# Supplementary material for: Fast-Speech-Induced Hypoarticulation Does Not Considerably Affect the Diachronic Reversal of Complementary Length in Central Bavarian
Source: Lang Speech. 2022 Nov 28;67(2):463–97. doi: 10.1177/00238309221127641 (PMC11141096; doi:10.1177/00238309221127641)
Supplement: sj-csv-1-las-10.1177_00238309221127641 – Supplemental material for Fast-Speech-Induced Hypoarticulation Does Not Considerably Affect the Diachronic Reversal of Complementary Length in Central Bavarian [file sj-csv-1-las-10.1177_00238309221127641.csv]

labels	dur_v	dur_c	dur_utterance	dur_v_norm	dur_c_norm	dur_v_norm_word	dur_c_norm_word	dur_following_sound	dur_word	vc_ratio	variety	speaker	target_word	rate	target_sound	preceding_vowel	following_sound	second_next_sound	bundle_name	target_sound_start	target_sound_end	manner_of_articulation	place_of_articulation	vowel_quality	word_group	vowel_height	dur_aspiration	dur_c_aspiration	category	non_word	age	F1	F2
bieten	94.85260770975037	132.58503401360554	1167.4603174603176	0.08124696513547618	0.11356705836651458	0.24062356189599593	0.3363437643810404	40.74829931972772	394.1950113378683	0.4170488534396803	SD	SD_0001	bieten	normal	t	i:	n	m	SD_0001_bieten_normal_01	1169.2176870748299	1301.8027210884354	stop	alveolar	i-like	bIDen	high	0	132.58503401360554	V:C:	FALSE	Y	302	2821
bieten	95.75963718820844	138.45804988662144	1234.2176870748299	0.07758731558544145	0.11218284370464285	0.24243642000114765	0.35053677019346713	46.12244897959181	394.9886621315194	0.4088488721076574	SD	SD_0001	bieten	normal	t	i:	n	m	SD_0001_bieten_normal_02	1210.1700680272108	1348.6281179138323	stop	alveolar	i-like	bIDen	high	0	138.45804988662144	V:C:	FALSE	Y	286	2813
bieten	91.72335600907024	131.15646258503386	1202.766439909297	0.07626032200897398	0.10904566192828312	0.2291654863747095	0.32768681661095644	46.09977324263059	400.249433106576	0.4115372876182726	SD	SD_0001	bieten	normal	t	i:	n	m	SD_0001_bieten_normal_03	1017.3129251700681	1148.469387755102	stop	alveolar	i-like	bIDen	high	0	131.15646258503386	V:C:	FALSE	Y	289	2831
bieten	90.27210884353735	120.04535147392278	1133.1746031746031	0.07966301802973601	0.10593720609128919	0.23496429203800953	0.31245942277046523	34.64852607709781	384.19501133786866	0.42921832884097044	SD	SD_0001	bieten	normal	t	i:	n	m	SD_0001_bieten_normal_04	1002.7777777777777	1122.8231292517005	stop	alveolar	i-like	bIDen	high	0	120.04535147392278	V:C:	FALSE	Y	344	2805
bieten	98.73015873015856	110.38548752834481	1167.6643990929706	0.08455354021827771	0.09453528566434936	0.26724772894672194	0.298796955561012	44.92063492063471	369.4331065759636	0.47213185859900164	SD	SD_0001	bieten	normal	t	i:	n	m	SD_0001_bieten_normal_05	1177.1768707482993	1287.562358276644	stop	alveolar	i-like	bIDen	high	0	110.38548752834481	V:C:	FALSE	Y	320	2806
bieten	75.94104308390013	132.69841269841277	1036.8027210884354	0.07324541259322431	0.12798810226800522	0.22169998676022742	0.38739573679332734	30.045351473922892	342.53968253968253	0.3639821758504506	SD	SD_0001	bieten	schnell	t	i:	n	m	SD_0001_bieten_schnell_01	840.7596371882086	973.4580498866213	stop	alveolar	i-like	bIDen	high	0	132.69841269841277	V:C:	FALSE	Y	327	2786
bieten	73.35600907029482	105.41950113378675	944.2630385487529	0.07768599010614287	0.11164209211853407	0.24170651524208028	0.34735505080693346	25.464852607709645	303.4920634920634	0.4103247082699141	SD	SD_0001	bieten	schnell	t	i:	n	m	SD_0001_bieten_schnell_02	952.5736961451248	1057.9931972789116	stop	alveolar	i-like	bIDen	high	0	105.41950113378675	V:C:	FALSE	Y	355	2717
bieten	84.58049886621325	111.06575963718808	968.5941043083901	0.08732295446564448	0.11466697881306319	0.26364150409951964	0.34619734238054806	28.57142857142867	320.8163265306123	0.4323133982382945	SD	SD_0001	bieten	schnell	t	i:	n	m	SD_0001_bieten_schnell_03	756.2698412698413	867.3356009070294	stop	alveolar	i-like	bIDen	high	0	111.06575963718808	V:C:	FALSE	Y	333	2845
bieten	91.47392290249434	98.25396825396831	1022.9478458049889	0.08942188331264407	0.09604983153041323	0.26088081226152754	0.2802172928927118	50.385487528344584	350.6349206349206	0.4821321859686864	SD	SD_0001	bieten	schnell	t	i:	n	<p:>	SD_0001_bieten_schnell_04	896.5419501133787	994.795918367347	stop	alveolar	i-like	bIDen	high	0	98.25396825396831	V:C:	FALSE	Y	334	2748
bieten	85.46485260770976	123.42403628117927	974.467120181406	0.08770419323311769	0.1266579792432635	0.2441852931648851	0.3526401036605123	29.659863945577968	349.9999999999999	0.4091402518454188	SD	SD_0001	bieten	schnell	t	i:	n	m	SD_0001_bieten_schnell_05	877.562358276644	1000.9863945578232	stop	alveolar	i-like	bIDen	high	0	123.42403628117927	V:C:	FALSE	Y	375	2841
Bieter	79.07029478458048	64.24036281179133	1078.5487528344672	0.07331174838112857	0.059561853502649004	0.23234275053304912	0.18876599147121528	40.27210884353758	340.31746031746013	0.5517405063291141	SD	SD_0001	Bieter	normal	t	i:	_h	6	SD_0001_Bieter_normal_01	999.875283446712	1064.1156462585034	stop	alveolar	i-like	BIDer	high	40.27210884353758	104.51247165532891	V:C:	FALSE	Y	307	2713
Bieter	98.41269841269855	66.05442176870724	1355.8503401360542	0.07258374726138522	0.04871807736691569	0.2505050505050509	0.16813852813852756	49.81859410430866	392.8571428571428	0.5983730869984846	SD	SD_0001	Bieter	normal	t	i:	_h	6	SD_0001_Bieter_normal_02	986.5192743764173	1052.5736961451246	stop	alveolar	i-like	BIDer	high	49.81859410430866	115.8730158730159	V:C:	FALSE	Y	271	2774
Bieter	87.70975056689338	64.69387755102036	1193.6734693877552	0.0734788472863357	0.05419729868353561	0.21650061569461537	0.15968879435799835	54.33106575963711	405.12471655328795	0.5755095967861925	SD	SD_0001	Bieter	normal	t	i:	_h	6	SD_0001_Bieter_normal_03	1010.6689342403628	1075.3628117913831	stop	alveolar	i-like	BIDer	high	54.33106575963711	119.02494331065748	V:C:	FALSE	Y	302	2752
Bieter	91.76870748299336	60.498866213151814	1194.875283446712	0.07680191293126366	0.050631950506698956	0.25069689648764215	0.16527287369138297	46.643990929705296	366.05442176870747	0.6026805658972458	SD	SD_0001	Bieter	normal	t	i:	_h	6	SD_0001_Bieter_normal_04	1067.562358276644	1128.061224489796	stop	alveolar	i-like	BIDer	high	46.643990929705296	107.14285714285711	V:C:	FALSE	Y	286	2535
Bieter	92.87981859410456	65.26077097505663	1246.3492063492063	0.07452150498508135	0.05236154573902914	0.2137117812793495	0.15016174475633925	56.98412698412676	434.60317460317447	0.5873243475767144	SD	SD_0001	Bieter	normal	t	i:	_h	6	SD_0001_Bieter_normal_05	1181.4852607709752	1246.7460317460318	stop	alveolar	i-like	BIDer	high	56.98412698412676	122.24489795918339	V:C:	FALSE	Y	332	2770
Bieter	81.13378684807265	59.20634920634916	1014.1496598639454	0.08000178874877033	0.05838028798855197	0.22435415099072015	0.1637195886631552	47.12018140589578	361.63265306122435	0.5781224753595092	SD	SD_0001	Bieter	schnell	t	i:	_h	6	SD_0001_Bieter_schnell_01	964.3197278911565	1023.5260770975057	stop	alveolar	i-like	BIDer	high	47.12018140589578	106.32653061224494	V:C:	FALSE	Y	258	2746
Bieter	91.97278911564626	58.16326530612241	1063.3786848072561	0.0864910971318904	0.054696662757223555	0.24728691622972823	0.1563833678819656	51.92743764172326	371.92743764172315	0.6125962845491619	SD	SD_0001	Bieter	schnell	t	i:	_h	6	SD_0001_Bieter_schnell_02	935.3854875283447	993.5487528344671	stop	alveolar	i-like	BIDer	high	51.92743764172326	110.09070294784567	V:C:	FALSE	Y	337	2870
Bieter	68.59410430839	62.49433106575964	1055.8730158730157	0.06496435014174039	0.05918735503822697	0.20066334991708124	0.1828192371475954	52.993197278911566	341.8367346938775	0.5232658709565818	SD	SD_0001	Bieter	schnell	t	i:	_h	6	SD_0001_Bieter_schnell_03	821.530612244898	884.0249433106576	stop	alveolar	i-like	BIDer	high	52.993197278911566	115.4875283446712	V:C:	FALSE	Y	307	2756
Bieter	72.26757369614506	59.86394557823132	998.7301587301588	0.07235945872309502	0.059940059940059964	0.2229138980205636	0.18465412324263844	32.653061224489875	324.19501133786844	0.5469366741033118	SD	SD_0001	Bieter	schnell	t	i:	_h	6	SD_0001_Bieter_schnell_04	873.2086167800453	933.0725623582766	stop	alveolar	i-like	BIDer	high	32.653061224489875	92.5170068027212	V:C:	FALSE	Y	431	2699
Bieter	75.46485260770976	61.49659863945578	986.9841269841271	0.07646004686853834	0.06230758627027523	0.2099419631592229	0.17108251324753979	38.163265306122526	359.45578231292507	0.5509933774834437	SD	SD_0001	Bieter	schnell	t	i:	_h	6	SD_0001_Bieter_schnell_05	823.9569160997733	885.453514739229	stop	alveolar	i-like	BIDer	high	38.163265306122526	99.65986394557831	V:C:	FALSE	Y	416	2704
bitten	38.3673469387752	130.2267573696147	1166.5986394557826	0.03288821505627123	0.11162944389371598	0.11522745845818484	0.3911059656769278	58.00453514739229	332.9705215419501	0.2275722932077993	SD	SD_0001	bitten	normal	t	I	n	m	SD_0001_bitten_normal_01	1177.925170068027	1308.1519274376417	stop	alveolar	i-like	bIDen	high	0	130.2267573696147	VC:	FALSE	Y	409	2353
bitten	45.1473922902494	135.62358276644	1354.0136054421769	0.033343381564844565	0.10016412111468388	0.1283026163165356	0.3854233793014568	72.01814058956893	351.88208616780025	0.24974912192674334	SD	SD_0001	bitten	normal	t	I	n	m	SD_0001_bitten_normal_02	1101.281179138322	1236.904761904762	stop	alveolar	i-like	bIDen	high	0	135.62358276644	VC:	FALSE	Y	475	2390
bitten	43.51473922902494	110.18140589569157	1212.8571428571427	0.035877876867276164	0.09084450427206608	0.1429742214275071	0.3620175830725674	56.84807256235831	304.35374149659856	0.28312186485689	SD	SD_0001	bitten	normal	t	I	n	m	SD_0001_bitten_normal_03	952.0975056689342	1062.2789115646258	stop	alveolar	i-like	bIDen	high	0	110.18140589569157	VC:	FALSE	Y	459	2288
bitten	34.263038548753	108.41269841269832	1198.5260770975055	0.028587645445085755	0.09045501844669372	0.10644593166608012	0.33680873547023565	72.92517006802723	321.8820861678005	0.24014621741894573	SD	SD_0001	bitten	normal	t	I	n	m	SD_0001_bitten_normal_04	1026.4739229024945	1134.8866213151928	stop	alveolar	i-like	bIDen	high	0	108.41269841269832	VC:	FALSE	Y	459	2352
bitten	49.31972789115639	128.18594104308386	1349.1836734693877	0.03655523622245747	0.09501000016807003	0.13674085250848714	0.35540047780711664	60.15873015873035	360.6802721088436	0.2778487480838015	SD	SD_0001	bitten	normal	t	I	n	m	SD_0001_bitten_normal_05	1088.968253968254	1217.1541950113378	stop	alveolar	i-like	bIDen	high	0	128.18594104308386	VC:	FALSE	Y	482	2430
bitten	34.46712018140579	107.86848072562361	967.8911564625851	0.035610533220878905	0.11144691219192206	0.12932868203862805	0.40474772398536557	33.80952380952374	266.5079365079365	0.24215389517285266	SD	SD_0001	bitten	schnell	t	I	n	m	SD_0001_bitten_schnell_01	825.4988662131519	933.3673469387755	stop	alveolar	i-like	bIDen	high	0	107.86848072562361	VC:	FALSE	Y	450	2328
bitten	37.02947845804988	108.75283446712012	1049.0022675736961	0.03529971250081061	0.10367264002075177	0.12893801816028425	0.37868140544808515	54.217687074829996	287.18820861678	0.2540052885363199	SD	SD_0001	bitten	schnell	t	I	n	m	SD_0001_bitten_schnell_02	800.5555555555555	909.3083900226757	stop	alveolar	i-like	bIDen	high	0	108.75283446712012	VC:	FALSE	Y	485	2356
bitten	35.73696145124711	101.33786848072555	984.8072562358277	0.03628827999078972	0.10290122035459352	0.1284328905549668	0.36419199739222524	48.412698412698546	278.2539682539683	0.26071133167907345	SD	SD_0001	bitten	schnell	t	I	n	m	SD_0001_bitten_schnell_03	793.9795918367347	895.3174603174602	stop	alveolar	i-like	bIDen	high	0	101.33786848072555	VC:	FALSE	Y	444	2293
bitten	33.7414965986394	102.63038548752832	974.2403628117916	0.03463364677404332	0.10534400893771524	0.13229018492176361	0.40238264580369815	28.73015873015879	255.05668934240373	0.2474226804123709	SD	SD_0001	bitten	schnell	t	I	n	m	SD_0001_bitten_schnell_04	866.2925170068028	968.9229024943311	stop	alveolar	i-like	bIDen	high	0	102.63038548752832	VC:	FALSE	Y	408	2296
bitten	38.45804988662144	111.45124716553289	986.5532879818593	0.03898223274415624	0.1129703266141081	0.1395884773662556	0.40452674897119345	34.4217687074829	275.51020408163265	0.2565421267584335	SD	SD_0001	bitten	schnell	t	I	n	m	SD_0001_bitten_schnell_05	795.7936507936508	907.2448979591837	stop	alveolar	i-like	bIDen	high	0	111.45124716553289	VC:	FALSE	Y	461	2291
bitter	33.21995464852603	62.267573696145064	1282.7210884353742	0.02589803422429638	0.048543346061377404	0.10663075915277662	0.1998689860979691	27.641723356008924	311.5419501133787	0.3478983614343385	SD	SD_0001	bitter	normal	t	I	_h	6	SD_0001_bitter_normal_01	1140.7596371882087	1203.0272108843537	stop	alveolar	i-like	BIDer	high	27.641723356008924	89.90929705215399	VC:	FALSE	Y	467	2414
bitter	33.92290249433108	67.98185941043084	1340.5215419501135	0.025305749615169928	0.05071299287852902	0.10183798502382575	0.20408441116405715	35.60090702947855	333.1065759637189	0.33288829550511806	SD	SD_0001	bitter	normal	t	I	_h	6	SD_0001_bitter_normal_02	1011.1224489795918	1079.1043083900227	stop	alveolar	i-like	BIDer	high	35.60090702947855	103.58276643990939	VC:	FALSE	Y	477	2446
bitter	37.73242630385471	50.702947845805056	1293.4693877551022	0.02917148767574756	0.03919918656428601	0.1167719298245609	0.15691228070175461	43.854875283446745	323.12925170068024	0.42666666666666525	SD	SD_0001	bitter	normal	t	I	_h	6	SD_0001_bitter_normal_03	1184.4331065759636	1235.1360544217687	stop	alveolar	i-like	BIDer	high	43.854875283446745	94.5578231292518	VC:	FALSE	Y	461	2484
bitter	41.36054421768711	67.84580498866217	1282.5396825396824	0.03224893917963228	0.05289957567185293	0.11956735496558514	0.19613241560144223	33.061224489795904	345.9183673469388	0.37873754152823924	SD	SD_0001	bitter	normal	t	I	_h	6	SD_0001_bitter_normal_04	938.0839002267574	1005.9297052154195	stop	alveolar	i-like	BIDer	high	33.061224489795904	100.90702947845807	VC:	FALSE	Y	465	2377
bitter	45.39682539682519	58.95691609977348	1311.0884353741496	0.034625296182915495	0.04496791712066986	0.12437872763419427	0.16153081510934458	36.485260770974946	364.9886621315193	0.43502824858756856	SD	SD_0001	bitter	normal	t	I	_h	6	SD_0001_bitter_normal_05	1044.659863945578	1103.6167800453516	stop	alveolar	i-like	BIDer	high	36.485260770974946	95.44217687074843	VC:	FALSE	Y	480	2413
bitter	16.66666666666663	54.761904761904816	1104.5578231292516	0.015088994272340917	0.04957812403769175	0.06570713391739658	0.2158948685857323	27.709750566893376	253.65079365079373	0.23333333333333275	SD	SD_0001	bitter	schnell	t	I	_h	6	SD_0001_bitter_schnell_01	888.1746031746031	942.936507936508	stop	alveolar	i-like	BIDer	high	27.709750566893376	82.47165532879819	VC:	FALSE	Y	460	2285
bitter	26.349206349206383	73.01587301587301	1113.469387755102	0.023664059954382567	0.06557510589768654	0.08752636336245873	0.2425429346188612	24.693877551020364	301.04308390022663	0.26517571884984054	SD	SD_0001	bitter	schnell	t	I	_h	6	SD_0001_bitter_schnell_02	922.936507936508	995.952380952381	stop	alveolar	i-like	BIDer	high	24.693877551020364	97.70975056689338	VC:	FALSE	Y	485	2366
bitter	35.46485260770976	54.648526077097586	1113.0158730158728	0.03186374378616251	0.04909950289299984	0.127736033975825	0.1968311009474032	29.61451247165519	277.6417233560089	0.39355812783090055	SD	SD_0001	bitter	schnell	t	I	_h	6	SD_0001_bitter_schnell_03	892.0748299319728	946.7233560090704	stop	alveolar	i-like	BIDer	high	29.61451247165519	84.26303854875277	VC:	FALSE	Y	480	2345
bitter	31.972789115646265	59.34240362811772	1155.0793650793653	0.02768016647362532	0.05137517422799802	0.1081869101511547	0.2007979743727453	29.705215419501314	295.5328798185943	0.3501365780978404	SD	SD_0001	bitter	schnell	t	I	_h	6	SD_0001_bitter_schnell_04	899.0589569160999	958.4013605442176	stop	alveolar	i-like	BIDer	high	29.705215419501314	89.04761904761904	VC:	FALSE	Y	500	2426
bitter	29.705215419501087	42.902494331065895	1066.7120181405894	0.027847455465328817	0.04021937842778807	0.10497636028527914	0.1516147127173657	28.775510204081456	282.97052154195	0.4091193004372256	SD	SD_0001	bitter	schnell	t	I	_h	6	SD_0001_bitter_schnell_05	854.1609977324263	897.0634920634922	stop	alveolar	i-like	BIDer	high	28.775510204081456	71.67800453514735	VC:	FALSE	Y	451	2234
Butter	58.208616780045304	64.85260770975037	1261.360544217687	0.04614748498903387	0.05141480602595894	0.18071101724744795	0.20133755719816906	35.895691609977575	322.10884353741494	0.4730053436521104	SD	SD_0001	Butter	normal	d	U	_h	6	SD_0001_Butter_normal_01	1252.8458049886622	1317.6984126984125	stop	alveolar	u-like	BUD-	high	35.895691609977575	100.74829931972795	VC:	FALSE	Y	452	1062
Butter	58.54875283446688	62.97052154195012	1265.2154195011337	0.04627571868951161	0.049770592874041154	0.1782656724661689	0.1917288041977355	32.85714285714289	328.43537414965976	0.48180630714685474	SD	SD_0001	Butter	normal	d	U	_h	6	SD_0001_Butter_normal_02	1064.6371882086166	1127.6077097505668	stop	alveolar	u-like	BUD-	high	32.85714285714289	95.82766439909301	VC:	FALSE	Y	461	1015
Butter	61.814058956915915	73.01587301587301	1348.7755102040817	0.04582976076394129	0.054134933844420904	0.15790998088397107	0.18652609627527084	47.16553287981856	391.4512471655328	0.4584594685502852	SD	SD_0001	Butter	normal	d	U	_h	6	SD_0001_Butter_normal_03	1092.5283446712017	1165.5442176870747	stop	alveolar	u-like	BUD-	high	47.16553287981856	120.18140589569157	VC:	FALSE	Y	434	1043
Butter	56.009070294784465	73.58276643990928	1311.9274376417234	0.04269220132743354	0.05608752765486724	0.1531498015873013	0.20120287698412695	36.00907029478458	365.71428571428567	0.43219597550306166	SD	SD_0001	Butter	normal	d	U	_h	6	SD_0001_Butter_normal_04	964.6371882086167	1038.219954648526	stop	alveolar	u-like	BUD-	high	36.00907029478458	109.59183673469386	VC:	FALSE	Y	447	969
Butter	50.86167800453518	72.49433106575952	1475.0793650793653	0.03448063826843555	0.049146054634056274	0.12057843242662092	0.17186324051177274	39.229024943310606	421.8140589569159	0.41231617647058877	SD	SD_0001	Butter	normal	d	U	_h	6	SD_0001_Butter_normal_05	1132.3469387755104	1204.8412698412699	stop	alveolar	u-like	BUD-	high	39.229024943310606	111.72335600907013	VC:	FALSE	Y	454	1148
Butter	42.517006802721085	56.8934240362812	1080.657596371882	0.039343643116436205	0.052647040308873856	0.14575559701492544	0.19504042288557233	23.786848072562407	291.7006802721087	0.42769160583941596	SD	SD_0001	Butter	schnell	d	U	_h	6	SD_0001_Butter_schnell_01	851.7800453514739	908.6734693877551	stop	alveolar	u-like	BUD-	high	23.786848072562407	80.68027210884361	VC:	FALSE	Y	446	1075
Butter	44.376417233560005	64.78458049886626	1188.8662131519275	0.037326670354193216	0.0544927425661371	0.13501207312866476	0.19710244912038644	28.36734693877554	328.6848072562359	0.40652264229331053	SD	SD_0001	Butter	schnell	d	U	_h	6	SD_0001_Butter_schnell_02	851.1451247165533	915.9297052154195	stop	alveolar	u-like	BUD-	high	28.36734693877554	93.1519274376418	VC:	FALSE	Y	427	1093
Butter	40.8163265306124	66.48526077097495	1128.2539682539682	0.03617654152263058	0.05892756652464015	0.12891212490152595	0.20998352789515115	45.12471655328807	316.62131519274374	0.38038884192730477	SD	SD_0001	Butter	schnell	d	U	_h	6	SD_0001_Butter_schnell_03	945.1360544217688	1011.6213151927437	stop	alveolar	u-like	BUD-	high	45.12471655328807	111.60997732426301	VC:	FALSE	Y	456	1088
Butter	37.43764172335602	66.78004535147397	1088.1859410430839	0.034403717518598026	0.061368230219425335	0.12414467253176936	0.22144522144522163	31.768707482993136	301.5646258503401	0.359225413402959	SD	SD_0001	Butter	schnell	d	U	_h	6	SD_0001_Butter_schnell_04	716.5646258503401	783.3446712018141	stop	alveolar	u-like	BUD-	high	31.768707482993136	98.54875283446711	VC:	FALSE	Y	411	1080
Butter	48.25396825396831	65.5328798185941	1095.2380952380954	0.0440579710144928	0.059834368530020686	0.1513836522728891	0.20559152023902677	31.927437641723373	318.75283446712024	0.42407333599043473	SD	SD_0001	Butter	schnell	d	U	_h	6	SD_0001_Butter_schnell_05	829.9433106575964	895.4761904761905	stop	alveolar	u-like	BUD-	high	31.927437641723373	97.46031746031747	VC:	FALSE	Y	422	1158
Cutter	37.913832199546505	46.98412698412676	1021.9274376417235	0.03710031730534539	0.045975991301839256	0.14971346704871058	0.18553008595988438	24.5578231292518	253.2426303854877	0.4465811965811979	SD	SD_0001	Cutter	normal	d	U	_h	6	SD_0001_Cutter_normal_01	1166.8820861678005	1213.8662131519272	stop	alveolar	u-like	kADer	high	24.5578231292518	71.54195011337856	VC:	FALSE	Y	698	1738
Cutter	37.09750566893433	50.11337868480712	1287.233560090703	0.02881956066024282	0.038931069107051526	0.1133277916320313	0.1530894984760317	39.34240362811795	327.34693877551024	0.4253770150806045	SD	SD_0001	Cutter	normal	d	U	_h	6	SD_0001_Cutter_normal_02	959.7392290249434	1009.8526077097505	stop	alveolar	u-like	kADer	high	39.34240362811795	89.45578231292507	VC:	FALSE	Y	821	1476
Cutter	42.53968253968253	51.814058956915915	1333.2653061224491	0.031906389781791576	0.03886252699967671	0.12107131332687956	0.1474669248144557	40.702947845805056	351.3605442176872	0.4508531602980061	SD	SD_0001	Cutter	normal	d	U	_h	6	SD_0001_Cutter_normal_03	1046.700680272109	1098.5147392290248	stop	alveolar	u-like	kADer	high	40.702947845805056	92.51700680272097	VC:	FALSE	Y	829	1584
Cutter	50.74829931972772	61.111111111111086	1415.6916099773243	0.03584700153767287	0.04316696565863658	0.13044998834227056	0.15708789927722083	34.89795918367349	389.02494331065736	0.4536793026555841	SD	SD_0001	Cutter	normal	d	U	_h	6	SD_0001_Cutter_normal_04	1155.9297052154195	1217.0408163265306	stop	alveolar	u-like	kADer	high	34.89795918367349	96.00907029478458	VC:	FALSE	Y	842	1580
Cutter	30.92970521541963	63.605442176870724	1354.5578231292516	0.022833802062408027	0.04695660907995178	0.07926085187983065	0.16299610668836065	35.19274376417229	390.2267573696146	0.3271767810026395	SD	SD_0001	Cutter	normal	d	U	_h	6	SD_0001_Cutter_normal_05	983.1179138321996	1046.7233560090704	stop	alveolar	u-like	kADer	high	35.19274376417229	98.79818594104302	VC:	FALSE	Y	716	1571
Cutter	46.281179138322045	51.67800453514735	1026.8707482993198	0.04507011151595456	0.05032571491663902	0.17549441100601915	0.19595872742906265	36.19047619047626	263.71882086167795	0.47245370370370415	SD	SD_0001	Cutter	schnell	d	U	_h	6	SD_0001_Cutter_schnell_01	704.4557823129252	756.1337868480725	stop	alveolar	u-like	kADer	high	36.19047619047626	87.86848072562361	VC:	FALSE	Y	778	1540
Cutter	30.861678004535065	51.85941043083892	1114.580498866213	0.027689052550200325	0.046528187496185314	0.10565129638254903	0.17753454432541504	37.34693877551024	292.10884353741494	0.3730811403508769	SD	SD_0001	Cutter	schnell	d	U	_h	6	SD_0001_Cutter_schnell_02	837.0408163265306	888.9002267573695	stop	alveolar	u-like	kADer	high	37.34693877551024	89.20634920634916	VC:	FALSE	Y	737	1570
Cutter	61.04308390022675	50.634920634920604	976.9614512471655	0.062482592145576075	0.05182898523813942	0.23281155409495805	0.19311597336331393	32.58503401360542	262.1995464852607	0.5465989847715738	SD	SD_0001	Cutter	schnell	d	U	_h	6	SD_0001_Cutter_schnell_03	809.1043083900227	859.7392290249433	stop	alveolar	u-like	kADer	high	32.58503401360542	83.21995464852603	VC:	FALSE	Y	744	1676
Cutter	23.560090702947832	57.029478458049994	1079.6598639455783	0.021821771364963338	0.05282170835696143	0.0877089312848218	0.21230795205132566	22.494331065759525	268.61678004535156	0.29234665166010076	SD	SD_0001	Cutter	schnell	d	U	_h	6	SD_0001_Cutter_schnell_04	809.0589569160998	866.0884353741498	stop	alveolar	u-like	kADer	high	22.494331065759525	79.52380952380952	VC:	FALSE	Y	784	1643
Cutter	37.16553287981867	58.866213151927354	1134.5351473922901	0.03275837946955017	0.05188575540143499	0.10842098299927255	0.17172719454918278	34.761904761904816	342.78911564625855	0.3870129870129878	SD	SD_0001	Cutter	schnell	d	U	_h	6	SD_0001_Cutter_schnell_05	775.045351473923	833.9115646258504	stop	alveolar	u-like	kADer	high	34.761904761904816	93.62811791383217	VC:	FALSE	Y	822	1735
hacken	51.0204081632653	86.34920634920627	1201.6326530612246	0.04245923913043478	0.07185990338164244	0.15537600994406456	0.2629652648297766	37.43764172335614	328.36734693877565	0.3714097061736549	SD	SD_0001	hacken	normal	k	a	_h	n	SD_0001_hacken_normal_01	1212.0068027210884	1298.3560090702947	stop	velar	a-like	hAGen	low	37.43764172335614	123.7868480725624	VC:	FALSE	Y	662	1456
hacken	58.798185941043016	121.6553287981859	1264.3537414965986	0.046504537465475754	0.09621937659169982	0.1519662427474651	0.31442302057082566	17.70975056689349	386.91609977324265	0.3258356370947472	SD	SD_0001	hacken	normal	k	a	_h	N	SD_0001_hacken_normal_02	939.4444444444445	1061.0997732426304	stop	velar	a-like	hAGen	low	17.70975056689349	139.3650793650794	VC:	FALSE	Y	837	1436
hacken	52.29024943310651	136.6439909297053	1225.1247165532877	0.04268157251795361	0.11153475975420162	0.15233188003699275	0.3980710794028274	69.29705215419517	343.26530612244915	0.27676428228516525	SD	SD_0001	hacken	normal	k	a	N	m	SD_0001_hacken_normal_03	1162.800453514739	1299.4444444444443	stop	velar	a-like	hAGen	low	0	136.6439909297053	VC:	FALSE	Y	842	1624
hacken	57.52834467120181	117.55102040816337	1172.1768707482993	0.049078211750140245	0.10028437119145735	0.19137059666591233	0.3910386965376786	57.596371882086146	300.61224489795916	0.3285843802616239	SD	SD_0001	hacken	normal	k	a	N	m	SD_0001_hacken_normal_04	807.8344671201813	925.3854875283447	stop	velar	a-like	hAGen	low	0	117.55102040816337	VC:	FALSE	Y	796	1579
hacken	55.03401360544228	126.84807256235831	1199.0929705215422	0.04589636913767028	0.10578668683812406	0.1636657900060696	0.3772337986378046	70.45351473922881	336.2585034013604	0.3025807255953126	SD	SD_0001	hacken	normal	k	a	N	m	SD_0001_hacken_normal_05	895.2267573696146	1022.0748299319729	stop	velar	a-like	hAGen	low	0	126.84807256235831	VC:	FALSE	Y	912	1653
hacken	42.902494331065895	104.92063492063482	982.8798185941043	0.04364978659591662	0.10674818318145105	0.1579167014439534	0.38619480844670684	57.57369614512481	271.67800453514747	0.29022856266298597	SD	SD_0001	hacken	schnell	k	a	N	m	SD_0001_hacken_schnell_01	794.8185941043084	899.7392290249433	stop	velar	a-like	hAGen	low	0	104.92063492063482	VC:	FALSE	Y	827	1621
hacken	44.05895691609976	111.72335600907024	1053.0612244897961	0.041838931955211	0.1060938845822566	0.15627764819432144	0.3962840826831815	55.215419501133965	281.9274376417235	0.2828238719068414	SD	SD_0001	hacken	schnell	k	a	N	m	SD_0001_hacken_schnell_02	990.578231292517	1102.3015873015872	stop	velar	a-like	hAGen	low	0	111.72335600907024	VC:	FALSE	Y	740	1564
hacken	49.977324263038554	111.29251700680265	989.2743764172335	0.050519173906067354	0.11249914044055281	0.17577159263099124	0.3914187734269076	52.74376417233577	284.33106575963734	0.3098987626546683	SD	SD_0001	hacken	schnell	k	a	N	m	SD_0001_hacken_schnell_03	877.2675736961452	988.5600907029478	stop	velar	a-like	hAGen	low	0	111.29251700680265	VC:	FALSE	Y	868	1661
hacken	36.96145124716554	88.63945578231278	908.0725623582764	0.04070319132997056	0.09761274534285558	0.1587301587301589	0.38066023955594475	38.321995464852534	232.85714285714266	0.2942769452969854	SD	SD_0001	hacken	schnell	k	a	N	m	SD_0001_hacken_schnell_04	932.7777777777778	1021.4172335600906	stop	velar	a-like	hAGen	low	0	88.63945578231278	VC:	FALSE	Y	726	1518
hacken	47.233560090702895	114.14965986394554	951.0884353741496	0.04966263738883717	0.1200200271797439	0.17396024720227132	0.42041089026223455	49.88662131519288	271.51927437641734	0.29267949978923685	SD	SD_0001	hacken	schnell	k	a	N	m	SD_0001_hacken_schnell_05	833.2539682539682	947.4036281179137	stop	velar	a-like	hAGen	low	0	114.14965986394554	VC:	FALSE	Y	825	1606
Hagen	138.41269841269832	46.96145124716554	1273.3333333333333	0.10870107205185732	0.03688072087473734	0.3840201321170178	0.13029254482541686	78.00453514739229	360.4308390022675	0.7466666666666665	SD	SD_0001	Hagen	normal	g	a:	N	v	SD_0001_Hagen_normal_01	1191.3492063492063	1238.3106575963718	stop	velar	a-like	hAGen	low	0	46.96145124716554	V:C	FALSE	Y	847	1367
Hagen	119.95464852607711	52.06349206349182	1348.7755102040817	0.08893596274440578	0.03860056152384777	0.29117129018053717	0.12637604579480344	122.06349206349228	411.9727891156464	0.6973372001054584	SD	SD_0001	Hagen	normal	g	a:	N	v	SD_0001_Hagen_normal_02	1148.356009070295	1200.4195011337868	stop	velar	a-like	hAGen	low	0	52.06349206349182	V:C	FALSE	Y	955	1542
Hagen	124.39909297052145	60.430839002267476	1242.6077097505668	0.10011131589992511	0.048632274311574956	0.36668671880221865	0.17812980415747573	58.072562358276855	339.2517006802723	0.6730462519936206	SD	SD_0001	Hagen	normal	g	a:	N	v	SD_0001_Hagen_normal_03	1048.1292517006802	1108.5600907029477	stop	velar	a-like	hAGen	low	0	60.430839002267476	V:C	FALSE	Y	776	1527
Hagen	112.17687074829928	63.015873015872785	1246.4172335600906	0.08999945421798532	0.05055760729164754	0.33616471867355263	0.18884207665126332	64.42176870748312	333.6961451247164	0.6403054620761074	SD	SD_0001	Hagen	normal	g	a:	N	v	SD_0001_Hagen_normal_04	1232.7777777777778	1295.7936507936506	stop	velar	a-like	hAGen	low	0	63.015873015872785	V:C	FALSE	Y	749	1470
Hagen	108.57142857142856	53.90022675736964	1206.5532879818595	0.08998477701140782	0.04467289368339944	0.3308457711442785	0.16424820342730795	68.36734693877565	328.1632653061225	0.668248429867411	SD	SD_0001	Hagen	normal	g	a:	N	v	SD_0001_Hagen_normal_05	984.1383219954648	1038.0385487528345	stop	velar	a-like	hAGen	low	0	53.90022675736964	V:C	FALSE	Y	846	1499
Hagen	91.04308390022675	70.04535147392289	1006.4172335600906	0.09046256449541491	0.06959872023071896	0.3232949512843223	0.24873178194701656	47.98185941043084	281.6099773242631	0.5651745495495496	SD	SD_0001	Hagen	schnell	g	a:	N	v	SD_0001_Hagen_schnell_01	841.4172335600907	911.4625850340136	stop	velar	a-like	hAGen	low	0	70.04535147392289	V:C	FALSE	Y	903	1558
Hagen	78.59410430839	30.612244897959272	933.2199546485261	0.0842181994897339	0.03280281861256236	0.3209259259259258	0.12500000000000036	66.64399092970518	244.8979591836735	0.7196843853820591	SD	SD_0001	Hagen	schnell	g	a:	N	v	SD_0001_Hagen_schnell_02	830.6462585034013	861.2585034013606	stop	velar	a-like	hAGen	low	0	30.612244897959272	V:C	FALSE	Y	807	1474
Hagen	93.92290249433108	37.05215419501121	986.4399092970523	0.09521401314882075	0.037561491425681444	0.3403171473173937	0.1342535535288796	70.92970521541963	275.98639455782325	0.7171052631578955	SD	SD_0001	Hagen	schnell	g	a:	N	v	SD_0001_Hagen_schnell_03	891.6666666666667	928.718820861678	stop	velar	a-like	hAGen	low	0	37.05215419501121	V:C	FALSE	Y	647	1560
Hagen	104.87528344671205	50.7256235827665	1065.5102040816325	0.0984272914937539	0.047606886718168144	0.3340314892387694	0.16156290625451414	59.773242630385425	313.968253968254	0.6740017487612938	SD	SD_0001	Hagen	schnell	g	a:	N	v	SD_0001_Hagen_schnell_04	821.0770975056689	871.8027210884354	stop	velar	a-like	hAGen	low	0	50.7256235827665	V:C	FALSE	Y	896	1454
Hagen	112.69841269841277	45.39682539682531	970.8390022675737	0.11608352408090818	0.046760405474844585	0.3921104536489154	0.15794871794871762	63.99092970521542	287.4149659863946	0.7128514056224905	SD	SD_0001	Hagen	schnell	g	a:	N	v	SD_0001_Hagen_schnell_05	802.2108843537416	847.6077097505669	stop	velar	a-like	hAGen	low	0	45.39682539682531	V:C	FALSE	Y	733	1274
Haken	125.78231292517	75.37414965986409	1415.7596371882087	0.08884439817410102	0.05323936894370155	0.3253944975655539	0.19499032087757415	23.015873015873012	386.5532879818594	0.6252959080148793	SD	SD_0001	Haken	normal	k	a:	_h	N	SD_0001_Haken_normal_01	1074.6145124716552	1149.9886621315193	stop	velar	a-like	hAGen	low	23.015873015873012	98.3900226757371	V:C:	FALSE	Y	815	1483
Haken	123.46938775510193	109.68253968253975	1394.512471655329	0.08853946469803887	0.0786529643240431	0.32724322375142717	0.29070256625999186	63.15192743764169	377.30158730158723	0.5295662322505346	SD	SD_0001	Haken	normal	k	a:	N	k	SD_0001_Haken_normal_02	1136.5419501133786	1246.2244897959183	stop	velar	a-like	hAGen	low	0	109.68253968253975	V:C:	FALSE	Y	907	1482
Haken	108.16326530612264	115.41950113378698	1373.2426303854875	0.07876486129458403	0.08404887714663153	0.2933579335793364	0.3130381303813043	65.87301587301567	368.7074829931971	0.4837728194726168	SD	SD_0001	Haken	normal	k	a:	N	k	SD_0001_Haken_normal_03	1259.7619047619048	1375.1814058956918	stop	velar	a-like	hAGen	low	0	115.41950113378698	V:C:	FALSE	Y	883	1595
Haken	117.14285714285711	102.0408163265306	1285.0113378684807	0.09116095219608601	0.07940849494432581	0.32358283745693706	0.2818665831506421	78.39002267573687	362.01814058956904	0.5344506517690875	SD	SD_0001	Haken	normal	k	a:	N	k	SD_0001_Haken_normal_04	995.952380952381	1097.9931972789116	stop	velar	a-like	hAGen	low	0	102.0408163265306	V:C:	FALSE	Y	943	1503
Haken	105.55555555555554	86.19047619047626	1203.1519274376417	0.08773252417120563	0.07163723402250331	0.3090148698884758	0.25232342007434966	72.35827664399085	341.58730158730157	0.5504966887417216	SD	SD_0001	Haken	schnell	k	a:	N	k	SD_0001_Haken_schnell_01	915.453514739229	1001.6439909297053	stop	velar	a-like	hAGen	low	0	86.19047619047626	V:C:	FALSE	Y	892	1492
Haken	103.56009070294783	91.36054421768699	1235.1020408163265	0.08384739663655724	0.07397003745318345	0.30030247238295626	0.26492635455023644	61.269841269841436	344.8526077097506	0.5312936249418336	SD	SD_0001	Haken	schnell	k	a:	N	k	SD_0001_Haken_schnell_02	943.2312925170068	1034.5918367346937	stop	velar	a-like	hAGen	low	0	91.36054421768699	V:C:	FALSE	Y	706	1549
Haken	85.14739229024951	92.3356009070294	1145.827664399093	0.0743108191011459	0.08058419584017724	0.2699302710085546	0.29271799295521506	67.12018140589578	315.4421768707483	0.4797495847706661	SD	SD_0001	Haken	schnell	k	a:	N	k	SD_0001_Haken_schnell_03	858.3106575963719	950.6462585034013	stop	velar	a-like	hAGen	low	0	92.3356009070294	V:C:	FALSE	Y	804	1600
Haken	62.22222222222217	73.24263038548747	1016.8253968253968	0.061192631907586593	0.07203068551804108	0.22189875464984635	0.2612000646935145	53.60544217687061	280.4081632653059	0.4593237361901573	SD	SD_0001	Haken	schnell	k	a:	N	k	SD_0001_Haken_schnell_04	1029.920634920635	1103.1632653061224	stop	velar	a-like	hAGen	low	0	73.24263038548747	V:C:	FALSE	Y	787	1416
Haken	88.84353741496591	102.53968253968253	1190.1814058956918	0.07464705546135225	0.08615466686989157	0.27795119182746847	0.32080022701475586	62.970521541950234	319.63718820861686	0.4642180094786728	SD	SD_0001	Haken	schnell	k	a:	N	k	SD_0001_Haken_schnell_05	915.2721088435374	1017.8117913832199	stop	velar	a-like	hAGen	low	0	102.53968253968253	V:C:	FALSE	Y	936	1575
Kader	85.21541950113385	36.05442176870747	1263.0158730158732	0.06746979299448827	0.028546293470259776	0.27014592768312856	0.11429803752426129	15.850340136054456	315.4421768707484	0.7026925953627526	SD	SD_0001	Kader	normal	d	a:	_h	6	SD_0001_Kader_normal_01	1095.8843537414966	1131.938775510204	stop	alveolar	a-like	kADer	low	15.850340136054456	51.904761904761926	V:C	FALSE	Y	718	1496
Kader	113.65079365079362	46.50793650793662	1367.2108843537417	0.08312601585564065	0.03401665173980835	0.2736554736554736	0.11198471198471227	18.00453514739229	415.3061224489795	0.7096134786917735	SD	SD_0001	Kader	normal	d	a:	_h	6	SD_0001_Kader_normal_02	1103.2539682539682	1149.7619047619048	stop	alveolar	a-like	kADer	low	18.00453514739229	64.51247165532891	V:C	FALSE	Y	899	1527
Kader	123.74149659863951	37.64172335600915	1362.7437641723357	0.09080320149092305	0.027622011082084022	0.30561155913978505	0.09296594982078872	13.197278911564581	404.8979591836735	0.7667556554728113	SD	SD_0001	Kader	normal	d	a:	_h	6	SD_0001_Kader_normal_03	1211.1904761904761	1248.8321995464853	stop	alveolar	a-like	kADer	low	13.197278911564581	50.83900226757373	V:C	FALSE	Y	671	1483
Kader	104.19501133786855	43.60544217687061	1342.4716553287983	0.0776143100856376	0.032481462088069755	0.25503690958539166	0.10673253038796655	12.131519274376615	408.5487528344672	0.7049708499539744	SD	SD_0001	Kader	normal	d	a:	_h	6	SD_0001_Kader_normal_04	994.9546485260771	1038.5600907029477	stop	alveolar	a-like	kADer	low	12.131519274376615	55.736961451247225	V:C	FALSE	Y	777	1494
Kader	111.47392290249434	41.33786848072555	1404.331065759637	0.07937866335114886	0.02943598520934583	0.25970732738126684	0.09630725342067707	15.759637188208671	429.2290249433107	0.7294850868081322	SD	SD_0001	Kader	normal	d	a:	_h	6	SD_0001_Kader_normal_05	1006.9047619047619	1048.2426303854875	stop	alveolar	a-like	kADer	low	15.759637188208671	57.09750566893422	V:C	FALSE	Y	835	1458
Kader	70.95238095238108	18.934240362811693	1074.9659863945576	0.06600430325275294	0.017613804159810908	0.2759745986946555	0.07364614570470941	13.673469387755176	257.09750566893433	0.789354187689204	SD	SD_0001	Kader	schnell	d	a:	_h	6	SD_0001_Kader_schnell_01	808.3106575963719	827.2448979591836	stop	alveolar	a-like	kADer	low	13.673469387755176	32.60770975056687	V:C	FALSE	Y	883	1660
Kader	89.04761904761904	40.36281179138325	1215.6235827664398	0.07325262549198829	0.03320338002947269	0.26385809312638575	0.11959954310286912	16.1678004535147	337.482993197279	0.6881023304713508	SD	SD_0001	Kader	schnell	d	a:	_h	6	SD_0001_Kader_schnell_02	591.7573696145124	632.1201814058957	stop	alveolar	a-like	kADer	low	16.1678004535147	56.53061224489795	V:C	FALSE	Y	760	1530
Kader	87.16553287981856	32.403628117913854	1164.3310657596373	0.07486318577521564	0.027830252984595027	0.25987020010816636	0.09660627366143865	16.5532879818594	335.419501133787	0.7289967760288258	SD	SD_0001	Kader	schnell	d	a:	_h	6	SD_0001_Kader_schnell_03	948.6281179138322	981.031746031746	stop	alveolar	a-like	kADer	low	16.5532879818594	48.95691609977325	V:C	FALSE	Y	980	1580
Kader	99.52380952380952	27.800453514739274	1118.5487528344672	0.08897583522542976	0.02485403827440808	0.32913385826771635	0.09193850768653929	17.233560090702895	302.3809523809525	0.7816562778272481	SD	SD_0001	Kader	schnell	d	a:	_h	6	SD_0001_Kader_schnell_04	947.5850340136054	975.3854875283447	stop	alveolar	a-like	kADer	low	17.233560090702895	45.03401360544217	V:C	FALSE	Y	773	1384
Kader	102.40362811791385	29.682539682539755	1074.8299319727892	0.09527426160337554	0.027616033755274327	0.35209730235459213	0.10205831903945131	17.188208616780003	290.83900226757385	0.7752789699570811	SD	SD_0001	Kader	schnell	d	a:	_h	6	SD_0001_Kader_schnell_05	809.4444444444445	839.1269841269842	stop	alveolar	a-like	kADer	low	17.188208616780003	46.87074829931976	V:C	FALSE	Y	938	1482
Kater	86.32653061224482	60.18140589569157	1251.7233560090704	0.06896614191771881	0.04807883915146461	0.23043399309969106	0.1606440288118151	23.129251700680243	374.62585034013614	0.589227673734716	SD	SD_0001	Kater	normal	t	a:	_h	6	SD_0001_Kater_normal_01	1132.1655328798186	1192.3469387755101	stop	alveolar	a-like	kADer	low	23.129251700680243	83.31065759637181	V:C:	FALSE	Y	795	1469
Kater	95.94104308390035	60.725623582766275	1307.687074829932	0.07336697359066406	0.04643742738733102	0.25761081344374137	0.163054067218704	25.873015873015902	372.4263038548751	0.6123896367057471	SD	SD_0001	Kater	normal	t	a:	_h	6	SD_0001_Kater_normal_02	1051.5532879818595	1112.2789115646258	stop	alveolar	a-like	kADer	low	25.873015873015902	86.59863945578218	V:C:	FALSE	Y	683	1605
Kater	95.03401360544217	52.199546485260726	1319.3877551020407	0.07202887342098478	0.03956346137320612	0.25929592278661145	0.14242405494029567	29.61451247165519	366.5079365079364	0.6454643462190053	SD	SD_0001	Kater	normal	t	a:	_h	6	SD_0001_Kater_normal_03	1163.7301587301588	1215.9297052154195	stop	alveolar	a-like	kADer	low	29.61451247165519	81.81405895691591	V:C:	FALSE	Y	929	1626
Kater	88.59410430838989	62.97052154195035	1291.496598639456	0.068598015977526	0.0487577912386974	0.23670180540409524	0.16824185144795903	33.877551020407964	374.2857142857141	0.5845302214242956	SD	SD_0001	Kater	normal	t	a:	_h	6	SD_0001_Kater_normal_04	1066.4965986394557	1129.467120181406	stop	alveolar	a-like	kADer	low	33.877551020407964	96.84807256235831	V:C:	FALSE	Y	834	1504
Kater	97.48299319727903	57.800453514739274	1176.4625850340135	0.08286110789869329	0.04913071971011145	0.2726407914764082	0.16165651953323193	25.804988662131564	357.55102040816337	0.6277745327102805	SD	SD_0001	Kater	normal	t	a:	_h	6	SD_0001_Kater_normal_05	1136.0657596371882	1193.8662131519275	stop	alveolar	a-like	kADer	low	25.804988662131564	83.60544217687084	V:C:	FALSE	Y	950	1479
Kater	53.174603174603135	52.35827664399096	1046.5986394557824	0.05080706315675437	0.05002708265626695	0.17222385428907153	0.16957990599294953	21.179138321995424	308.75283446712024	0.5038676407391488	SD	SD_0001	Kater	schnell	t	a:	_h	6	SD_0001_Kater_schnell_01	877.0181405895692	929.3764172335601	stop	alveolar	a-like	kADer	low	21.179138321995424	73.53741496598639	V:C:	FALSE	Y	816	1627
Kater	63.58276643990928	51.95011337868482	1007.8911564625848	0.06308495320374369	0.05154337652987763	0.223461906279885	0.18257889703538402	26.89342403628109	284.53514739229047	0.5503434739941118	SD	SD_0001	Kater	schnell	t	a:	_h	6	SD_0001_Kater_schnell_02	933.4807256235828	985.4308390022676	stop	alveolar	a-like	kADer	low	26.89342403628109	78.84353741496591	V:C:	FALSE	Y	833	1543
Kater	69.04761904761904	49.52380952380952	1043.9002267573696	0.06614388739247544	0.047441133026327215	0.22498891680212793	0.16137136101669866	24.399092970521565	306.8934240362812	0.5823293172690763	SD	SD_0001	Kater	schnell	t	a:	_h	6	SD_0001_Kater_schnell_03	832.3015873015873	881.8253968253969	stop	alveolar	a-like	kADer	low	24.399092970521565	73.92290249433108	V:C:	FALSE	Y	878	1407
Kater	61.33786848072566	49.977324263038554	989.1156462585034	0.062012838147638735	0.05052728106373224	0.20664629488158917	0.16837280366692137	22.290249433106624	296.82539682539675	0.5510287227541252	SD	SD_0001	Kater	schnell	t	a:	_h	6	SD_0001_Kater_schnell_04	888.718820861678	938.6961451247165	stop	alveolar	a-like	kADer	low	22.290249433106624	72.26757369614518	V:C:	FALSE	Y	793	1456
Kater	71.83673469387759	43.492063492063494	1056.235827664399	0.06801202232717908	0.0411764705882353	0.23318121595760347	0.14117473870160455	30.589569160997712	308.07256235827674	0.6228863546991743	SD	SD_0001	Kater	schnell	t	a:	_h	6	SD_0001_Kater_schnell_05	893.0272108843537	936.5192743764172	stop	alveolar	a-like	kADer	low	30.589569160997712	74.0816326530612	V:C:	FALSE	Y	892	1573
Lupe	91.20181405895698	79.9092970521541	1283.4920634920634	0.07105755980354057	0.06225928412423583	0.2602394047233907	0.22801682303461634	35.64625850340144	350.45351473922904	0.5329976146302682	SD	SD_0001	Lupe	normal	p	u:	_h	@	SD_0001_Lupe_normal_01	973.5487528344671	1053.4580498866212	stop	labial	u-like	CUBe	high	35.64625850340144	115.55555555555554	V:C:	FALSE	Y	317	949
Lupe	112.97052154195	87.14285714285722	1268.3219954648525	0.08907085262725038	0.06870720326104453	0.3042814389543757	0.23471569046601123	33.94557823129253	371.26984126984144	0.5645325779036823	SD	SD_0001	Lupe	normal	p	u:	_h	@	SD_0001_Lupe_normal_02	895.7256235827664	982.8684807256236	stop	labial	u-like	CUBe	high	33.94557823129253	121.08843537414975	V:C:	FALSE	Y	288	1164
Lupe	81.99546485260771	86.28117913832193	1244.716553287982	0.06587480871529548	0.06931793339648759	0.23023048516490507	0.2422641028906148	50.20408163265324	356.14512471655337	0.48726586713380965	SD	SD_0001	Lupe	normal	p	u:	_h	@	SD_0001_Lupe_normal_03	953.8662131519275	1040.1473922902494	stop	labial	u-like	CUBe	high	50.20408163265324	136.48526077097517	V:C:	FALSE	Y	301	933
Lupe	98.50340136054433	86.3718820861676	1223.9002267573696	0.08048319561270251	0.07057101567421335	0.27009886215258383	0.23683392401915013	29.637188208616863	364.69387755102036	0.5328100085857975	SD	SD_0001	Lupe	normal	p	u:	_h	@	SD_0001_Lupe_normal_04	972.2562358276645	1058.628117913832	stop	labial	u-like	CUBe	high	29.637188208616863	116.00907029478446	V:C:	FALSE	Y	319	834
Lupe	90.24943310657602	78.39002267573699	1173.6507936507937	0.07689632520576534	0.06679160709455545	0.2624983511410107	0.22800422107901352	41.99546485260771	343.8095238095236	0.5351620276993412	SD	SD_0001	Lupe	normal	p	u:	_h	@	SD_0001_Lupe_normal_05	972.437641723356	1050.827664399093	stop	labial	u-like	CUBe	high	41.99546485260771	120.3854875283447	V:C:	FALSE	Y	352	986
Lupe	63.7414965986394	79.13832199546482	1067.2108843537414	0.05972718001019883	0.07415434302226752	0.23154859967051036	0.2874794069192748	29.115646258503375	275.2834467120183	0.44611966354546884	SD	SD_0001	Lupe	schnell	p	u:	_h	@	SD_0001_Lupe_schnell_01	837.9931972789116	917.1315192743764	stop	labial	u-like	CUBe	high	29.115646258503375	108.2539682539682	V:C:	FALSE	Y	367	1038
Lupe	94.58049886621313	56.938775510204096	1119.2290249433106	0.08450504477490983	0.05087321204262735	0.3141522934397829	0.18912404910747907	40.680272108843496	301.0657596371883	0.6242143070936844	SD	SD_0001	Lupe	schnell	p	u:	_h	@	SD_0001_Lupe_schnell_02	804.2970521541951	861.2358276643992	stop	labial	u-like	CUBe	high	40.680272108843496	97.61904761904759	V:C:	FALSE	Y	333	866
Lupe	85.9183673469388	69.20634920634916	1054.421768707483	0.08148387096774196	0.0656344086021505	0.2700256556442418	0.21750285062713784	29.34240362811795	318.18594104308386	0.5538663938020759	SD	SD_0001	Lupe	schnell	p	u:	_h	@	SD_0001_Lupe_schnell_03	786.3832199546486	855.5895691609977	stop	labial	u-like	CUBe	high	29.34240362811795	98.54875283446711	V:C:	FALSE	Y	390	886
Lupe	96.41723356009061	69.77324263038554	1059.6598639455783	0.09098885108386287	0.06584494232950294	0.302913728004559	0.21920638313029864	27.414965986394463	318.2993197278912	0.5801610042297717	SD	SD_0001	Lupe	schnell	p	u:	_h	@	SD_0001_Lupe_schnell_04	831.235827664399	901.0090702947846	stop	labial	u-like	CUBe	high	27.414965986394463	97.18820861678	V:C:	FALSE	Y	357	975
Lupe	88.97959183673481	87.46031746031736	1009.0249433106575	0.08818373859499316	0.08667805294619974	0.2785546958188404	0.27379853765883405	35.94104308390024	319.43310657596373	0.5043053592083286	SD	SD_0001	Lupe	schnell	p	u:	_h	@	SD_0001_Lupe_schnell_05	846.1111111111112	933.5714285714286	stop	labial	u-like	CUBe	high	35.94104308390024	123.4013605442176	V:C:	FALSE	Y	376	887
Pudding	38.027210884353735	42.58503401360554	1267.3242630385487	0.03000590456082592	0.033602318882069895	0.09442567567567564	0.10574324324324347	10.136054421768677	402.7210884353742	0.4717299578059066	SD	SD_0001	Pudding	normal	d	U	_h	I	SD_0001_Pudding_normal_01	1039.2176870748299	1081.8027210884354	stop	alveolar	u-like	BUD-	high	10.136054421768677	52.72108843537421	VC	FALSE	Y	439	1185
Pudding	37.05215419501121	52.31292517006807	1272.6757369614513	0.02911358574610235	0.04110467706013366	0.09194755500534545	0.12981824320522206	76.28117913832205	402.97052154195023	0.4146155798020797	SD	SD_0001	Pudding	normal	d	U	I	N	SD_0001_Pudding_normal_02	940.4195011337868	992.7324263038548	stop	alveolar	u-like	BUD-	high	0	52.31292517006807	VC	FALSE	Y	423	896
Pudding	35.079365079365175	37.120181405895664	1277.9818594104308	0.027449032097801668	0.029045937649709874	0.09060559915661262	0.09587677169966022	14.784580498866262	387.16553287981867	0.48586683417085513	SD	SD_0001	Pudding	normal	d	U	_h	I	SD_0001_Pudding_normal_03	864.8866213151928	902.0068027210884	stop	alveolar	u-like	BUD-	high	14.784580498866262	51.904761904761926	VC	FALSE	Y	496	1137
Pudding	39.52380952380952	39.86394557823132	1222.8798185941043	0.03232027295147323	0.03259841643642569	0.09952038369304558	0.10037684138403574	7.5736961451247	397.142857142857	0.49785775492716344	SD	SD_0001	Pudding	normal	d	U	_h	I	SD_0001_Pudding_normal_04	957.8344671201814	997.6984126984128	stop	alveolar	u-like	BUD-	high	7.5736961451247	47.43764172335602	VC	FALSE	Y	480	1252
Pudding	43.7414965986394	43.31065759637204	1274.7845804988663	0.03431285353445511	0.03397488348927402	0.10662760488640752	0.10557735890774461	17.573696145124813	410.22675736961435	0.5024746027611345	SD	SD_0001	Pudding	normal	d	U	_h	I	SD_0001_Pudding_normal_05	996.360544217687	1039.671201814059	stop	alveolar	u-like	BUD-	high	17.573696145124813	60.88435374149685	VC	FALSE	Y	426	1133
Pudding	44.69387755102059	26.145124716553255	1054.172335600907	0.0423971262018974	0.024801565961840404	0.1476183343319359	0.08635410425404424	5.510204081632537	302.766439909297	0.6309218950064033	SD	SD_0001	Pudding	schnell	d	U	_h	I	SD_0001_Pudding_schnell_01	933.5941043083901	959.7392290249434	stop	alveolar	u-like	BUD-	high	5.510204081632537	31.655328798185792	VC	FALSE	Y	413	1228
Pudding	45.10204081632651	33.854875283446745	1109.3650793650795	0.040655724301453276	0.030517343580728926	0.1354627800858135	0.10168221753047756	12.176870748299393	332.94784580498856	0.5712234348075815	SD	SD_0001	Pudding	schnell	d	U	_h	I	SD_0001_Pudding_schnell_02	908.6734693877551	942.5283446712018	stop	alveolar	u-like	BUD-	high	12.176870748299393	46.03174603174614	VC	FALSE	Y	453	1189
Pudding	39.41043083900229	29.97732426303844	1113.015873015873	0.03540868714856167	0.026933420259147488	0.11173974540311174	0.08499421370708464	12.040816326530717	352.6984126984129	0.5679738562091513	SD	SD_0001	Pudding	schnell	d	U	_h	I	SD_0001_Pudding_schnell_03	910.4195011337869	940.3968253968253	stop	alveolar	u-like	BUD-	high	12.040816326530717	42.01814058956916	VC	FALSE	Y	474	1267
Pudding	38.752834467120124	25.714285714285666	1061.5873015873015	0.03650461380724534	0.02422248803827747	0.11682274933351547	0.07751726023651637	15.963718820861686	331.72335600907024	0.6011255715793177	SD	SD_0001	Pudding	schnell	d	U	_h	I	SD_0001_Pudding_schnell_04	717.063492063492	742.7777777777777	stop	alveolar	u-like	BUD-	high	15.963718820861686	41.67800453514735	VC	FALSE	Y	413	1183
Pudding	28.208616780045304	38.775510204081684	1104.6938775510203	0.02553523410719047	0.03510068353962688	0.07433522557514181	0.10218105766357949	84.26303854875289	379.4784580498865	0.42112389979688486	SD	SD_0001	Pudding	schnell	d	U	I	N	SD_0001_Pudding_schnell_05	890.6235827664399	929.3990929705216	stop	alveolar	u-like	BUD-	high	0	38.775510204081684	VC	FALSE	Y	440	1275
Puder	81.99546485260771	33.356009070294704	1358.4353741496598	0.060360225015440604	0.02455472649273034	0.22505757141968	0.09155411713449903	12.517006802721198	364.33106575963734	0.7108315313544333	SD	SD_0001	Puder	normal	d	u:	_h	6	SD_0001_Puder_normal_01	1322.0068027210884	1355.3628117913831	stop	alveolar	u-like	BUD-	high	12.517006802721198	45.8730158730159	V:C	FALSE	Y	360	747
Puder	71.11111111111109	44.716553287981924	1463.6054421768708	0.04858625764970174	0.030552327833294642	0.1854085373063733	0.11658980726025792	12.29024943310651	383.5374149659865	0.6139389193422079	SD	SD_0001	Puder	normal	d	u:	_h	6	SD_0001_Puder_normal_02	1033.4807256235827	1078.1972789115646	stop	alveolar	u-like	BUD-	high	12.29024943310651	57.006802721088434	V:C	FALSE	Y	306	757
Puder	76.39455782312939	37.27891156462579	1432.766439909297	0.053319616997705245	0.026018833583920188	0.2002139418791232	0.09770012479942933	16.73469387755108	381.5646258503401	0.6720526630760032	SD	SD_0001	Puder	normal	d	u:	_h	6	SD_0001_Puder_normal_03	1118.9455782312925	1156.2244897959183	stop	alveolar	u-like	BUD-	high	16.73469387755108	54.01360544217687	V:C	FALSE	Y	306	771
Puder	75.28344671201808	45.578231292516875	1397.6643990929706	0.05386375066924083	0.03261028278469092	0.1920851654709557	0.11629252487850004	12.834467120181444	391.92743764172326	0.6228893058161356	SD	SD_0001	Puder	normal	d	u:	_h	6	SD_0001_Puder_normal_04	1123.7755102040817	1169.3537414965986	stop	alveolar	u-like	BUD-	high	12.834467120181444	58.41269841269832	V:C	FALSE	Y	347	728
Puder	44.92063492063471	41.224489795918544	1420.9297052154195	0.031613551856757426	0.029012335828160284	0.1088581162765134	0.09990108803165226	12.766439909296878	412.65306122448976	0.5214530139510375	SD	SD_0001	Puder	normal	d	u:	_h	6	SD_0001_Puder_normal_05	1093.6848072562357	1134.9092970521542	stop	alveolar	u-like	BUD-	high	12.766439909296878	53.99092970521542	V:C	FALSE	Y	344	908
Puder	41.51927437641723	29.43310657596362	1079.251700680272	0.03847042756592079	0.027271772244983627	0.13513912465864644	0.0958004280758725	19.13832199546482	307.2335600907028	0.5851709811441363	SD	SD_0001	Puder	schnell	d	u:	_h	6	SD_0001_Puder_schnell_01	961.7120181405896	991.1451247165533	stop	alveolar	u-like	BUD-	high	19.13832199546482	48.57142857142844	V:C	FALSE	Y	400	991
Puder	47.82312925170061	32.31292517006807	1196.3492063492065	0.03997422240755125	0.027009609734832005	0.1378791841004182	0.0931616108786612	16.689342403628075	346.8480725623583	0.5967741935483865	SD	SD_0001	Puder	schnell	d	u:	_h	6	SD_0001_Puder_schnell_02	909.6485260770975	941.9614512471655	stop	alveolar	u-like	BUD-	high	16.689342403628075	49.002267573696145	V:C	FALSE	Y	386	909
Puder	26.780045351473973	31.179138321995424	1061.5419501133788	0.025227496048190756	0.02937155551758017	0.088510829648505	0.10305028854080779	20.476190476190595	302.562358276644	0.46205007824726213	SD	SD_0001	Puder	schnell	d	u:	_h	6	SD_0001_Puder_schnell_03	969.3083900226758	1000.4875283446712	stop	alveolar	u-like	BUD-	high	20.476190476190595	51.65532879818602	V:C	FALSE	Y	353	982
Puder	58.95691609977325	45.170068027210846	1121.111111111111	0.052587933091968214	0.040290447199692526	0.18617973505191562	0.14264232008592906	13.854875283446745	316.6666666666665	0.5662020905923347	SD	SD_0001	Puder	schnell	d	u:	_h	6	SD_0001_Puder_schnell_04	913.9342403628118	959.1043083900227	stop	alveolar	u-like	BUD-	high	13.854875283446745	59.02494331065759	V:C	FALSE	Y	339	826
Puder	51.88208616780048	46.689342403628075	1208.140589569161	0.04294374894423696	0.0386456202256048	0.14092140921409224	0.1268169499876816	19.251700680272165	368.1632653061224	0.5263400046008745	SD	SD_0001	Puder	schnell	d	u:	_h	6	SD_0001_Puder_schnell_05	882.8004535147393	929.4897959183673	stop	alveolar	u-like	BUD-	high	19.251700680272165	65.94104308390024	V:C	FALSE	Y	396	773
Pute	99.61451247165519	65.46485260770964	1260.5215419501133	0.07902642609149282	0.05193473528935573	0.2569156090999469	0.16884028305748838	41.972789115646265	387.73242630385505	0.603434065934066	SD	SD_0001	Pute	normal	t	u:	_h	@	SD_0001_Pute_normal_01	1108.1292517006802	1173.59410430839	stop	alveolar	u-like	BUD-	high	41.972789115646265	107.43764172335591	V:C:	FALSE	Y	341	798
Pute	91.88208616780048	69.07029478458048	1355.079365079365	0.06780568617279407	0.05097140179721882	0.2309095053567358	0.17358103487576923	38.548752834466995	397.9138321995466	0.5708650324034941	SD	SD_0001	Pute	normal	t	u:	_h	@	SD_0001_Pute_normal_02	1002.0068027210884	1071.077097505669	stop	alveolar	u-like	BUD-	high	38.548752834466995	107.61904761904748	V:C:	FALSE	Y	307	781
Pute	87.48299319727869	44.55782312925203	1259.8412698412699	0.06943969473892601	0.03536780719595411	0.22743618463715082	0.11584035842716583	37.84580498866194	384.6485260770976	0.6625450798557423	SD	SD_0001	Pute	normal	t	u:	_h	@	SD_0001_Pute_normal_03	1036.6553287981858	1081.2131519274378	stop	alveolar	u-like	BUD-	high	37.84580498866194	82.40362811791397	V:C:	FALSE	Y	299	1018
Pute	88.45804988662132	56.82539682539675	1314.0136054421769	0.06731897563332644	0.04324566853040652	0.22579151473056663	0.1450483301499101	48.52607709750578	391.76870748299325	0.6088653035742161	SD	SD_0001	Pute	normal	t	u:	_h	@	SD_0001_Pute_normal_04	985.0907029478459	1041.9160997732426	stop	alveolar	u-like	BUD-	high	48.52607709750578	105.35147392290253	V:C:	FALSE	Y	347	1210
Pute	88.07256235827663	66.43990929705205	1340.045351473923	0.06572356843102747	0.04958034384729924	0.20311682878359996	0.1532266499320152	63.49206349206361	433.60544217687084	0.5700029351335489	SD	SD_0001	Pute	normal	t	u:	_h	@	SD_0001_Pute_normal_05	1146.8367346938776	1213.2766439909296	stop	alveolar	u-like	BUD-	high	63.49206349206361	129.93197278911566	V:C:	FALSE	Y	306	732
Pute	76.19047619047626	61.36054421768711	1031.5419501133788	0.0738607636675387	0.059484293596535606	0.24295010845987008	0.19566160520607387	33.12925170068024	313.6054421768707	0.5539070227497528	SD	SD_0001	Pute	schnell	t	u:	_h	@	SD_0001_Pute_schnell_01	839.875283446712	901.2358276643992	stop	alveolar	u-like	BUD-	high	33.12925170068024	94.48979591836735	V:C:	FALSE	Y	390	802
Pute	74.8526077097506	42.83446712018133	1002.1315192743763	0.07469339729375032	0.04274335882699002	0.24660092634095346	0.14111758553712814	36.21315192743771	303.5374149659863	0.6360308285163782	SD	SD_0001	Pute	schnell	t	u:	_h	@	SD_0001_Pute_schnell_02	901.8027210884354	944.6371882086167	stop	alveolar	u-like	BUD-	high	36.21315192743771	79.04761904761904	V:C:	FALSE	Y	328	988
Pute	77.52834467120181	57.233560090702895	1099.2063492063494	0.0705312016503352	0.052068076328004066	0.22943229096765533	0.16937323849147748	35.5328798185941	337.9138321995465	0.5752986707050314	SD	SD_0001	Pute	schnell	t	u:	_h	@	SD_0001_Pute_schnell_03	817.7891156462586	875.0226757369614	stop	alveolar	u-like	BUD-	high	35.5328798185941	92.76643990929699	V:C:	FALSE	Y	381	861
Pute	81.56462585034024	60.022675736961446	1049.9773242630386	0.07768227366966146	0.05716568762957843	0.23709709313822452	0.17447762177839296	32.85714285714289	344.01360544217687	0.5760730301089049	SD	SD_0001	Pute	schnell	t	u:	_h	@	SD_0001_Pute_schnell_04	856.4512471655329	916.4739229024943	stop	alveolar	u-like	BUD-	high	32.85714285714289	92.87981859410434	V:C:	FALSE	Y	387	817
Pute	68.16326530612241	63.854875283446745	1031.3378684807258	0.06609208038344835	0.061914603579438045	0.19196628137173502	0.17983268407944322	43.92290249433108	355.07936507936506	0.5163174166952934	SD	SD_0001	Pute	schnell	t	u:	_h	@	SD_0001_Pute_schnell_05	849.6712018140589	913.5260770975057	stop	alveolar	u-like	BUD-	high	43.92290249433108	107.77777777777783	V:C:	FALSE	Y	368	943
Rabbi	69.63718820861664	89.38775510204073	1118.4353741496598	0.06226304158303416	0.07992214585487493	0.20349877410377007	0.26121529388377157	9.138321995464821	342.1995464852607	0.437901040923998	SD	SD_0001	Rabbi	normal	b	a	_h	i	SD_0001_Rabbi_normal_01	1101.7573696145125	1191.1451247165533	stop	labial	a-like	rABe	low	9.138321995464821	98.52607709750555	VC	FALSE	Y	908	1514
Rabbi	71.67800453514724	80.1814058956918	1165.5555555555557	0.06149685803778123	0.06879243594482613	0.224009637871164	0.25058465027283755	6.938775510203868	319.9773242630383	0.47200238912945985	SD	SD_0001	Rabbi	normal	b	a	_h	i	SD_0001_Rabbi_normal_02	1211.5079365079364	1291.6893424036282	stop	labial	a-like	rABe	low	6.938775510203868	87.12018140589566	VC	FALSE	Y	905	1562
Rabbi	71.90476190476193	81.06575963718808	1268.7074829931971	0.0566756032171582	0.0638963360142984	0.19618882633174534	0.22118418610406443	16.666666666666856	366.5079365079366	0.470056329676846	SD	SD_0001	Rabbi	normal	b	a	_h	i	SD_0001_Rabbi_normal_03	940.7369614512472	1021.8027210884353	stop	labial	a-like	rABe	low	16.666666666666856	97.73242630385494	VC	FALSE	Y	782	1511
Rabbi	67.8684807256235	78.3446712018141	1171.3378684807255	0.05794099426978466	0.06688477621186313	0.21518441297001914	0.24840031634193696	6.825396825396751	315.3968253968254	0.4641749379652601	SD	SD_0001	Rabbi	normal	b	a	_h	i	SD_0001_Rabbi_normal_04	897.5850340136054	975.9297052154195	stop	labial	a-like	rABe	low	6.825396825396751	85.17006802721085	VC	FALSE	Y	894	1502
Rabbi	66.37188208616772	66.68934240362819	1037.482993197279	0.06397394706358044	0.06427993792756766	0.21506245407788357	0.21609110947832494	99.38775510204084	308.61678004535156	0.49880708929788625	SD	SD_0001	Rabbi	normal	b	a	i	v	SD_0001_Rabbi_normal_05	739.3537414965986	806.0430839002267	stop	labial	a-like	rABe	low	0	66.68934240362819	VC	FALSE	Y	861	1511
Rabbi	63.356009070294704	70.02267573696145	969.8185941043082	0.06532769061703564	0.07220182842713181	0.2241655969191269	0.24775353016688073	90.72562358276639	282.6303854875282	0.4750085005100303	SD	SD_0001	Rabbi	schnell	b	a	i	v	SD_0001_Rabbi_schnell_01	829.0136054421769	899.0362811791383	stop	labial	a-like	rABe	low	0	70.02267573696145	VC	FALSE	Y	852	1557
Rabbi	59.59183673469386	65.01133786848072	964.5578231292517	0.06178150786374213	0.06740014575545995	0.21145799806887672	0.23068876729964602	97.39229024943302	281.81405895691603	0.47825295723384886	SD	SD_0001	Rabbi	schnell	b	a	i	v	SD_0001_Rabbi_schnell_02	960.0113378684807	1025.0226757369614	stop	labial	a-like	rABe	low	0	65.01133786848072	VC	FALSE	Y	881	1569
Rabbi	62.199546485260726	53.968253968253975	859.6825396825395	0.0723517619751002	0.06277695716395866	0.2453707845066641	0.21289918597370072	18.73015873015879	253.4920634920635	0.5354284598867849	SD	SD_0001	Rabbi	schnell	b	a	_h	i	SD_0001_Rabbi_schnell_03	817.2448979591836	871.2131519274376	stop	labial	a-like	rABe	low	18.73015873015879	72.69841269841277	VC	FALSE	Y	850	1445
Rabbi	50.11337868480723	72.1768707482994	2012.8344671201817	0.02489691999188877	0.035858324133114065	0.1760956175298804	0.2536254980079684	14.081632653061206	284.58049886621313	0.4097904691266453	SD	SD_0001	Rabbi	schnell	b	a	_h	i	SD_0001_Rabbi_schnell_04	854.1836734693877	926.3605442176871	stop	labial	a-like	rABe	low	14.081632653061206	86.2585034013606	VC	FALSE	Y	914	1656
Rabbi	55.623582766439995	60.54421768707482	977.3469387755104	0.05691283264889454	0.06194751861905754	0.19622430205583574	0.21358291336693053	13.242630385487473	283.46938775510216	0.4788210033183686	SD	SD_0001	Rabbi	schnell	b	a	_h	i	SD_0001_Rabbi_schnell_05	819.7165532879819	880.2607709750567	stop	labial	a-like	rABe	low	13.242630385487473	73.7868480725623	VC	FALSE	Y	865	1600
Rabe	148.27664399092964	77.41496598639469	1358.798185941043	0.10912337499791396	0.05697311549822282	0.4364862158734397	0.22788865896802665	55.691609977324106	339.705215419501	0.6569878428614483	SD	SD_0001	Rabe	normal	b	a:	@	l	SD_0001_Rabe_normal_01	1334.092970521542	1411.5079365079366	stop	labial	a-like	rABe	low	0	77.41496598639469	V:C	FALSE	Y	877	1517
Rabe	168.02721088435362	75.17006802721107	1386.0997732426304	0.12122302746740385	0.05423135439331242	0.5036704730831972	0.22532626427406266	28.684807256235672	333.6054421768706	0.6909090909090903	SD	SD_0001	Rabe	normal	b	a:	@	l	SD_0001_Rabe_normal_02	1172.7324263038547	1247.9024943310658	stop	labial	a-like	rABe	low	0	75.17006802721107	V:C	FALSE	Y	917	1407
Rabe	162.6757369614511	57.48299319727903	1260.4081632653063	0.12906591824985594	0.04560664939550959	0.5597253647499411	0.1977841928688465	10.612244897959044	290.6349206349206	0.738902049644659	SD	SD_0001	Rabe	normal	b	a:	_h	@	SD_0001_Rabe_normal_03	1070.283446712018	1127.766439909297	stop	labial	a-like	rABe	low	10.612244897959044	68.09523809523807	V:C	FALSE	Y	945	1389
Rabe	161.51927437641746	68.88888888888869	1326.3265306122448	0.12177941905592331	0.05193961464156864	0.4890490902849304	0.2085822176450389	38.027210884353735	330.27210884353735	0.7010136797559304	SD	SD_0001	Rabe	normal	b	a:	@	l	SD_0001_Rabe_normal_04	1098.3333333333335	1167.2222222222222	stop	labial	a-like	rABe	low	0	68.88888888888869	V:C	FALSE	Y	985	1443
Rabe	169.2290249433106	66.91609977324265	1340.816326530612	0.12621342803991203	0.04990698461018098	0.5025250824860277	0.19870715776715375	35.37414965986386	336.7573696145125	0.716631457653159	SD	SD_0001	Rabe	normal	b	a:	@	l	SD_0001_Rabe_normal_05	1434.0249433106576	1500.9410430839002	stop	labial	a-like	rABe	low	0	66.91609977324265	V:C	FALSE	Y	704	1307
Rabe	145.26077097505663	64.28571428571422	1087.732426303855	0.13354458087514848	0.05910066918218009	0.5225974873551964	0.23127753303964735	28.25396825396831	277.9591836734694	0.6932150200194785	SD	SD_0001	Rabe	schnell	b	a:	@	l	SD_0001_Rabe_schnell_01	835.4081632653061	899.6938775510204	stop	labial	a-like	rABe	low	0	64.28571428571422	V:C	FALSE	Y	874	1476
Rabe	162.7210884353741	59.36507936507928	1133.6734693877552	0.1435343534353435	0.05236523652365229	0.5384961728950918	0.1964580519285603	31.24716553287999	302.1768707482995	0.7326934858076375	SD	SD_0001	Rabe	schnell	b	a:	@	l	SD_0001_Rabe_schnell_02	987.8571428571429	1047.2222222222222	stop	labial	a-like	rABe	low	0	59.36507936507928	V:C	FALSE	Y	840	1498
Rabe	137.77777777777783	64.67120181405892	1073.3786848072564	0.12835896569207372	0.0602501267534223	0.47100775193798466	0.22108527131782932	9.22902494331072	292.5170068027211	0.6805555555555558	SD	SD_0001	Rabe	schnell	b	a:	_h	@	SD_0001_Rabe_schnell_03	885.8163265306123	950.4875283446712	stop	labial	a-like	rABe	low	9.22902494331072	73.90022675736964	V:C	FALSE	Y	837	1483
Rabe	114.64852607709747	58.61678004535156	1461.3945578231294	0.07845145273284453	0.04011016719034879	0.4153454366220321	0.2123552123552126	32.199546485260726	276.03174603174614	0.6616934956157567	SD	SD_0001	Rabe	schnell	b	a:	@	l	SD_0001_Rabe_schnell_04	972.0748299319728	1030.6916099773243	stop	labial	a-like	rABe	low	0	58.61678004535156	V:C	FALSE	Y	784	1419
Rabe	141.3605442176871	59.09297052154193	1081.6099773242631	0.13069456382733394	0.054634269062244466	0.5004013485310647	0.20918285439075293	8.662131519274453	282.4943310657595	0.7052036199095024	SD	SD_0001	Rabe	schnell	b	a:	_h	@	SD_0001_Rabe_schnell_05	864.5918367346939	923.6848072562358	stop	labial	a-like	rABe	low	8.662131519274453	67.75510204081638	V:C	FALSE	Y	771	1077
Rappe	63.94557823129253	111.0204081632653	1193.3786848072564	0.05358364368777077	0.09303032606217221	0.205794351601839	0.35729402320659703	17.573696145124813	310.7256235827665	0.36547433903576987	SD	SD_0001	Rappe	normal	p	a	_h	@	SD_0001_Rappe_normal_01	1246.2925170068027	1357.312925170068	stop	labial	a-like	rABe	low	17.573696145124813	128.59410430839011	VC:	FALSE	Y	733	1423
Rappe	66.32653061224482	105.01133786848084	1324.0136054421769	0.05009505215023372	0.079312884276148	0.22425822280150234	0.3550563520662426	22.766439909296878	295.7596371882088	0.387109581789306	SD	SD_0001	Rappe	normal	p	a	_h	@	SD_0001_Rappe_normal_02	952.5510204081633	1057.562358276644	stop	labial	a-like	rABe	low	22.766439909296878	127.77777777777771	VC:	FALSE	Y	762	1299
Rappe	66.2131519274376	88.02721088435351	1287.3015873015872	0.05143561740355818	0.0683811872467851	0.2392658144870532	0.3180924287118968	29.07029478458071	276.7346938775511	0.4292855042634524	SD	SD_0001	Rappe	normal	p	a	_h	@	SD_0001_Rappe_normal_03	1086.7687074829932	1174.7959183673468	stop	labial	a-like	rABe	low	29.07029478458071	117.09750566893422	VC:	FALSE	Y	893	1230
Rappe	75.85034013605423	89.61451247165519	1322.4263038548752	0.05735695056499583	0.06776522231176793	0.24919913581166578	0.29442002532965744	20.38548752834481	304.37641723356023	0.45840756475263783	SD	SD_0001	Rappe	normal	p	a	_h	@	SD_0001_Rappe_normal_04	1135.9297052154195	1225.5442176870747	stop	labial	a-like	rABe	low	20.38548752834481	110	VC:	FALSE	Y	874	1476
Rappe	57.95918367346917	87.73242630385516	1306.1678004535147	0.04437345925488682	0.06716780667337961	0.19637369391518059	0.2972495390288885	27.800453514739047	295.1473922902494	0.39782101167315004	SD	SD_0001	Rappe	normal	p	a	_h	@	SD_0001_Rappe_normal_05	1074.5238095238094	1162.2562358276646	stop	labial	a-like	rABe	low	27.800453514739047	115.53287981859421	VC:	FALSE	Y	778	1400
Rappe	46.91609977324265	85.1020408163264	986.2131519274376	0.047571967258346386	0.08629173181274703	0.21159746369400687	0.38382082225403874	12.879818594104336	221.72335600907047	0.35537615939539724	SD	SD_0001	Rappe	schnell	p	a	_h	@	SD_0001_Rappe_schnell_01	969.4671201814059	1054.5691609977323	stop	labial	a-like	rABe	low	12.879818594104336	97.98185941043073	VC:	FALSE	Y	744	1300
Rappe	57.75510204081638	90	1024.784580498866	0.056358285575199764	0.08782333547230767	0.23897541752674076	0.37239632201163453	16.96145124716554	241.67800453514735	0.39088397790055274	SD	SD_0001	Rappe	schnell	p	a	_h	@	SD_0001_Rappe_schnell_02	885.8616780045352	975.8616780045352	stop	labial	a-like	rABe	low	16.96145124716554	106.96145124716554	VC:	FALSE	Y	778	1457
Rappe	58.027210884353735	87.46031746031747	1077.7551020408166	0.05384081297734013	0.081150455511372	0.22819689673622262	0.3439450686641699	37.98185941043073	254.28571428571422	0.3988466334164588	SD	SD_0001	Rappe	schnell	p	a	_h	@	SD_0001_Rappe_schnell_03	830.9637188208617	918.4240362811792	stop	labial	a-like	rABe	low	37.98185941043073	125.4421768707482	VC:	FALSE	Y	752	1228
Rappe	65.1927437641724	92.2902494331064	1095.5328798185942	0.05950779293357901	0.08424233643118811	0.2684657764497156	0.38005416005229187	24.240362811791556	242.83446712018133	0.4139668826493888	SD	SD_0001	Rappe	schnell	p	a	_h	@	SD_0001_Rappe_schnell_04	951.1451247165534	1043.4353741496598	stop	labial	a-like	rABe	low	24.240362811791556	116.53061224489795	VC:	FALSE	Y	851	1395
Rappe	53.537414965986386	81.81405895691614	1119.591836734694	0.047818689998784775	0.07307489771944752	0.19385828064701527	0.29624763937925946	24.784580498866262	276.1678004535148	0.39554364215111393	SD	SD_0001	Rappe	schnell	p	a	_h	@	SD_0001_Rappe_schnell_05	821.984126984127	903.7981859410431	stop	labial	a-like	rABe	low	24.784580498866262	106.5986394557824	VC:	FALSE	Y	810	1242
Suppe	56.19047619047615	73.58276643990916	1197.5510204081631	0.04692115428311744	0.0614443687040823	0.18492537313432827	0.24216417910447724	28.23129251700675	303.85487528344663	0.4329896907216497	SD	SD_0001	Suppe	normal	p	U	_h	@	SD_0001_Suppe_normal_01	1128.5827664399094	1202.1655328798186	stop	labial	u-like	CUBe	high	28.23129251700675	101.81405895691591	VC:	FALSE	Y	371	1283
Suppe	45.804988662131564	97.2335600907029	1252.4716553287983	0.0365716768656987	0.07763334178223553	0.1348284608196504	0.28621011880923763	32.5170068027212	339.72789115646253	0.3202282815472419	SD	SD_0001	Suppe	normal	p	U	_h	@	SD_0001_Suppe_normal_02	964.9319727891157	1062.1655328798186	stop	labial	u-like	CUBe	high	32.5170068027212	129.7505668934241	VC:	FALSE	Y	461	1238
Suppe	54.33106575963723	94.30839002267555	1135.9863945578231	0.04782721520250717	0.08301894325009465	0.17669616519174053	0.3067109144542767	36.122448979592036	307.4829931972789	0.36552250190694185	SD	SD_0001	Suppe	normal	p	U	_h	@	SD_0001_Suppe_normal_03	987.4263038548753	1081.7346938775509	stop	labial	u-like	CUBe	high	36.122448979592036	130.4308390022676	VC:	FALSE	Y	433	1419
Suppe	54.37641723356012	99.52380952380929	1218.888888888889	0.0446114635462207	0.08165125667404591	0.14964118564742593	0.27388455538221457	30.317460317460473	363.3786848072564	0.35332252836304767	SD	SD_0001	Suppe	normal	p	U	_h	@	SD_0001_Suppe_normal_04	1010.1020408163266	1109.625850340136	stop	labial	u-like	CUBe	high	30.317460317460473	129.84126984126976	VC:	FALSE	Y	443	1411
Suppe	57.120181405895664	88.66213151927445	1189.0476190476193	0.048038598699391616	0.07456566927932572	0.16889037881327507	0.26215219577606447	25.827664399092782	338.20861678004553	0.39181832322289595	SD	SD_0001	Suppe	normal	p	U	_h	@	SD_0001_Suppe_normal_05	1090.4421768707484	1179.1043083900229	stop	labial	u-like	CUBe	high	25.827664399092782	114.48979591836724	VC:	FALSE	Y	411	1430
Suppe	46.80272108843542	75.30612244897964	907.0521541950116	0.05159871003224923	0.08302292442688936	0.18772169167803554	0.3020463847203274	26.689342403628075	249.31972789115662	0.38328690807799454	SD	SD_0001	Suppe	schnell	p	U	_h	@	SD_0001_Suppe_schnell_01	745.9977324263039	821.3038548752835	stop	labial	u-like	CUBe	high	26.689342403628075	101.99546485260771	VC:	FALSE	Y	433	1428
Suppe	54.28571428571422	80.3401360544218	995.8730158730159	0.054510678992668087	0.08067307254428711	0.1871335886813099	0.27694833111858064	32.29024943310651	290.0907029478458	0.4032339565437085	SD	SD_0001	Suppe	schnell	p	U	_h	@	SD_0001_Suppe_schnell_02	791.6893424036281	872.0294784580499	stop	labial	u-like	CUBe	high	32.29024943310651	112.63038548752832	VC:	FALSE	Y	467	1339
Suppe	42.69841269841265	77.00680272108843	940.0907029478458	0.04541946065898012	0.08191422644604178	0.15864858033532717	0.2861235150391777	29.954648526077108	269.1383219954648	0.3566963440045461	SD	SD_0001	Suppe	schnell	p	U	_h	@	SD_0001_Suppe_schnell_03	717.4943310657596	794.5011337868481	stop	labial	u-like	CUBe	high	29.954648526077108	106.96145124716554	VC:	FALSE	Y	424	1428
Suppe	48.39002267573699	77.4829931972788	1000.6122448979593	0.04836041425884381	0.07743558365626475	0.17089773364298874	0.27364459037398847	35.01133786848084	283.1519274376418	0.38443523689425374	SD	SD_0001	Suppe	schnell	p	U	_h	@	SD_0001_Suppe_schnell_04	820.9863945578231	898.4693877551019	stop	labial	u-like	CUBe	high	35.01133786848084	112.49433106575964	VC:	FALSE	Y	418	1441
Suppe	44.17233560090688	66.48526077097506	921.5419501133787	0.04793307086614157	0.07214566929133859	0.15786061588330583	0.23760129659643445	28.45804988662144	279.8185941043083	0.3991803278688516	SD	SD_0001	Suppe	schnell	p	U	_h	@	SD_0001_Suppe_schnell_05	752.9138321995464	819.3990929705215	stop	labial	u-like	CUBe	high	28.45804988662144	94.9433106575965	VC:	FALSE	Y	417	1252
Ticker	50.56689342403615	64.55782312925157	1137.5736961451248	0.04445153188350896	0.05675045348535879	0.16720401889480344	0.2134662967683882	26.09977324263059	302.4263038548754	0.43923576915501267	SD	SD_0001	Ticker	normal	k	I	_h	6	SD_0001_Ticker_normal_01	1139.0136054421769	1203.5714285714284	stop	velar	i-like	tIGer	high	26.09977324263059	90.65759637188216	VC:	FALSE	Y	449	2595
Ticker	40.0907029478459	79.29705215419494	1286.7120181405894	0.031157479204849927	0.06162766107429856	0.1187932540482432	0.23496606866895087	30.06802721088434	337.48299319727903	0.3358024691358032	SD	SD_0001	Ticker	normal	k	I	_h	6	SD_0001_Ticker_normal_02	973.9115646258504	1053.2086167800453	stop	velar	i-like	tIGer	high	30.06802721088434	109.36507936507928	VC:	FALSE	Y	459	2663
Ticker	44.036281179138314	71.54195011337879	1223.5147392290248	0.035991622959022924	0.05847248735103888	0.12505634619099748	0.20316826582523054	24.036281179138086	352.1315192743764	0.3810084363350987	SD	SD_0001	Ticker	normal	k	I	_h	6	SD_0001_Ticker_normal_03	1069.9659863945578	1141.5079365079366	stop	velar	i-like	tIGer	high	24.036281179138086	95.57823129251688	VC:	FALSE	Y	475	2627
Ticker	40.612244897959386	65.55555555555543	1286.734693877551	0.03156225218080904	0.05094722001938487	0.12668883072787784	0.20449883284996778	25.283446712018076	320.56689342403627	0.3825288338316975	SD	SD_0001	Ticker	normal	k	I	_h	6	SD_0001_Ticker_normal_04	1023.3446712018142	1088.9002267573696	stop	velar	i-like	tIGer	high	25.283446712018076	90.8390022675735	VC:	FALSE	Y	455	2666
Ticker	37.913832199546505	81.38321995464855	1266.1224489795918	0.02994483845547677	0.06427752704348451	0.10476846920233099	0.22488877749232405	23.219954648526027	361.8820861678006	0.3178103022239118	SD	SD_0001	Ticker	normal	k	I	_h	6	SD_0001_Ticker_normal_05	828.968253968254	910.3514739229025	stop	velar	i-like	tIGer	high	23.219954648526027	104.60317460317458	VC:	FALSE	Y	437	2622
Ticker	36.21315192743759	59.95464852607711	976.2131519274376	0.03709553785045639	0.06141553041741192	0.13410026030733047	0.22201696196154183	32.19954648526084	270.0453514739228	0.37656213157274193	SD	SD_0001	Ticker	schnell	k	I	_h	6	SD_0001_Ticker_schnell_01	811.4625850340136	871.4172335600907	stop	velar	i-like	tIGer	high	32.19954648526084	92.15419501133795	VC:	FALSE	Y	450	2596
Ticker	42.0408163265306	59.342403628117836	1128.390022675737	0.0372573449620192	0.052590329970660266	0.13768008317243433	0.1943413040249516	30.34013605442192	305.3514739229023	0.4146723328114518	SD	SD_0001	Ticker	schnell	k	I	_h	6	SD_0001_Ticker_schnell_02	1092.8458049886622	1152.18820861678	stop	velar	i-like	tIGer	high	30.34013605442192	89.68253968253975	VC:	FALSE	Y	488	2584
Ticker	42.01814058956927	67.64172335600904	975.124716553288	0.04309001697555996	0.06936725344743387	0.1446639081895546	0.23288312904988667	31.201814058956984	290.45351473922904	0.38316790736145645	SD	SD_0001	Ticker	schnell	k	I	_h	6	SD_0001_Ticker_schnell_03	788.3786848072563	856.0204081632653	stop	velar	i-like	tIGer	high	31.201814058956984	98.84353741496602	VC:	FALSE	Y	461	2554
Ticker	41.08843537414975	56.23582766439904	986.4852607709751	0.04165134240529616	0.05700625229863915	0.14522721808126987	0.1987657289412517	27.551020408163254	282.9251700680272	0.4221808014911471	SD	SD_0001	Ticker	schnell	k	I	_h	6	SD_0001_Ticker_schnell_04	916.4285714285714	972.6643990929705	stop	velar	i-like	tIGer	high	27.551020408163254	83.7868480725623	VC:	FALSE	Y	460	2637
Ticker	34.53514739229024	62.92517006802723	1013.8775510204082	0.03406244408659867	0.06206387546967258	0.12089220511192252	0.22027305921574863	30.72562358276639	285.6689342403628	0.35435086086551876	SD	SD_0001	Ticker	schnell	k	I	_h	6	SD_0001_Ticker_schnell_05	848.6281179138322	911.5532879818594	stop	velar	i-like	tIGer	high	30.72562358276639	93.65079365079362	VC:	FALSE	Y	448	2625
Tiger	74.80725623582748	43.58276643990939	1316.9160997732429	0.05680487636889578	0.03309456574144232	0.20710653525017217	0.12066043066105872	84.69387755102048	361.20181405895687	0.6318712890250899	SD	SD_0001	Tiger	normal	g	i:	6	f	SD_0001_Tiger_normal_01	1225.861678004535	1269.4444444444443	stop	velar	i-like	tIGer	high	0	43.58276643990939	V:C	FALSE	Y	376	2804
Tiger	86.80272108843542	62.494331065759525	1404.4671201814058	0.06180473707154047	0.044496827421412005	0.2481203007518797	0.1786362457868806	68.95691609977348	349.84126984127	0.5814094775212643	SD	SD_0001	Tiger	normal	g	i:	6	f	SD_0001_Tiger_normal_02	1056.0204081632653	1118.5147392290248	stop	velar	i-like	tIGer	high	0	62.494331065759525	V:C	FALSE	Y	329	2908
Tiger	68.25396825396831	57.61904761904748	1200	0.056878306878306924	0.0480158730158729	0.21838496698831922	0.18435754189944095	59.977324263038554	312.5396825396824	0.5422446406052972	SD	SD_0001	Tiger	normal	g	i:	6	f	SD_0001_Tiger_normal_03	1052.8684807256236	1110.487528344671	stop	velar	i-like	tIGer	high	0	57.61904761904748	V:C	FALSE	Y	381	2861
Tiger	83.58276643990939	45.41950113378664	1333.7868480725624	0.06266575994559681	0.034053043182590795	0.24264367059443126	0.13185438746626235	85.8730158730159	344.4671201814058	0.6479170328704531	SD	SD_0001	Tiger	normal	g	i:	6	f	SD_0001_Tiger_normal_04	1008.9229024943312	1054.3424036281178	stop	velar	i-like	tIGer	high	0	45.41950113378664	V:C	FALSE	Y	396	2823
Tiger	68.52607709750578	44.557823129251574	1397.0975056689342	0.049048886580536334	0.031893137700447875	0.1815124031473364	0.11802510661300943	26.780045351473973	377.5283446712019	0.6059755363946271	SD	SD_0001	Tiger	normal	g	i:	_h	6	SD_0001_Tiger_normal_05	1110.668934240363	1155.2267573696145	stop	velar	i-like	tIGer	high	26.780045351473973	71.33786848072555	V:C	FALSE	Y	385	2901
Tiger	72.92517006802711	37.75510204081627	1062.4263038548752	0.06864021514097275	0.035536678547798385	0.2945594431214503	0.15250045795933292	61.97278911564649	247.5736961451248	0.6588813767670559	SD	SD_0001	Tiger	schnell	g	i:	6	f	SD_0001_Tiger_schnell_01	992.9138321995464	1030.6689342403627	stop	velar	i-like	tIGer	high	0	37.75510204081627	V:C	FALSE	Y	397	2802
Tiger	57.120181405895664	60.453514739229036	1156.8480725623583	0.04937569829664619	0.05225709077366369	0.1830402557767765	0.19372184275541343	61.58730158730168	312.06349206349216	0.4858244937319188	SD	SD_0001	Tiger	schnell	g	i:	6	f	SD_0001_Tiger_schnell_02	850.0793650793651	910.5328798185941	stop	velar	i-like	tIGer	high	0	60.453514739229036	V:C	FALSE	Y	301	2859
Tiger	77.39229024943313	32.24489795918373	1117.0068027210882	0.06928542427933418	0.0288672350791718	0.25182616394894125	0.10492141961189422	85.10204081632651	307.3242630385488	0.7058945191313337	SD	SD_0001	Tiger	schnell	g	i:	6	f	SD_0001_Tiger_schnell_03	895.4988662131519	927.7437641723357	stop	velar	i-like	tIGer	high	0	32.24489795918373	V:C	FALSE	Y	368	2819
Tiger	86.03174603174602	29.36507936507917	1183.922902494331	0.07266667943536802	0.02480320239030073	0.26590972806279795	0.09076254555648948	32.10884353741517	323.5374149659863	0.7455295735900975	SD	SD_0001	Tiger	schnell	g	i:	_h	6	SD_0001_Tiger_schnell_04	1008.4467120181406	1037.8117913832198	stop	velar	i-like	tIGer	high	32.10884353741517	61.47392290249434	V:C	FALSE	Y	363	2876
Tiger	88.43537414965988	53.42403628117904	1160.7709750566894	0.07618675522563001	0.04602461418245743	0.27730375426621173	0.16751990898748553	65.4875283446712	318.91156462585025	0.6234015345268547	SD	SD_0001	Tiger	schnell	g	i:	6	f	SD_0001_Tiger_schnell_05	949.2857142857143	1002.7097505668934	stop	velar	i-like	tIGer	high	0	53.42403628117904	V:C	FALSE	Y	381	2768
Tigger	50.04535147392289	60.022675736961446	1307.9818594104308	0.03826150272181962	0.04588953226309767	0.15072048077579722	0.18076896810762816	88.02721088435374	332.0408163265307	0.4546765554182118	SD	SD_0001	Tigger	normal	g	I	6	g	SD_0001_Tigger_normal_01	1185.8390022675737	1245.8616780045352	stop	velar	i-like	tIGer	high	0	60.022675736961446	VC	FALSE	Y	454	2733
Tigger	64.0816326530612	29.297052154194944	1356.9387755102039	0.047225146638592265	0.02159054828629196	0.15640046488460893	0.07150368033648773	20.68027210884361	409.72789115646265	0.6862554638173876	SD	SD_0001	Tigger	normal	g	I	_h	6	SD_0001_Tigger_normal_02	1185.1133786848072	1214.4104308390022	stop	velar	i-like	tIGer	high	20.68027210884361	49.977324263038554	VC	FALSE	Y	471	2671
Tigger	56.190476190476375	36.666666666666515	1291.6326530612246	0.043503449728761925	0.028387844314530876	0.1502637802437697	0.09805348371839138	32.90249433106578	373.94557823129276	0.6051282051282069	SD	SD_0001	Tigger	normal	g	I	_h	6	SD_0001_Tigger_normal_03	1163.4580498866214	1200.124716553288	stop	velar	i-like	tIGer	high	32.90249433106578	69.5691609977323	VC	FALSE	Y	490	2660
Tigger	46.530612244898066	35.57823129251676	1300.7936507936508	0.03577094046892713	0.02735117231761508	0.11692307692307718	0.08940170940170879	30.95238095238119	397.9591836734694	0.5666942833471439	SD	SD_0001	Tigger	normal	g	I	_h	6	SD_0001_Tigger_normal_04	1016.9727891156464	1052.5510204081631	stop	velar	i-like	tIGer	high	30.95238095238119	66.53061224489795	VC	FALSE	Y	452	2688
Tigger	50.22675736961446	49.54648526077108	1331.156462585034	0.03773167075497407	0.03722063232488424	0.1303324507208001	0.12856722565460454	21.609977324263127	385.374149659864	0.5034090909090901	SD	SD_0001	Tigger	normal	g	I	_h	6	SD_0001_Tigger_normal_05	1105.6802721088434	1155.2267573696145	stop	velar	i-like	tIGer	high	21.609977324263127	71.1564625850342	VC	FALSE	Y	458	2693
Tigger	47.07482993197277	43.83219954648541	1031.2698412698414	0.04564744167637808	0.04250313331427706	0.15290564925977757	0.14237313103041963	20.362811791383137	307.8684807256235	0.5178348715390362	SD	SD_0001	Tigger	schnell	g	I	_h	6	SD_0001_Tigger_schnell_01	859.3537414965986	903.185941043084	stop	velar	i-like	tIGer	high	20.362811791383137	64.19501133786855	VC	FALSE	Y	449	2689
Tigger	57.30158730158735	40.81632653061217	1120.340136054422	0.05114659866010893	0.03643208452243602	0.1654228855721394	0.11783189316574998	23.106575963718797	346.3945578231293	0.584007395424082	SD	SD_0001	Tigger	schnell	g	I	_h	6	SD_0001_Tigger_schnell_02	782.8458049886622	823.6621315192743	stop	velar	i-like	tIGer	high	23.106575963718797	63.92290249433097	VC	FALSE	Y	458	2638
Tigger	43.44671201814049	51.85941043083915	1110.6802721088436	0.03911720871358272	0.046691574283906134	0.14630421502748897	0.1746334758704953	73.90022675736952	296.96145124716554	0.4558648584344503	SD	SD_0001	Tigger	schnell	g	I	6	g	SD_0001_Tigger_schnell_03	964.251700680272	1016.1111111111112	stop	velar	i-like	tIGer	high	0	51.85941043083915	VC	FALSE	Y	465	2674
Tigger	52.74376417233566	70.15873015873024	1113.4920634920636	0.04736788514407906	0.06300784034212409	0.1619326093010305	0.21539961013645242	84.53514739229013	325.7142857142858	0.42915129151291515	SD	SD_0001	Tigger	schnell	g	I	6	g	SD_0001_Tigger_schnell_04	839.875283446712	910.0340136054423	stop	velar	i-like	tIGer	high	0	70.15873015873024	VC	FALSE	Y	472	2641
Tigger	60.34013605442169	42.35827664399096	1099.5918367346937	0.05487503093293733	0.038521818031840335	0.179943197186908	0.12631863673248583	23.877551020408305	335.3287981859412	0.587546919849856	SD	SD_0001	Tigger	schnell	g	I	_h	6	SD_0001_Tigger_schnell_05	947.1315192743764	989.4897959183673	stop	velar	i-like	tIGer	high	23.877551020408305	66.23582766439927	VC	FALSE	Y	404	2611
Tube	62.67573696145132	61.29251700680288	1208.344671201814	0.05186908872541667	0.05072436571085436	0.16968506353981233	0.1659402050463507	21.88208616780048	369.3650793650794	0.5055789281141391	SD	SD_0001	Tube	normal	b	u:	_h	@	SD_0001_Tube_normal_01	1177.2448979591836	1238.5374149659865	stop	labial	u-like	CUBe	high	21.88208616780048	83.17460317460336	V:C	FALSE	Y	292	720
Tube	120	60	1237.142857142857	0.09699769053117784	0.04849884526558892	0.46153846153846156	0.23076923076923078	40	260	0.6666666666666666	SD	SD_0001	Tube	normal	b	u:	@	n	SD_0001_Tube_normal_02	1189.9886621315193	1249.9886621315193	stop	labial	u-like	CUBe	high	0	60	V:C	FALSE	Y	283	730
Tube	77.09750566893422	64.05895691609976	1141.5873015873017	0.06753535674559032	0.05611393611949784	0.21001914880474384	0.17450120452158865	12.675736961451207	367.09750566893433	0.5461847389558233	SD	SD_0001	Tube	normal	b	u:	_h	@	SD_0001_Tube_normal_03	950.6689342403628	1014.7278911564625	stop	labial	u-like	CUBe	high	12.675736961451207	76.73469387755097	V:C	FALSE	Y	300	712
Tube	74.17233560090699	68.52607709750578	1115.283446712018	0.06650536759921923	0.06144274560832801	0.20087202161631035	0.18558093834438738	17.301587301587233	369.25170068027217	0.5197838868584136	SD	SD_0001	Tube	normal	b	u:	_h	@	SD_0001_Tube_normal_04	958.015873015873	1026.5419501133788	stop	labial	u-like	CUBe	high	17.301587301587233	85.82766439909301	V:C	FALSE	Y	325	726
Tube	71.36054421768699	70.22675736961435	1153.469387755102	0.06186600613352199	0.060883069906424336	0.18479154433352887	0.18185554903112114	16.575963718821185	386.1678004535147	0.5040038436899427	SD	SD_0001	Tube	normal	b	u:	_h	@	SD_0001_Tube_normal_05	1001.530612244898	1071.7573696145123	stop	labial	u-like	CUBe	high	16.575963718821185	86.80272108843553	V:C	FALSE	Y	317	752
Tube	64.28571428571422	46.462585034013614	979.251700680272	0.06564779437304613	0.04744703021882599	0.2150007583800998	0.15539208251175485	21.904761904761813	299.00226757369626	0.5804668304668302	SD	SD_0001	Tube	schnell	b	u:	_h	@	SD_0001_Tube_schnell_01	917.4036281179139	963.8662131519275	stop	labial	u-like	CUBe	high	21.904761904761813	68.36734693877543	V:C	FALSE	Y	369	895
Tube	78.25396825396831	62.90249433106578	994.8299319727892	0.07866064916119626	0.06322939460247996	0.2204970928375186	0.17724107085809224	15.55555555555543	354.8979591836734	0.5543775100401608	SD	SD_0001	Tube	schnell	b	u:	_h	@	SD_0001_Tube_schnell_02	1020.8730158730159	1083.7755102040817	stop	labial	u-like	CUBe	high	15.55555555555543	78.45804988662121	V:C	FALSE	Y	286	759
Tube	85.30612244897964	33.94557823129253	983.968253968254	0.08669601087733049	0.0344986518562902	0.2739187418086503	0.10899956312800357	60.99773242630374	311.42857142857133	0.7153451226468911	SD	SD_0001	Tube	schnell	b	u:	@	n	SD_0001_Tube_schnell_03	845.1360544217688	879.0816326530613	stop	labial	u-like	CUBe	high	0	33.94557823129253	V:C	FALSE	Y	425	1595
Tube	78.59410430839	65.66893424036277	1016.0317460317463	0.0773539848684357	0.06463275827437671	0.2331337862379766	0.19479383870316794	49.22902494331072	337.1201814058958	0.5447972335743477	SD	SD_0001	Tube	schnell	b	u:	@	n	SD_0001_Tube_schnell_04	856.8367346938776	922.5056689342404	stop	labial	u-like	CUBe	high	0	65.66893424036277	V:C	FALSE	Y	416	2693
Tube	70.40816326530614	62.97052154195012	1007.9365079365078	0.06985376827896515	0.06247469066366705	0.19439053402616924	0.17385588180053846	8.526077097505663	362.1995464852607	0.527881672900374	SD	SD_0001	Tube	schnell	b	u:	_h	@	SD_0001_Tube_schnell_05	822.4603174603175	885.4308390022676	stop	labial	u-like	CUBe	high	8.526077097505663	71.49659863945578	V:C	FALSE	Y	367	800
Widder	45.12471655328795	44.217687074829996	1294.8979591836735	0.0348480868575431	0.03414762280010512	0.14147589933172178	0.13863216266173772	13.696145124716622	318.95691609977325	0.5050761421319792	SD	SD_0001	Widder	normal	d	I	_h	6	SD_0001_Widder_normal_01	962.1655328798186	1006.3832199546486	stop	alveolar	i-like	BIDer	high	13.696145124716622	57.91383219954662	VC	FALSE	Y	439	2430
Widder	40.748299319727835	38.18594104308386	1375.9863945578234	0.029613882434369857	0.027751685041446216	0.13050108932461857	0.1222948438634712	17.006802721088434	312.2448979591836	0.5162309681126113	SD	SD_0001	Widder	normal	d	I	_h	6	SD_0001_Widder_normal_02	870.5102040816327	908.6961451247165	stop	alveolar	i-like	BIDer	high	17.006802721088434	55.19274376417229	VC	FALSE	Y	435	2342
Widder	36.530612244898066	43.71882086167784	1372.063492063492	0.0266245785681233	0.03186355523236585	0.1174711973166111	0.14058626221379558	16.62131519274385	310.9750566893424	0.4552133371008776	SD	SD_0001	Widder	normal	d	I	_h	6	SD_0001_Widder_normal_03	1125.5215419501135	1169.2403628117913	stop	alveolar	i-like	BIDer	high	16.62131519274385	60.34013605442169	VC	FALSE	Y	431	2429
Widder	59.22902494331072	30.680272108843496	1387.8458049886622	0.04267694921900534	0.022106398274622543	0.17894087826265695	0.09269027882441588	15.260770975056744	330.99773242630374	0.6587641866330396	SD	SD_0001	Widder	normal	d	I	_h	6	SD_0001_Widder_normal_04	885.0453514739229	915.7256235827664	stop	alveolar	i-like	BIDer	high	15.260770975056744	45.94104308390024	VC	FALSE	Y	432	2337
Widder	55.600907029478435	37.256235827664455	1387.4603174603176	0.04007387190089396	0.026852109108143923	0.16188024031161274	0.1084703241565988	18.752834467120124	343.46938775510216	0.5987789987789983	SD	SD_0001	Widder	normal	d	I	_h	6	SD_0001_Widder_normal_05	920.0793650793651	957.3356009070295	stop	alveolar	i-like	BIDer	high	18.752834467120124	56.00907029478458	VC	FALSE	Y	428	2363
Widder	53.33333333333337	26.28117913832193	1112.9931972789116	0.04791883136727587	0.023613063586170307	0.2016806722689077	0.09938261018693167	18.072562358276514	264.44444444444446	0.6698946169182576	SD	SD_0001	Widder	schnell	d	I	_h	6	SD_0001_Widder_schnell_01	764.0702947845806	790.3514739229025	stop	alveolar	i-like	BIDer	high	18.072562358276514	44.353741496598445	VC	FALSE	Y	409	2269
Widder	43.537414965986386	36.05442176870747	1150.3401360544217	0.037847427557658186	0.03134240094618568	0.1546018197922538	0.12802963201546014	15.079365079365061	281.609977324263	0.5470085470085471	SD	SD_0001	Widder	schnell	d	I	_h	6	SD_0001_Widder_schnell_02	841.9387755102041	877.9931972789116	stop	alveolar	i-like	BIDer	high	15.079365079365061	51.13378684807253	VC	FALSE	Y	406	2310
Widder	43.356009070294704	38.75283446712024	1110.3401360544217	0.039047502348568325	0.0349017685741127	0.1681322546605694	0.15028139289482953	18.48072562358277	257.8684807256237	0.5280309306821311	SD	SD_0001	Widder	schnell	d	I	_h	6	SD_0001_Widder_schnell_03	759.2857142857142	798.0385487528345	stop	alveolar	i-like	BIDer	high	18.48072562358277	57.23356009070301	VC	FALSE	Y	452	2333
Widder	40.090702947845784	34.37641723356012	1061.7913832199547	0.03775760811532299	0.03237586759209826	0.13834115805946784	0.11862284820031306	14.195011337868436	289.795918367347	0.5383678440925697	SD	SD_0001	Widder	schnell	d	I	_h	6	SD_0001_Widder_schnell_04	810.9410430839002	845.3174603174604	stop	alveolar	i-like	BIDer	high	14.195011337868436	48.571428571428555	VC	FALSE	Y	398	2399
Widder	37.09750566893422	35.82766439909301	1049.2517006802723	0.03535615491009679	0.03414591977869989	0.14984429382670805	0.14471514929474272	17.18820861677989	247.5736961451248	0.5087064676616911	SD	SD_0001	Widder	schnell	d	I	_h	6	SD_0001_Widder_schnell_05	695.2947845804989	731.1224489795919	stop	alveolar	i-like	BIDer	high	17.18820861677989	53.0158730158729	VC	FALSE	Y	418	2353
wieder	107.07482993197277	31.337868480725547	1279.7278911564622	0.08366999787369765	0.024487915514919502	0.319226608977826	0.09342888047593277	19.569160997732297	335.41950113378664	0.7735910878112717	SD	SD_0001	wieder	normal	d	i:	_h	6	SD_0001_wieder_normal_01	1120.7369614512472	1152.0748299319728	stop	alveolar	i-like	BIDer	high	19.569160997732297	50.907029478457844	V:C	FALSE	Y	400	2757
wieder	115.21541950113397	31.0204081632653	1273.6734693877552	0.0904591500649826	0.02435507130267585	0.3207904539427999	0.08636908895763622	21.473922902494223	359.16099773242627	0.7878740890060477	SD	SD_0001	wieder	normal	d	i:	_h	6	SD_0001_wieder_normal_02	1272.8004535147393	1303.8208616780046	stop	alveolar	i-like	BIDer	high	21.473922902494223	52.494331065759525	V:C	FALSE	Y	368	2776
wieder	91.15646258503409	51.29251700680254	1270.1360544217687	0.0717690536125543	0.040383482405869926	0.2566885894898157	0.14443522125023894	20.49886621315204	355.12471655328795	0.6399235912129905	SD	SD_0001	wieder	normal	d	i:	_h	6	SD_0001_wieder_normal_03	1009.3083900226758	1060.6009070294783	stop	alveolar	i-like	BIDer	high	20.49886621315204	71.79138321995458	V:C	FALSE	Y	403	2798
wieder	107.57369614512459	42.81179138322011	1221.1337868480725	0.08809329272821798	0.03505905073163498	0.2926588525601478	0.11647131400370189	9.886621315192542	367.5736961451246	0.715319662243666	SD	SD_0001	wieder	normal	d	i:	_h	6	SD_0001_wieder_normal_04	1005.6349206349206	1048.4467120181407	stop	alveolar	i-like	BIDer	high	9.886621315192542	52.69841269841265	V:C	FALSE	Y	428	2744
wieder	96.55328798185928	33.832199546485526	1134.6031746031745	0.08509872891518097	0.029818530657926532	0.2687791945461427	0.09418002777427162	11.859410430838807	359.22902494331083	0.7405217391304331	SD	SD_0001	wieder	normal	d	i:	_h	6	SD_0001_wieder_normal_05	1093.7074829931971	1127.5396825396826	stop	alveolar	i-like	BIDer	high	11.859410430838807	45.69160997732433	V:C	FALSE	Y	359	2832
wieder	68.97959183673481	45.419501133786866	1051.2244897959183	0.06561832653853632	0.04320628141245499	0.24047430830039573	0.1583399209486167	91.22448979591809	286.8480725623582	0.6029732408325077	SD	SD_0001	wieder	schnell	d	i:	6	z	SD_0001_wieder_schnell_01	1010.9637188208618	1056.3832199546487	stop	alveolar	i-like	BIDer	high	0	45.419501133786866	V:C	FALSE	Y	343	2748
wieder	88.54875283446711	39.52380952380952	1038.8208616780046	0.08523967519427222	0.038046799965074644	0.2710676107177565	0.12099125364431487	17.868480725623613	326.66666666666663	0.6913951841359773	SD	SD_0001	wieder	schnell	d	i:	_h	6	SD_0001_wieder_schnell_03	801.0090702947846	840.5328798185941	stop	alveolar	i-like	BIDer	high	17.868480725623613	57.39229024943313	V:C	FALSE	Y	283	2728
wieder	91.22448979591832	37.75510204081638	977.0294784580499	0.09336922969805272	0.038642746071901095	0.2938641344046748	0.1216216216216218	14.149659863945658	310.4308390022676	0.7072784810126578	SD	SD_0001	wieder	schnell	d	i:	_h	6	SD_0001_wieder_schnell_04	755.2947845804988	793.0498866213152	stop	alveolar	i-like	BIDer	high	14.149659863945658	51.90476190476204	V:C	FALSE	Y	434	2801
wieder	88.29931972789109	24.875283446712046	1889.5918367346942	0.04672930842063573	0.013164368602320878	0.28363318522834857	0.07990385315754982	23.58276643990928	311.3151927437641	0.7802043678621515	SD	SD_0001	wieder	schnell	d	i:	_h	6	SD_0001_wieder_schnell_05	772.5963718820861	797.4716553287982	stop	alveolar	i-like	BIDer	high	23.58276643990928	48.458049886621325	V:C	FALSE	Y	423	2757
bieten	82.78911564625855	56.031746031746025	929.6598639455783	0.08905312454266066	0.06027123274306062	0.2578754061308095	0.17453030088995614	52.53968253968253	321.04308390022686	0.5963737340738322	SD	SD_0002	bieten	normal	t	i:	_h	n	SD_0002_bieten_normal_01	924.3877551020408	980.4195011337869	stop	alveolar	i-like	bIDen	high	52.53968253968253	108.57142857142856	V:C:	FALSE	Y	329	2578
bieten	59.13832199546482	88.84353741496602	947.4603174603175	0.06241772969868125	0.09377019361941463	0.1808097615085967	0.27163061564059915	42.4263038548753	327.0748299319728	0.39963224026969024	SD	SD_0002	bieten	normal	t	i:	_h	n	SD_0002_bieten_normal_02	927.5396825396825	1016.3832199546486	stop	alveolar	i-like	bIDen	high	42.4263038548753	131.26984126984132	V:C:	FALSE	Y	320	2582
bieten	86.39455782312916	86.3492063492065	915.62358276644	0.094355977116818035	0.09430644642016905	0.2539492101579681	0.2538159034859699	36.893424036280976	340.20408163265313	0.5001312680493561	SD	SD_0002	bieten	normal	t	i:	_h	n	SD_0002_bieten_normal_03	913.2993197278911	999.6485260770976	stop	alveolar	i-like	bIDen	high	36.893424036280976	123.24263038548747	V:C:	FALSE	Y	314	2649
bieten	71.0657596371882	41.83673469387759	894.467120181406	0.07945038787202756	0.04677280332606605	0.2244664088239507	0.13214439192092836	77.0975056689341	316.5986394557823	0.6294436633862219	SD	SD_0002	bieten	normal	t	i:	_h	n	SD_0002_bieten_normal_04	745.9977324263039	787.8344671201814	stop	alveolar	i-like	bIDen	high	77.0975056689341	118.93424036281169	V:C:	FALSE	Y	341	2658
bieten	60.13605442176868	91.24716553287976	860.3628117913834	0.06989615729270988	0.10605661272468496	0.19234116623150557	0.29184798375398885	14.87528344671216	312.65306122448976	0.39724385859796285	SD	SD_0002	bieten	normal	t	i:	_h	n	SD_0002_bieten_normal_05	762.9818594104308	854.2290249433106	stop	alveolar	i-like	bIDen	high	14.87528344671216	106.12244897959192	V:C:	FALSE	Y	335	2675
bieten	59.16099773242627	73.62811791383217	807.2562358276643	0.07328651685393255	0.09120786516853929	0.2025935704301909	0.2521354247553967	25.918367346938908	292.01814058956916	0.4455259562841529	SD	SD_0002	bieten	schnell	t	i:	_h	n	SD_0002_bieten_schnell_01	716.814058956916	790.4421768707482	stop	alveolar	i-like	bIDen	high	25.918367346938908	99.54648526077108	V:C:	FALSE	Y	304	2690
bieten	63.92290249433108	43.469387755101934	791.9274376417234	0.08071813079830491	0.05489061963119904	0.2382320628750107	0.16200456350883088	35.192743764172405	268.32199546485253	0.5952280405405412	SD	SD_0002	bieten	schnell	t	i:	_h	n	SD_0002_bieten_schnell_02	667.1768707482994	710.6462585034013	stop	alveolar	i-like	bIDen	high	35.192743764172405	78.66213151927434	V:C:	FALSE	Y	308	2725
bieten	62.222222222222285	58.77551020408157	730.7482993197277	0.08514863774591955	0.08043194935766144	0.22359843546284242	0.2112125162972618	37.64172335600915	278.27664399092976	0.5142428785607202	SD	SD_0002	bieten	schnell	t	i:	_h	n	SD_0002_bieten_schnell_03	718.1065759637188	776.8820861678004	stop	alveolar	i-like	bIDen	high	37.64172335600915	96.41723356009072	V:C:	FALSE	Y	296	2540
bieten	63.58276643990928	57.233560090702895	732.403628117914	0.08681383324561127	0.07814483420539327	0.22977956240268785	0.20683438498729806	31.541950113378675	276.7120181405895	0.5262762762762765	SD	SD_0002	bieten	schnell	t	i:	_h	n	SD_0002_bieten_schnell_04	702.6643990929705	759.8979591836734	stop	alveolar	i-like	bIDen	high	31.541950113378675	88.77551020408157	V:C:	FALSE	Y	402	2614
bieten	67.50566893424025	66.28117913832193	801.6326530612246	0.08421022855849725	0.082682733650147	0.2214864965404357	0.21746893832304132	42.108843537415055	304.7845804988661	0.5045762711864404	SD	SD_0002	bieten	schnell	t	i:	_h	n	SD_0002_bieten_schnell_05	659.0589569160998	725.3401360544217	stop	alveolar	i-like	bIDen	high	42.108843537415055	108.39002267573699	V:C:	FALSE	Y	390	2618
Bieter	58.84353741496602	47.43764172335591	984.8979591836735	0.059745821246028494	0.048165032002578524	0.17911374930977372	0.1443953616786303	47.27891156462579	328.52607709750566	0.5536590569660771	SD	SD_0002	Bieter	normal	t	i:	h	6	SD_0002_Bieter_normal_01	1079.6485260770976	1127.0861678004535	stop	alveolar	i-like	BIDer	high	0	47.43764172335591	V:C:	FALSE	Y	307	2662
Bieter	60.81632653061217	49.34240362811806	977.9818594104306	0.06218553641401371	0.05045329128892409	0.18547717842323627	0.15048409405255922	39.2743764172335	327.89115646258506	0.5520790448744329	SD	SD_0002	Bieter	normal	t	i:	_h	6	SD_0002_Bieter_normal_02	979.3537414965986	1028.6961451247166	stop	alveolar	i-like	BIDer	high	39.2743764172335	88.61678004535156	V:C:	FALSE	Y	283	2592
Bieter	65.1927437641724	36.37188208616783	978.639455782313	0.06661569118124108	0.03716576301033415	0.19878310170780628	0.11090368526585084	52.53968253968253	327.9591836734695	0.641884349185086	SD	SD_0002	Bieter	normal	t	i:	_h	6	SD_0002_Bieter_normal_03	890.374149659864	926.7460317460318	stop	alveolar	i-like	BIDer	high	52.53968253968253	88.91156462585036	V:C:	FALSE	Y	304	2624
Bieter	54.53514739229024	42.40362811791374	926.3492063492064	0.05887104670517966	0.04577499265641819	0.1747311827956989	0.13586166811973235	43.90022675736975	312.10884353741494	0.5625730994152052	SD	SD_0002	Bieter	normal	t	i:	_h	6	SD_0002_Bieter_normal_04	855.8843537414966	898.2879818594104	stop	alveolar	i-like	BIDer	high	43.90022675736975	86.30385487528349	V:C:	FALSE	Y	343	2567
Bieter	63.26530612244892	32.222222222222285	892.0408163265304	0.07092198581560279	0.036121914639416434	0.2126038253448141	0.10828316695877481	38.27664399092964	297.5736961451249	0.6625504630729037	SD	SD_0002	Bieter	normal	t	i:	_h	6	SD_0002_Bieter_normal_05	902.8684807256235	935.0907029478458	stop	alveolar	i-like	BIDer	high	38.27664399092964	70.49886621315193	V:C:	FALSE	Y	308	2669
Bieter	52.13151927437639	40.06802721088445	853.5147392290248	0.06107863974495215	0.04694473963868238	0.17431192660550449	0.1339752824323303	52.267573696145064	299.0702947845805	0.5654205607476628	SD	SD_0002	Bieter	schnell	t	i:	_h	6	SD_0002_Bieter_schnell_01	735.5895691609977	775.6575963718822	stop	alveolar	i-like	BIDer	high	52.267573696145064	92.33560090702952	V:C:	FALSE	Y	371	2543
Bieter	51.99546485260771	44.26303854875289	869.4104308390024	0.05980543021830416	0.05091155681907102	0.17461163569905586	0.14864453243984188	36.59863945578218	297.7777777777776	0.5401648998822141	SD	SD_0002	Bieter	schnell	t	i:	_h	6	SD_0002_Bieter_schnell_02	851.3945578231293	895.6575963718822	stop	alveolar	i-like	BIDer	high	36.59863945578218	80.86167800453507	V:C:	FALSE	Y	336	2699
Bieter	47.05215419501121	27.82312925170072	802.5850340136053	0.0586257557778153	0.03466689269367695	0.16995658940126096	0.10049963141944485	45.5328798185941	276.8480725623582	0.6284070260448203	SD	SD_0002	Bieter	schnell	t	i:	_h	6	SD_0002_Bieter_schnell_03	746.3378684807255	774.1609977324263	stop	alveolar	i-like	BIDer	high	45.5328798185941	73.35600907029482	V:C:	FALSE	Y	405	2654
Bieter	34.98866213151928	33.80952380952385	737.0521541950113	0.04747108048240217	0.04587127738124545	0.1362953802667609	0.1317021464534937	39.138321995464935	256.7120181405895	0.5085695451549107	SD	SD_0002	Bieter	schnell	t	i:	_h	6	SD_0002_Bieter_schnell_04	648.3106575963718	682.1201814058957	stop	alveolar	i-like	BIDer	high	39.138321995464935	72.94784580498879	V:C:	FALSE	Y	307	2550
Bieter	46.575963718820844	46.05442176870747	750	0.062101284958427795	0.06140589569160996	0.16273173823482798	0.1609095230549833	43.854875283446745	286.2131519274377	0.5028151774785802	SD	SD_0002	Bieter	schnell	t	i:	_h	6	SD_0002_Bieter_schnell_05	784.5918367346939	830.6462585034013	stop	alveolar	i-like	BIDer	high	43.854875283446745	89.90929705215422	V:C:	FALSE	Y	364	2685
bitten	30.385487528344697	81.88208616780048	1002.1315192743763	0.03032085803502741	0.08170792415259993	0.10993518746410712	0.2962507178603661	19.863945578231323	276.39455782312916	0.2706523934558676	SD	SD_0002	bitten	normal	t	I	_h	n	SD_0002_bitten_normal_01	912.8231292517007	994.7052154195012	stop	alveolar	i-like	bIDen	high	19.863945578231323	101.7460317460318	VC:	FALSE	Y	559	1844
bitten	33.401360544217596	102.92517006802723	979.0929705215422	0.03411459539580332	0.10512297929501134	0.12084666502584258	0.3723849372384936	18.979591836734812	276.3945578231294	0.2450099800399196	SD	SD_0002	bitten	normal	t	I	_h	n	SD_0002_bitten_normal_02	895.0680272108843	997.9931972789116	stop	alveolar	i-like	bIDen	high	18.979591836734812	121.90476190476204	VC:	FALSE	Y	507	1852
bitten	23.265306122449033	82.29024943310651	847.0748299319728	0.02746546739479608	0.09714637541492657	0.08386463952918116	0.2966323361124732	33.46938775510205	277.4149659863946	0.22040816326530666	SD	SD_0002	bitten	normal	t	I	_h	n	SD_0002_bitten_normal_03	702.8458049886622	785.1360544217687	stop	alveolar	i-like	bIDen	high	33.46938775510205	115.75963718820856	VC:	FALSE	Y	497	1768
bitten	32.49433106575964	93.58276643990939	888.6621315192742	0.036565450369992356	0.10530747639704019	0.11994643006612533	0.34544237046957416	16.05442176870747	270.9070294784582	0.2577338129496401	SD	SD_0002	bitten	normal	t	I	_h	n	SD_0002_bitten_normal_04	670.2607709750566	763.843537414966	stop	alveolar	i-like	bIDen	high	16.05442176870747	109.63718820861686	VC:	FALSE	Y	507	1823
bitten	31.70068027210891	117.46031746031747	906.9614512471655	0.03495262144660857	0.12950971322849214	0.10082942661377595	0.37360259646592153	27.233560090702895	314.39909297052145	0.212526603830952	SD	SD_0002	bitten	normal	t	I	_h	n	SD_0002_bitten_normal_05	801.3038548752835	918.764172335601	stop	alveolar	i-like	bIDen	high	27.233560090702895	144.69387755102036	VC:	FALSE	Y	446	1773
bitten	21.904761904761813	76.34920634920638	818.390022675737	0.02676567565320983	0.09329195644343469	0.0868158533297381	0.30259728588119	19.229024943310606	252.31292517006807	0.22294022617124315	SD	SD_0002	bitten	schnell	t	I	_h	n	SD_0002_bitten_schnell_01	695.0680272108843	771.4172335600907	stop	alveolar	i-like	bIDen	high	19.229024943310606	95.57823129251699	VC:	FALSE	Y	532	1838
bitten	21.224489795918316	80.31746031746036	791.1337868480724	0.026827940038407463	0.10152196967525588	0.08424084240842385	0.3187831878318783	24.8526077097506	251.95011337868493	0.20902188476998612	SD	SD_0002	bitten	schnell	t	I	_h	n	SD_0002_bitten_schnell_02	683.2539682539682	763.5714285714286	stop	alveolar	i-like	bIDen	high	24.8526077097506	105.17006802721096	VC:	FALSE	Y	499	1706
bitten	27.89115646258506	80.92970521541952	688.7981859410431	0.04049249407426919	0.11749407426915988	0.10989010989010994	0.318860001786831	25.895691609977348	253.8095238095239	0.25630339654094614	SD	SD_0002	bitten	schnell	t	I	_h	n	SD_0002_bitten_schnell_03	587.562358276644	668.4920634920635	stop	alveolar	i-like	bIDen	high	25.895691609977348	106.82539682539687	VC:	FALSE	Y	532	1786
bitten	29.90929705215433	90.83900226757373	767.2562358276643	0.038982149190211784	0.11839460929187853	0.11646799116997848	0.35373068432671106	15.827664399092896	256.8027210884353	0.24769953051643268	SD	SD_0002	bitten	schnell	t	I	_h	n	SD_0002_bitten_schnell_04	706.3378684807257	797.1768707482994	stop	alveolar	i-like	bIDen	high	15.827664399092896	106.66666666666663	VC:	FALSE	Y	516	1806
bitten	19.387755102040728	95.01133786848072	730.0453514739229	0.026556918776207365	0.13014443236527412	0.0721153846153843	0.35340755735492585	22.222222222222285	268.8435374149659	0.16947472745292305	SD	SD_0002	bitten	schnell	t	I	_h	n	SD_0002_bitten_schnell_05	640.1927437641723	735.204081632653	stop	alveolar	i-like	bIDen	high	22.222222222222285	117.23356009070301	VC:	FALSE	Y	461	1720
bitter	27.32426303854868	73.10657596371891	1142.267573696145	0.023921070393456877	0.06400127049668487	0.09706000805477219	0.2596858638743459	23.628117913832057	281.51927437641723	0.27207044479566417	SD	SD_0002	bitter	normal	t	I	_h	6	SD_0002_bitter_normal_01	919.9886621315193	993.0952380952382	stop	alveolar	i-like	BIDer	high	23.628117913832057	96.73469387755097	VC:	FALSE	Y	443	1794
bitter	34.05895691609976	59.22902494331072	1033.0385487528342	0.032969686327018896	0.057334767434203376	0.12855186579938377	0.223553577541938	25.351473922902642	264.94331065759627	0.3650947982498781	SD	SD_0002	bitter	normal	t	I	_h	6	SD_0002_bitter_normal_02	953.5487528344671	1012.7777777777778	stop	alveolar	i-like	BIDer	high	25.351473922902642	84.58049886621336	VC:	FALSE	Y	467	1803
bitter	22.925170068027228	59.41043083900229	944.3310657596373	0.0242766238443991	0.06291271461159804	0.09419547190906552	0.24410695984347333	19.591836734693743	243.37868480725638	0.2784356926466539	SD	SD_0002	bitter	normal	t	I	_h	6	SD_0002_bitter_normal_03	790.9183673469388	850.3287981859411	stop	alveolar	i-like	BIDer	high	19.591836734693743	79.00226757369603	VC:	FALSE	Y	481	1944
bitter	30.56689342403638	65.39682539682542	1031.2244897959183	0.029641357169558336	0.06341667216395104	0.11059151694150499	0.2366067766018542	22.04081632653049	276.3945578231293	0.31852551984877187	SD	SD_0002	bitter	normal	t	I	_h	6	SD_0002_bitter_normal_04	796.9047619047619	862.3015873015873	stop	alveolar	i-like	BIDer	high	22.04081632653049	87.43764172335591	VC:	FALSE	Y	463	1837
bitter	26.84807256235831	72.06349206349205	1000.0226757369614	0.026847463776331636	0.07206185800775491	0.09740046067785474	0.26143468246133605	26.734693877550967	275.6462585034012	0.2714351215038976	SD	SD_0002	bitter	normal	t	I	_h	6	SD_0002_bitter_normal_05	812.3469387755102	884.4104308390023	stop	alveolar	i-like	BIDer	high	26.734693877550967	98.79818594104302	VC:	FALSE	Y	450	1797
bitter	27.709750566893376	61.45124716553289	945.5102040816328	0.029306664748063357	0.06499268532508334	0.10265456989247299	0.22765456989247324	22.698412698412767	269.93197278911555	0.310783316378433	SD	SD_0002	bitter	schnell	t	I	_h	6	SD_0002_bitter_schnell_01	695.8390022675736	757.2902494331065	stop	alveolar	i-like	BIDer	high	22.698412698412767	84.14965986394566	VC:	FALSE	Y	475	1971
bitter	18.798185941043016	52.517006802721085	854.2403628117914	0.022005733701422725	0.061478020811212564	0.08400891771382217	0.2346980137819214	23.85487528344663	223.76417233560085	0.26359300476947467	SD	SD_0002	bitter	schnell	t	I	_h	6	SD_0002_bitter_schnell_02	616.9047619047619	669.421768707483	stop	alveolar	i-like	BIDer	high	23.85487528344663	76.37188208616772	VC:	FALSE	Y	446	1737
bitter	13.900226757369637	47.77777777777783	793.6734693877552	0.017513785320419445	0.06019828004914151	0.06799023957409059	0.23369565217391322	30.65759637188205	204.4444444444445	0.22536764705882362	SD	SD_0002	bitter	schnell	t	I	_h	6	SD_0002_bitter_schnell_03	593.0952380952381	640.8730158730159	stop	alveolar	i-like	BIDer	high	30.65759637188205	78.43537414965988	VC:	FALSE	Y	453	1806
bitter	13.832199546485185	49.77324263038554	869.1609977324265	0.015914427341507865	0.05726584920427868	0.06438674266413309	0.2316867215537263	31.428571428571445	214.82993197278904	0.2174688057040987	SD	SD_0002	bitter	schnell	t	I	_h	6	SD_0002_bitter_schnell_04	657.7437641723355	707.5170068027211	stop	alveolar	i-like	BIDer	high	31.428571428571445	81.20181405895698	VC:	FALSE	Y	428	1706
bitter	21.791383219954696	48.63945578231301	865.7369614512471	0.02517090547159439	0.05618271824825175	0.09882764294529021	0.22058823529411803	26.439909297052054	220.49886621315193	0.3094011590470059	SD	SD_0002	bitter	schnell	t	I	_h	6	SD_0002_bitter_schnell_05	648.1292517006802	696.7687074829932	stop	alveolar	i-like	BIDer	high	26.439909297052054	75.07936507936506	VC:	FALSE	Y	436	1659
Butter	21.768707482993136	79.90929705215422	1050.6122448979593	0.02072002072002066	0.0760597427264094	0.07442437398247906	0.273199472827351	26.213151927437707	292.49433106575964	0.21409455842997271	SD	SD_0002	Butter	normal	d	U	_h	6	SD_0002_Butter_normal_01	853.344671201814	933.2539682539682	stop	alveolar	u-like	BUD-	high	26.213151927437707	106.12244897959192	VC:	FALSE	Y	451	992
Butter	24.013605442176868	66.91609977324265	1008.0952380952381	0.023820770632296373	0.06637874800368898	0.09317262009502024	0.25963399612880533	18.23129251700675	257.7324263038548	0.2640897755610972	SD	SD_0002	Butter	normal	d	U	_h	6	SD_0002_Butter_normal_02	912.3696145124717	979.2857142857143	stop	alveolar	u-like	BUD-	high	18.23129251700675	85.1473922902494	VC:	FALSE	Y	481	1254
Butter	30.997732426303855	55.487528344671205	947.2562358276643	0.03272370373916791	0.05857710537655001	0.10930753238445542	0.19566608028146484	37.77777777777783	283.5827664399094	0.35841636077608807	SD	SD_0002	Butter	normal	d	U	_h	6	SD_0002_Butter_normal_03	794.1156462585034	849.6031746031746	stop	alveolar	u-like	BUD-	high	37.77777777777783	93.26530612244903	VC:	FALSE	Y	436	1124
Butter	26.462585034013728	62.69841269841265	980.0680272108843	0.02700076351773456	0.06397353138520621	0.09508677584942599	0.2252912898231889	29.047619047619037	278.2993197278912	0.29679552390641006	SD	SD_0002	Butter	normal	d	U	_h	6	SD_0002_Butter_normal_04	893.2086167800454	955.9070294784581	stop	alveolar	u-like	BUD-	high	29.047619047619037	91.74603174603169	VC:	FALSE	Y	431	1055
Butter	22.494331065759752	58.91156462585036	970.2267573696142	0.02318461214854992	0.060719377380980245	0.08406067282433739	0.22015083467502772	23.809523809523625	267.59637188208603	0.27632311977715973	SD	SD_0002	Butter	normal	d	U	_h	6	SD_0002_Butter_normal_05	874.2517006802722	933.1632653061225	stop	alveolar	u-like	BUD-	high	23.809523809523625	82.72108843537399	VC:	FALSE	Y	430	1069
Butter	31.519274376417343	63.08390022675735	879.002267573696	0.03585801258900023	0.071767619440718175	0.12261820748059324	0.2454128440366972	19.86394557823121	257.0521541950113	0.33317353787152526	SD	SD_0002	Butter	schnell	d	U	_h	6	SD_0002_Butter_schnell_01	676.6099773242631	739.6938775510205	stop	alveolar	u-like	BUD-	high	19.86394557823121	82.94784580498856	VC:	FALSE	Y	469	1093
Butter	22.7210884353741	60.430839002267476	841.1111111111111	0.02701318308036551	0.07184644002911589	0.09710243240624065	0.258261459443744	25.64625850340144	233.99092970521554	0.27324788655576754	SD	SD_0002	Butter	schnell	d	U	_h	6	SD_0002_Butter_schnell_02	623.843537414966	684.2743764172335	stop	alveolar	u-like	BUD-	high	25.64625850340144	86.07709750566892	VC:	FALSE	Y	463	1148
Butter	36.09977324263036	34.69387755102048	808.3446712018142	0.04465888689407537	0.042919658886894155	0.14934333958724197	0.1435272045028146	32.53968253968253	241.72335600907024	0.5099295323510563	SD	SD_0002	Butter	schnell	d	U	_h	6	SD_0002_Butter_schnell_03	696.5873015873016	731.281179138322	stop	alveolar	u-like	BUD-	high	32.53968253968253	67.23356009070301	VC:	FALSE	Y	456	1153
Butter	17.619047619047592	42.31292517006807	822.0181405895692	0.021433891478855722	0.051474442084356344	0.07535641547861494	0.18097177771312206	26.394557823129162	233.80952380952385	0.2939841089670823	SD	SD_0002	Butter	schnell	d	U	_h	6	SD_0002_Butter_schnell_04	677.6303854875283	719.9433106575964	stop	alveolar	u-like	BUD-	high	26.394557823129162	68.70748299319723	VC:	FALSE	Y	396	1239
Butter	34.35374149659856	52.47165532879819	831.6326530612243	0.04130879345603263	0.06309475119291072	0.14357467778620137	0.21929492039423815	22.176870748299393	239.2743764172335	0.39566466440323783	SD	SD_0002	Butter	schnell	d	U	_h	6	SD_0002_Butter_schnell_05	653.3219954648525	705.7936507936507	stop	alveolar	u-like	BUD-	high	22.176870748299393	74.64852607709759	VC:	FALSE	Y	421	1140
Cutter	42.74376417233566	60.11337868480723	957.3696145124716	0.04464708668877316	0.06279014684983418	0.17696207285016924	0.24887345099511818	20.86167800453518	241.54195011337868	0.4155643738977077	SD	SD_0002	Cutter	normal	d	U	_h	6	SD_0002_Cutter_normal_01	1032.8684807256236	1092.9818594104308	stop	alveolar	u-like	kADer	high	20.86167800453518	80.97505668934241	VC:	FALSE	Y	784	1715
Cutter	32.38095238095241	66.75736961451241	1010.2494331065759	0.032052433111869304	0.06608008619141671	0.12234407128169991	0.2522275531185742	17.437641723356023	264.6712018140589	0.3266239707227817	SD	SD_0002	Cutter	normal	d	U	_h	6	SD_0002_Cutter_normal_02	772.8231292517007	839.5804988662131	stop	alveolar	u-like	kADer	high	17.437641723356023	84.19501133786844	VC:	FALSE	Y	755	1865
Cutter	31.3151927437641	63.37868480725638	970.5668934240364	0.032264847437035574	0.06530068688379062	0.11537176274018357	0.23350041771094462	22.562358276643863	271.42857142857133	0.3306992337164741	SD	SD_0002	Cutter	normal	d	U	_h	6	SD_0002_Cutter_normal_03	1268.265306122449	1331.6439909297053	stop	alveolar	u-like	kADer	high	22.562358276643863	85.94104308390024	VC:	FALSE	Y	789	1655
Cutter	23.08390022675735	57.913832199546505	878.2539682539682	0.02628385530970022	0.06594201027600632	0.091571467122425	0.22973823873347124	22.290249433106624	252.0861678004536	0.2849944008958564	SD	SD_0002	Cutter	normal	d	U	_h	6	SD_0002_Cutter_normal_04	695.204081632653	753.1179138321995	stop	alveolar	u-like	kADer	high	22.290249433106624	80.20408163265313	VC:	FALSE	Y	768	1615
Cutter	37.98185941043084	40.7256235827665	933.015873015873	0.04070869586351043	0.04364944344529244	0.1392352452202827	0.14929343308395704	29.546485260770964	272.78911564625844	0.48256986459233614	SD	SD_0002	Cutter	normal	d	U	_h	6	SD_0002_Cutter_normal_05	908.015873015873	948.7414965986395	stop	alveolar	u-like	kADer	high	29.546485260770964	70.27210884353747	VC:	FALSE	Y	759	1680
Cutter	24.149659863945544	60.22675736961446	872.4489795918369	0.027680311890838163	0.06903183885640019	0.09797608095676164	0.24434222631094746	21.746031746031917	246.48526077097495	0.2862133834990593	SD	SD_0002	Cutter	schnell	d	U	_h	6	SD_0002_Cutter_schnell_01	687.0861678004535	747.312925170068	stop	alveolar	u-like	kADer	high	21.746031746031917	81.97278911564638	VC:	FALSE	Y	729	1674
Cutter	35.07936507936506	42.87981859410422	816.0770975056689	0.0429853566367501	0.05254383283781145	0.15374677002583967	0.18793480421387354	24.87528344671216	228.16326530612253	0.44997091332169903	SD	SD_0002	Cutter	schnell	d	U	_h	6	SD_0002_Cutter_schnell_02	725.4308390022676	768.3106575963718	stop	alveolar	u-like	kADer	high	24.87528344671216	67.75510204081638	VC:	FALSE	Y	776	1826
Cutter	31.723356009070244	48.23129251700675	835.7142857142856	0.03795957129290457	0.05771265771265766	0.13718376152186693	0.20857030790351042	24.42176870748301	231.24716553287965	0.39676687464549054	SD	SD_0002	Cutter	schnell	d	U	_h	6	SD_0002_Cutter_schnell_03	641.4172335600907	689.6485260770975	stop	alveolar	u-like	kADer	high	24.42176870748301	72.65306122448976	VC:	FALSE	Y	733	1839
Cutter	28.412698412698546	48.18594104308386	805.986394557823	0.03525208192662632	0.05978505514292141	0.12247092170853341	0.2077020819079266	23.015873015873012	231.99546485260782	0.3709295441089415	SD	SD_0002	Cutter	schnell	d	U	_h	6	SD_0002_Cutter_schnell_04	732.6643990929706	780.8503401360545	stop	alveolar	u-like	kADer	high	23.015873015873012	71.20181405895687	VC:	FALSE	Y	754	1706
Cutter	30.521541950113374	49.13832199546482	787.5736961451247	0.03875388690544742	0.06239203040423813	0.13736095519951017	0.2211450147974282	14.82993197278904	222.19954648526073	0.38314830629091956	SD	SD_0002	Cutter	schnell	d	U	_h	6	SD_0002_Cutter_schnell_05	695.9297052154195	745.0680272108843	stop	alveolar	u-like	kADer	high	14.82993197278904	63.96825396825386	VC:	FALSE	Y	722	1690
hacken	48.54875283446711	73.92290249433108	859.0249433106576	0.056516115407966624	0.08605443074730092	0.18453714876745386	0.2809860368901914	17.93650793650795	263.08390022675735	0.3964080725791519	SD	SD_0002	hacken	normal	k	a	_h	N	SD_0002_hacken_normal_01	747.7437641723355	821.6666666666666	stop	velar	a-like	hAGen	low	17.93650793650795	91.85941043083903	VC:	FALSE	Y	796	1657
hacken	43.968253968253975	60.81632653061217	883.3333333333333	0.04977538185085356	0.06884867154408926	0.18227110359090062	0.25211505922165794	26.349206349206383	241.22448979591832	0.4196061458558757	SD	SD_0002	hacken	normal	k	a	_h	N	SD_0002_hacken_normal_02	858.2879818594105	919.1043083900227	stop	velar	a-like	hAGen	low	26.349206349206383	87.16553287981856	VC:	FALSE	Y	816	1639
hacken	47.52834467120181	60.92970521541952	842.1315192743764	0.056438149604179005	0.07235176907749477	0.22652112828271917	0.2903923051983142	19.365079365079396	209.81859410430832	0.4382186911979928	SD	SD_0002	hacken	normal	k	a	_h	N	SD_0002_hacken_normal_03	857.3356009070294	918.2653061224489	stop	velar	a-like	hAGen	low	19.365079365079396	80.29478458049891	VC:	FALSE	Y	810	1619
hacken	51.24716553287976	59.546485260770964	752.6077097505671	0.06809279903585408	0.07912021693281106	0.23852242744063296	0.27715039577836403	19.433106575963734	214.8526077097506	0.4625460499385999	SD	SD_0002	hacken	normal	k	a	_h	N	SD_0002_hacken_normal_04	659.4897959183673	719.0362811791383	stop	velar	a-like	hAGen	low	19.433106575963734	78.9795918367347	VC:	FALSE	Y	796	1584
hacken	45.21541950113374	82.94784580498879	865.3061224489797	0.05225366876310266	0.09585953878406721	0.21022667369530806	0.3856615709014237	47.36961451247157	215.07936507936518	0.35279547062986494	SD	SD_0002	hacken	normal	k	a	N	m	SD_0002_hacken_normal_05	786.156462585034	869.1043083900228	stop	velar	a-like	hAGen	low	0	82.94784580498879	VC:	FALSE	Y	753	1507
hacken	47.6643990929706	78.23129251700675	752.0408163265306	0.06338006935021871	0.10402532790592485	0.20080244554833818	0.3295758502101642	18.54875283446711	237.36961451247157	0.37860230547550483	SD	SD_0002	hacken	schnell	k	a	_h	N	SD_0002_hacken_schnell_01	685.3854875283447	763.6167800453514	stop	velar	a-like	hAGen	low	18.54875283446711	96.78004535147386	VC:	FALSE	Y	767	1654
hacken	44.761904761904816	52.857142857142776	758.6167800453516	0.05900463308922439	0.0696756837542967	0.24253593807593116	0.2863988204939179	24.603174603174693	184.55782312925157	0.45853658536585434	SD	SD_0002	hacken	schnell	k	a	_h	N	SD_0002_hacken_schnell_02	621.8480725623583	674.7052154195011	stop	velar	a-like	hAGen	low	24.603174603174693	77.46031746031747	VC:	FALSE	Y	706	1651
hacken	41.92743764172337	53.51473922902494	723.5147392290248	0.05794966621744448	0.07396496066693829	0.2150750261719205	0.2745143654763289	23.94557823129253	194.94331065759638	0.43929674507008803	SD	SD_0002	hacken	schnell	k	a	_h	N	SD_0002_hacken_schnell_03	751.734693877551	805.2494331065759	stop	velar	a-like	hAGen	low	23.94557823129253	77.46031746031747	VC:	FALSE	Y	737	1680
hacken	46.21315192743759	55.98639455782313	744.7619047619048	0.06205090731944945	0.07517354767994154	0.19418770843258673	0.23525488327775132	24.784580498866262	237.98185941043084	0.45218548923896135	SD	SD_0002	hacken	schnell	k	a	_h	N	SD_0002_hacken_schnell_04	703.59410430839	759.5804988662131	stop	velar	a-like	hAGen	low	24.784580498866262	80.7709750566894	VC:	FALSE	Y	754	1618
hacken	38.39002267573699	86.16780045351481	735.2154195011337	0.05221601949233572	0.11720075255220071	0.18954321540528446	0.42543663233318435	40.47619047619048	202.5396825396826	0.30821044966320765	SD	SD_0002	hacken	schnell	k	a	N	m	SD_0002_hacken_schnell_05	557.6757369614512	643.843537414966	stop	velar	a-like	hAGen	low	0	86.16780045351481	VC:	FALSE	Y	777	1564
Hagen	110.81632653061217	33.741496598639515	947.437641723356	0.11696424297544389	0.03561342204777183	0.3865991614587451	0.11771220631279193	106.00907029478458	286.6439909297052	0.7665882352941172	SD	SD_0002	Hagen	normal	g	a:	N	v	SD_0002_Hagen_normal_01	1048.3333333333333	1082.0748299319728	stop	velar	a-like	hAGen	low	0	33.741496598639515	V:C	FALSE	Y	846	1622
Hagen	114.03628117913831	24.26303854875289	970.4308390022677	0.11751098233479762	0.025002336666978275	0.4382952762767996	0.09325431410144693	86.78004535147397	260.1814058956917	0.8245614035087716	SD	SD_0002	Hagen	normal	g	a:	N	v	SD_0002_Hagen_normal_02	846.2244897959183	870.4875283446712	stop	velar	a-like	hAGen	low	0	24.26303854875289	V:C	FALSE	Y	893	1554
Hagen	104.33106575963711	20.589569160997712	883.1519274376416	0.1181349012760931	0.023313734048835577	0.45406098884831675	0.08960821079640763	75.82766439909312	229.77324263038565	0.8351787983300055	SD	SD_0002	Hagen	normal	g	a:	N	v	SD_0002_Hagen_normal_03	847.7437641723355	868.3333333333333	stop	velar	a-like	hAGen	low	0	20.589569160997712	V:C	FALSE	Y	906	1515
Hagen	103.7868480725624	49.52380952380952	942.8344671201816	0.11007960749416776	0.052526515789220504	0.3521040080006154	0.1680129240710823	110.24943310657613	294.76190476190493	0.6769708622984767	SD	SD_0002	Hagen	normal	g	a:	N	v	SD_0002_Hagen_normal_05	876.3605442176871	925.8843537414966	stop	velar	a-like	hAGen	low	0	49.52380952380952	V:C	FALSE	Y	817	1528
Hagen	113.76417233560107	19.86394557823121	832.4036281179137	0.1366694815985183	0.023863357759677368	0.47201053720952185	0.08241603161162822	60.43083900226759	241.0204081632653	0.8513490582046503	SD	SD_0002	Hagen	schnell	g	a:	N	v	SD_0002_Hagen_schnell_01	868.0839002267575	887.9478458049887	stop	velar	a-like	hAGen	low	0	19.86394557823121	V:C	FALSE	Y	872	1524
Hagen	94.1269841269841	10.725623582766502	806.0544217687075	0.11677497397811346	0.013306326834894725	0.43584628307433837	0.04966400671986589	71.7006802721088	215.9637188208617	0.8977076124567468	SD	SD_0002	Hagen	schnell	g	a:	N	v	SD_0002_Hagen_schnell_04	713.59410430839	724.3197278911565	stop	velar	a-like	hAGen	low	0	10.725623582766502	V:C	FALSE	Y	859	1510
Hagen	93.40136054421771	30.045351473922892	795.2834467120182	0.11744411496350367	0.037779425182481736	0.4257804424229895	0.13696506098821576	53.99092970521542	219.3650793650794	0.7566127847171199	SD	SD_0002	Hagen	schnell	g	a:	N	v	SD_0002_Hagen_schnell_05	798.4920634920635	828.5374149659864	stop	velar	a-like	hAGen	low	0	30.045351473922892	V:C	FALSE	Y	931	1546
Haken	114.21768707483	84.30839002267555	1153.8775510204082	0.09898596863577414	0.07306528318201454	0.34228051100842655	0.2526501766784448	18.866213151927468	333.6961451247164	0.5753283837806974	SD	SD_0002	Haken	normal	k	a:	_h	N	SD_0002_Haken_normal_01	990.2834467120182	1074.5918367346937	stop	velar	a-like	hAGen	low	18.866213151927468	103.17460317460302	V:C:	FALSE	Y	938	1533
Haken	86.89342403628098	98.11791383219952	1029.5691609977325	0.08439785040965533	0.09529997357061049	0.31389252948885926	0.35443971166448246	49.07029478458048	276.82539682539664	0.46966540017158914	SD	SD_0002	Haken	normal	k	a:	N	k	SD_0002_Haken_normal_02	1152.1655328798186	1250.283446712018	stop	velar	a-like	hAGen	low	0	98.11791383219952	V:C:	FALSE	Y	867	1563
Haken	71.0657596371882	86.23582766439904	1021.4739229024943	0.0695717805847226	0.08442293604457561	0.2775662031706668	0.33681693384111216	50.680272108843496	256.031746031746	0.4517803084907021	SD	SD_0002	Haken	normal	k	a:	N	k	SD_0002_Haken_normal_03	849.3083900226758	935.5442176870748	stop	velar	a-like	hAGen	low	0	86.23582766439904	V:C:	FALSE	Y	842	1498
Haken	89.50113378684807	54.73922902494337	998.0272108843537	0.0896780496671438	0.05484743144071076	0.3181781539701731	0.19459895203546967	25.555555555555543	281.2925170068029	0.6204999213960066	SD	SD_0002	Haken	normal	k	a:	_h	N	SD_0002_Haken_normal_04	915.5215419501134	970.2607709750567	stop	velar	a-like	hAGen	low	25.555555555555543	80.29478458049891	V:C:	FALSE	Y	821	1492
Haken	95.66893424036277	46.575963718820844	1085.3061224489795	0.08814926246291419	0.04291504742802222	0.3289155687222264	0.1601309737272939	18.48072562358277	290.8616780045352	0.6725649609437271	SD	SD_0002	Haken	normal	k	a:	_h	N	SD_0002_Haken_normal_05	966.1111111111111	1012.6870748299319	stop	velar	a-like	hAGen	low	18.48072562358277	65.05668934240362	V:C:	FALSE	Y	905	1550
Haken	95.35147392290253	67.57369614512459	930.7709750566893	0.1024435403318148	0.07259970277974016	0.383562893368604	0.2718234060020065	53.15192743764169	248.59410430838977	0.5852470424495482	SD	SD_0002	Haken	schnell	k	a:	N	k	SD_0002_Haken_schnell_01	951.0090702947846	1018.5827664399092	stop	velar	a-like	hAGen	low	0	67.57369614512459	V:C:	FALSE	Y	504	831
Haken	66.80272108843542	58.798185941043016	825.4195011337868	0.08093184253179864	0.07123430674981449	0.27561044063991047	0.24258583590607147	13.174603174603249	242.3809523809523	0.5318649575735697	SD	SD_0002	Haken	schnell	k	a:	_h	N	SD_0002_Haken_schnell_02	698.5374149659864	757.3356009070294	stop	velar	a-like	hAGen	low	13.174603174603249	71.97278911564626	V:C:	FALSE	Y	913	1580
Haken	87.75510204081638	72.76643990929699	861.3151927437641	0.10188500421229998	0.08448294018534114	0.36909871244635206	0.30605627086313747	43.4467120181406	237.75510204081638	0.546687385223902	SD	SD_0002	Haken	schnell	k	a:	N	k	SD_0002_Haken_schnell_03	761.6439909297053	834.4104308390023	stop	velar	a-like	hAGen	low	0	72.76643990929699	V:C:	FALSE	Y	910	1539
Haken	71.63265306122457	49.34240362811795	837.7324263038548	0.08550779558250335	0.058899956691208365	0.3075649888034276	0.21185863109726438	66.96145124716543	232.90249433106567	0.5921274601686974	SD	SD_0002	Haken	schnell	k	a:	N	k	SD_0002_Haken_schnell_04	747.8798185941043	797.2222222222223	stop	velar	a-like	hAGen	low	0	49.34240362811795	V:C:	FALSE	Y	879	1510
Haken	68.57142857142844	51.746031746031804	838.2539682539684	0.08180268888468076	0.06173073281575465	0.3404255319148928	0.256895193065406	17.82312925170072	201.42857142857156	0.569920844327176	SD	SD_0002	Haken	schnell	k	a:	_h	N	SD_0002_Haken_schnell_05	695.7936507936507	747.5396825396825	stop	velar	a-like	hAGen	low	17.82312925170072	69.56916099773252	V:C:	FALSE	Y	827	1498
Kader	84.82993197278915	35.41950113378664	1076.6213151927436	0.07879272941721607	0.032898755239158174	0.30055435044589063	0.12549208644653254	8.888888888889142	282.24489795918373	0.705449745427118	SD	SD_0002	Kader	normal	d	a:	_h	6	SD_0002_Kader_normal_01	1015.2040816326531	1050.6235827664398	stop	alveolar	a-like	kADer	low	8.888888888889142	44.30839002267578	V:C	FALSE	Y	867	1595
Kader	79.79591836734699	28.820861678004576	994.5351473922901	0.08023438746893459	0.028979228892587656	0.28170028818443826	0.10174511687480003	8.866213151927468	283.2653061224489	0.7346555323590812	SD	SD_0002	Kader	normal	d	a:	_h	6	SD_0002_Kader_normal_02	893.9115646258504	922.7324263038549	stop	alveolar	a-like	kADer	low	8.866213151927468	37.687074829932044	V:C	FALSE	Y	874	1631
Kader	81.08843537414964	30.136054421768677	965.9863945578229	0.08394366197183098	0.031197183098591524	0.28829409867784583	0.10714285714285705	12.108843537415055	281.2698412698412	0.7290519877675843	SD	SD_0002	Kader	normal	d	a:	_h	6	SD_0002_Kader_normal_03	850.0113378684807	880.1473922902494	stop	alveolar	a-like	kADer	low	12.108843537415055	42.24489795918373	V:C	FALSE	Y	841	1602
Kader	86.30385487528338	32.970521541950006	944.8526077097506	0.09134107708553318	0.03489488336373225	0.31044045676998344	0.11859706362153306	9.59183673469397	278.0045351473923	0.7235741444866925	SD	SD_0002	Kader	normal	d	a:	_h	6	SD_0002_Kader_normal_04	828.968253968254	861.938775510204	stop	alveolar	a-like	kADer	low	9.59183673469397	42.56235827664398	V:C	FALSE	Y	830	1592
Kader	68.25396825396831	31.133786848072532	865.4421768707484	0.07886600639312483	0.035974427500917006	0.2707808564231739	0.12351565311263027	13.106575963718797	252.06349206349216	0.6867442391056358	SD	SD_0002	Kader	normal	d	a:	_h	6	SD_0002_Kader_normal_05	727.6984126984128	758.8321995464853	stop	alveolar	a-like	kADer	low	13.106575963718797	44.24036281179133	V:C	FALSE	Y	895	1612
Kader	86.37188208616794	24.580498866213134	984.6258503401361	0.08772051034038059	0.024964303809128993	0.3180793319415453	0.09052192066805835	56.2585034013606	271.5419501133788	0.7784590230942167	SD	SD_0002	Kader	schnell	d	a:	6	b	SD_0002_Kader_schnell_01	948.7414965986395	973.3219954648526	stop	alveolar	a-like	kADer	low	0	24.580498866213134	V:C	FALSE	Y	824	1598
Kader	73.21995464852614	14.535147392290241	901.0430839002266	0.0812613247433059	0.016131467686732428	0.26547726712159847	0.05270081394392827	65.3968253968253	275.80498866213156	0.8343669250645996	SD	SD_0002	Kader	schnell	d	a:	6	b	SD_0002_Kader_schnell_02	785.8390022675737	800.374149659864	stop	alveolar	a-like	kADer	low	0	14.535147392290241	V:C	FALSE	Y	756	1602
Kader	59.115646258503375	28.888888888888914	818.6167800453513	0.072214066092352	0.03528988116672672	0.2386488465763456	0.11662394727206164	12.199546485260726	247.70975056689338	0.6717340891522801	SD	SD_0002	Kader	schnell	d	a:	_h	6	SD_0002_Kader_schnell_03	672.0748299319728	700.9637188208617	stop	alveolar	a-like	kADer	low	12.199546485260726	41.08843537414964	V:C	FALSE	Y	840	1597
Kader	67.52834467120181	26.689342403628075	893.4920634920636	0.07557800167499935	0.029870822018627972	0.2541172454987627	0.10043519071593122	14.08163265306132	265.73696145124717	0.7167268351383878	SD	SD_0002	Kader	schnell	d	a:	_h	6	SD_0002_Kader_schnell_04	667.5850340136054	694.2743764172335	stop	alveolar	a-like	kADer	low	14.08163265306132	40.770975056689394	V:C	FALSE	Y	876	1623
Kader	72.56235827664409	23.764172335600847	866.7800453514741	0.08371484630477447	0.02741661216481353	0.28388928317956036	0.09297374024130567	15.26077097505663	255.60090702947844	0.7532956685499066	SD	SD_0002	Kader	schnell	d	a:	_h	6	SD_0002_Kader_schnell_05	883.2086167800454	906.9727891156463	stop	alveolar	a-like	kADer	low	15.26077097505663	39.02494331065748	V:C	FALSE	Y	855	1568
Kater	106.87074829931976	47.913832199546505	1074.6485260770976	0.09944716407832548	0.044585584064821084	0.34328793065773183	0.15390778643746816	22.562358276643863	311.3151927437642	0.6904482859654263	SD	SD_0002	Kater	normal	t	a:	_h	6	SD_0002_Kater_normal_01	949.7619047619048	997.6757369614513	stop	alveolar	a-like	kADer	low	22.562358276643863	70.47619047619037	V:C:	FALSE	Y	889	1550
Kater	71.38321995464855	50.24943310657591	881.3832199546487	0.08098999202449254	0.05701201471609759	0.23942804989352012	0.16854274414359588	31.564625850340235	298.14058956916085	0.5868754660700973	SD	SD_0002	Kater	normal	t	a:	_h	6	SD_0002_Kater_normal_02	960.8730158730159	1011.1224489795918	stop	alveolar	a-like	kADer	low	31.564625850340235	81.81405895691614	V:C:	FALSE	Y	876	1512
Kater	48.75283446712024	60.770975056689394	904.784580498866	0.05388336131926525	0.06716623643517713	0.1766929651545038	0.2202498356344512	24.195011337868436	275.9183673469388	0.44513457556935826	SD	SD_0002	Kater	normal	t	a:	_h	6	SD_0002_Kater_normal_03	779.5578231292517	840.3287981859411	stop	alveolar	a-like	kADer	low	24.195011337868436	84.96598639455783	V:C:	FALSE	Y	865	1573
Kater	79.3650793650794	46.71201814058952	911.609977324263	0.08706034525645494	0.0512412317795134	0.30450669914738127	0.17922394292674415	22.131519274376387	260.6349206349207	0.6294964028776981	SD	SD_0002	Kater	normal	t	a:	_h	6	SD_0002_Kater_normal_04	783.2312925170069	829.9433106575964	stop	alveolar	a-like	kADer	low	22.131519274376387	68.84353741496591	V:C:	FALSE	Y	859	1574
Kater	74.5124716553288	54.8526077097506	925.0340136054422	0.08055106143060253	0.059297935970976164	0.27472619346208527	0.20224061533316637	19.297052154195057	271.2244897959182	0.575985977212971	SD	SD_0002	Kater	normal	t	a:	_h	6	SD_0002_Kater_normal_05	860.6009070294784	915.453514739229	stop	alveolar	a-like	kADer	low	19.297052154195057	74.14965986394566	V:C:	FALSE	Y	631	908
Kater	98.18594104308397	41.45124716553278	929.1836734693877	0.10566903384825642	0.044610391195060536	0.3372799501479984	0.1423897803396164	37.868480725623726	291.1111111111111	0.7031503734978896	SD	SD_0002	Kater	schnell	t	a:	_h	6	SD_0002_Kater_schnell_01	706.3151927437642	747.766439909297	stop	alveolar	a-like	kADer	low	37.868480725623726	79.3197278911565	V:C:	FALSE	Y	897	1577
Kater	80.95238095238096	46.23582766439904	825.4195011337868	0.09807422872997996	0.05601494464437784	0.32348677056904673	0.18475897064153654	19.433106575963734	250.24943310657602	0.6364770903904442	SD	SD_0002	Kater	schnell	t	a:	_h	6	SD_0002_Kater_schnell_02	671.5532879818594	717.7891156462584	stop	alveolar	a-like	kADer	low	19.433106575963734	65.66893424036277	V:C:	FALSE	Y	918	1605
Kater	71.0657596371882	54.51247165532891	801.7460317460316	0.08863874197471505	0.06799219390785433	0.27214310524487667	0.20875303924973995	20.22675736961446	261.13378684807253	0.5659082701336217	SD	SD_0002	Kater	schnell	t	a:	_h	6	SD_0002_Kater_schnell_03	824.4104308390022	878.9229024943311	stop	alveolar	a-like	kADer	low	20.22675736961446	74.73922902494337	V:C:	FALSE	Y	897	1681
Kater	77.64172335600904	41.47392290249434	791.0204081632655	0.09815388143561511	0.05243091388602224	0.3064530564754317	0.16369820102031685	25.57823129251699	253.35600907029482	0.6518180087569007	SD	SD_0002	Kater	schnell	t	a:	_h	6	SD_0002_Kater_schnell_04	634.5918367346939	676.0657596371882	stop	alveolar	a-like	kADer	low	25.57823129251699	67.05215419501133	V:C:	FALSE	Y	919	1473
Kater	50.2947845804988	53.49206349206361	794.7165532879819	0.06328644391816694	0.06730961280566111	0.1991559665978268	0.21181646763042158	22.517006802721085	252.53968253968253	0.48459689753113305	SD	SD_0002	Kater	schnell	t	a:	_h	6	SD_0002_Kater_schnell_05	615.7256235827664	669.21768707483	stop	alveolar	a-like	kADer	low	22.517006802721085	76.00907029478469	V:C:	FALSE	Y	945	1654
Lupe	56.258503401360485	68.9342403628118	1012.7664399092971	0.05554933613953378	0.06806528894162955	0.2342554999527898	0.2870361627797186	14.739229024943256	240.15873015873024	0.4493751132041294	SD	SD_0002	Lupe	normal	p	u:	_h	@	SD_0002_Lupe_normal_01	824.6145124716553	893.5487528344671	stop	labial	u-like	CUBe	high	14.739229024943256	83.67346938775506	V:C:	FALSE	Y	370	1199
Lupe	49.75056689342409	54.013605442176754	970.4308390022675	0.05126647350219653	0.055659407421254206	0.24165657010684033	0.262363696442339	29.59183673469397	205.8730158730158	0.47945804195804276	SD	SD_0002	Lupe	normal	p	u:	_h	@	SD_0002_Lupe_normal_02	939.7165532879819	993.7301587301587	stop	labial	u-like	CUBe	high	29.59183673469397	83.60544217687072	V:C:	FALSE	Y	389	1046
Lupe	46.23582766439915	61.9954648526076	863.8548752834467	0.05352267954640914	0.07176606467870629	0.22733861077043188	0.30482773999330987	19.863945578231323	203.37868480725615	0.4271946364969628	SD	SD_0002	Lupe	normal	p	u:	_h	@	SD_0002_Lupe_normal_03	758.6734693877552	820.6689342403628	stop	labial	u-like	CUBe	high	19.863945578231323	81.85941043083892	V:C:	FALSE	Y	384	1187
Lupe	49.886621315192656	61.51927437641723	910.5895691609977	0.0547849689966879	0.06755982767637024	0.2130750605326873	0.26276029055690076	26.62131519274385	234.1269841269841	0.4477915733767551	SD	SD_0002	Lupe	normal	p	u:	_h	@	SD_0002_Lupe_normal_04	934.6825396825396	996.2018140589569	stop	labial	u-like	CUBe	high	26.62131519274385	88.14058956916108	V:C:	FALSE	Y	367	1379
Lupe	60.770975056689394	70.70294784580506	928.9342403628118	0.06542010447688332	0.07611189767123963	0.2585125880196781	0.30076203337513296	21.63265306122446	235.07936507936506	0.4622283546050362	SD	SD_0002	Lupe	normal	p	u:	_h	@	SD_0002_Lupe_normal_05	826.0884353741496	896.7913832199547	stop	labial	u-like	CUBe	high	21.63265306122446	92.33560090702952	V:C:	FALSE	Y	395	1377
Lupe	48.52607709750566	61.08843537414964	863.4693877551019	0.05619895480448541	0.07074765618845032	0.2218766200103681	0.27931570762052876	21.473922902494223	218.70748299319723	0.4426975589573852	SD	SD_0002	Lupe	schnell	p	u:	_h	@	SD_0002_Lupe_schnell_01	708.560090702948	769.6485260770976	stop	labial	u-like	CUBe	high	21.473922902494223	82.56235827664386	V:C:	FALSE	Y	421	1241
Lupe	42.086167800453495	56.825396825396865	771.9274376417234	0.054520885964396894	0.0736149462428765	0.2172284644194755	0.293305243445693	21.020408163265415	193.74149659863951	0.42549289316827116	SD	SD_0002	Lupe	schnell	p	u:	_h	@	SD_0002_Lupe_schnell_02	660.8503401360543	717.6757369614512	stop	labial	u-like	CUBe	high	21.020408163265415	77.84580498866228	V:C:	FALSE	Y	385	1111
Lupe	45.804988662131564	63.19727891156458	837.9365079365082	0.054664032690174044	0.07542012827104692	0.2237235574260717	0.3086720567061687	15.328798185941196	204.73922902494337	0.42022051175369296	SD	SD_0002	Lupe	schnell	p	u:	_h	@	SD_0002_Lupe_schnell_03	702.1201814058957	765.3174603174602	stop	labial	u-like	CUBe	high	15.328798185941196	78.52607709750578	V:C:	FALSE	Y	400	1362
Lupe	50.090702947845784	61.90476190476181	840.5215419501134	0.0595947878166563	0.07365041681279834	0.2364336936744085	0.29219736701273635	21.1111111111112	211.85941043083903	0.4472565296618751	SD	SD_0002	Lupe	schnell	p	u:	_h	@	SD_0002_Lupe_schnell_04	784.4784580498866	846.3832199546484	stop	labial	u-like	CUBe	high	21.1111111111112	83.01587301587301	V:C:	FALSE	Y	368	1039
Lupe	50.861678004535065	52.56235827664409	843.424036281179	0.06030380427476802	0.06232020432853891	0.25838037092500815	0.2670199285796572	26.89342403628109	196.8480725623583	0.49177811883358824	SD	SD_0002	Lupe	schnell	p	u:	_h	@	SD_0002_Lupe_schnell_05	773.5714285714286	826.1337868480726	stop	labial	u-like	CUBe	high	26.89342403628109	79.45578231292518	V:C:	FALSE	Y	373	1544
Pudding	48.63945578231289	31.927437641723373	988.2766439909296	0.049216437601817195	0.03230617442580825	0.14013196576729592	0.0919840595805841	15.555555555555543	347.0975056689342	0.6037151702786375	SD	SD_0002	Pudding	normal	d	U	_h	I	SD_0002_Pudding_normal_01	921.031746031746	952.9591836734694	stop	alveolar	u-like	BUD-	high	15.555555555555543	47.482993197278915	VC	FALSE	Y	531	1305
Pudding	31.904761904761813	30.589569160997826	1006.4399092970523	0.0317006128334534	0.030393835616438446	0.09373126373992378	0.08986743055092959	13.7414965986394	340.3854875283447	0.5105224963715514	SD	SD_0002	Pudding	normal	d	U	_h	I	SD_0002_Pudding_normal_02	928.718820861678	959.3083900226758	stop	alveolar	u-like	BUD-	high	13.7414965986394	44.33106575963723	VC	FALSE	Y	485	1543
Pudding	35.374149659863974	30.97505668934241	924.9659863945578	0.038243730234610605	0.03348777916697311	0.11109528557185594	0.09727958980202252	12.063492063492163	318.41269841269843	0.533151059466849	SD	SD_0002	Pudding	normal	d	U	_h	I	SD_0002_Pudding_normal_03	823.2539682539682	854.2290249433106	stop	alveolar	u-like	BUD-	high	12.063492063492163	43.03854875283457	VC	FALSE	Y	482	1359
Pudding	34.98866213151928	39.38775510204073	882.3356009070294	0.0396545963866259	0.04464033306776995	0.1182738003985896	0.13314425877663622	58.82086167800469	295.827664399093	0.47042682926829327	SD	SD_0002	Pudding	normal	d	U	I	N	SD_0002_Pudding_normal_04	772.4603174603175	811.8480725623582	stop	alveolar	u-like	BUD-	high	0	39.38775510204073	VC	FALSE	Y	438	1220
Pudding	26.87074829931987	30.793650793650727	909.5691609977325	0.02954228161148799	0.03385520542481045	0.082682109963718	0.09475300027909553	20.47619047619048	324.9886621315193	0.46598505701927045	SD	SD_0002	Pudding	normal	d	U	_h	I	SD_0002_Pudding_normal_05	770.7823129251701	801.5759637188208	stop	alveolar	u-like	BUD-	high	20.47619047619048	51.26984126984121	VC	FALSE	Y	461	1400
Pudding	26.575963718820844	36.41723356009072	855.9410430839002	0.031048825072191148	0.04254642753066471	0.08876770430962654	0.12163902143452252	16.575963718820844	299.38775510204084	0.4218862491000717	SD	SD_0002	Pudding	schnell	d	U	_h	I	SD_0002_Pudding_schnell_01	714.5691609977324	750.9863945578231	stop	alveolar	u-like	BUD-	high	16.575963718820844	52.993197278911566	VC	FALSE	Y	414	1590
Pudding	37.09750566893433	17.80045351473916	919.047619047619	0.04036516160868502	0.01936836910930168	0.12521046992193507	0.060079595897749645	10.816326530612173	296.28117913832205	0.6757538207352347	SD	SD_0002	Pudding	schnell	d	U	_h	I	SD_0002_Pudding_schnell_02	646.655328798186	664.4557823129252	stop	alveolar	u-like	BUD-	high	10.816326530612173	28.616780045351334	VC	FALSE	Y	509	1409
Pudding	44.35374149659856	27.14285714285711	838.2312925170066	0.0529134880701184	0.0323811069631553	0.14814814814814792	0.09066121336059978	9.659863945578309	299.3877551020407	0.6203615604186488	SD	SD_0002	Pudding	schnell	d	U	_h	I	SD_0002_Pudding_schnell_03	722.1655328798186	749.3083900226757	stop	alveolar	u-like	BUD-	high	9.659863945578309	36.80272108843542	VC	FALSE	Y	469	1388
Pudding	34.807256235827595	24.603174603174693	857.4829931972788	0.04059235753008058	0.028692317863281875	0.11591029222985708	0.08193007626670726	17.482993197278915	300.2947845804988	0.5858778625954185	SD	SD_0002	Pudding	schnell	d	U	_h	I	SD_0002_Pudding_schnell_04	728.3560090702947	752.9591836734694	stop	alveolar	u-like	BUD-	high	17.482993197278915	42.08616780045361	VC	FALSE	Y	440	1378
Pudding	39.77324263038554	25.782312925170118	849.2970521541952	0.04683077908901591	0.030357238212207028	0.13853566069030906	0.08980333307005788	12.675736961451207	287.0975056689341	0.6067104808024903	SD	SD_0002	Pudding	schnell	d	U	_h	I	SD_0002_Pudding_schnell_05	885.5442176870748	911.3265306122449	stop	alveolar	u-like	BUD-	high	12.675736961451207	38.458049886621325	VC	FALSE	Y	448	1338
Puder	55.2834467120183	43.12925170068024	1142.312925170068	0.04839606161664299	0.03775607432110527	0.18605006105006147	0.14514652014651996	13.696145124716395	297.14285714285734	0.5617511520737336	SD	SD_0002	Puder	normal	d	u:	_h	6	SD_0002_Puder_normal_01	1054.4557823129253	1097.5850340136055	stop	alveolar	u-like	BUD-	high	13.696145124716395	56.82539682539664	V:C	FALSE	Y	406	971
Puder	42.335600907029516	30.770975056689394	1084.331065759637	0.03904305819862402	0.028377841443777627	0.1412574714382993	0.1026708027540291	20.2947845804988	299.7052154195011	0.5790942928039701	SD	SD_0002	Puder	normal	d	u:	_h	6	SD_0002_Puder_normal_02	925.4988662131519	956.2698412698413	stop	alveolar	u-like	BUD-	high	20.2947845804988	51.065759637188194	V:C	FALSE	Y	420	1148
Puder	27.64172335600915	41.541950113378675	1012.4263038548752	0.027302454757212054	0.04103207310517828	0.09683825865904064	0.14553543056879564	16.71201814058952	285.4421768707483	0.39954113405440916	SD	SD_0002	Puder	normal	d	u:	_h	6	SD_0002_Puder_normal_03	877.4263038548753	918.968253968254	stop	alveolar	u-like	BUD-	high	16.71201814058952	58.253968253968196	V:C	FALSE	Y	411	1128
Puder	55.85034013605434	23.786848072562407	1013.2879818594106	0.055117934028554715	0.023474913843261915	0.18626635408001188	0.07933146789684659	13.809523809523853	299.84126984126976	0.7013097949886098	SD	SD_0002	Puder	normal	d	u:	_h	6	SD_0002_Puder_normal_04	892.7097505668934	916.4965986394558	stop	alveolar	u-like	BUD-	high	13.809523809523853	37.59637188208626	V:C	FALSE	Y	385	984
Puder	67.18820861678	33.40136054421771	1007.3242630385486	0.06669968259685295	0.03315849897575583	0.2205926146515782	0.10966349017272194	88.9342403628118	304.58049886621313	0.6679440937781782	SD	SD_0002	Puder	normal	d	u:	6	k	SD_0002_Puder_normal_05	939.6712018140589	973.0725623582766	stop	alveolar	u-like	BUD-	high	0	33.40136054421771	V:C	FALSE	Y	388	1025
Puder	37.93650793650795	32.04081632653072	922.9024943310656	0.041105651105651134	0.03471744471744484	0.1407775159878829	0.11889936048468568	14.467120181405903	269.4784580498866	0.5421257290991568	SD	SD_0002	Puder	schnell	d	u:	_h	6	SD_0002_Puder_schnell_01	748.718820861678	780.7596371882087	stop	alveolar	u-like	BUD-	high	14.467120181405903	46.50793650793662	V:C	FALSE	Y	401	927
Puder	39.02494331065748	27.460317460317583	859.7052154195012	0.04539340068050522	0.03194155039168637	0.1592044403330245	0.11202590194264621	14.104308390022652	245.12471655328795	0.5869713506139136	SD	SD_0002	Puder	schnell	d	u:	_h	6	SD_0002_Puder_schnell_02	730.80498866213145	758.265306122449	stop	alveolar	u-like	BUD-	high	14.104308390022652	41.564625850340235	V:C	FALSE	Y	435	1129
Puder	39.72789115646265	27.61904761904748	885.3287981859411	0.04487360090157013	0.031196373229516013	0.15822270387428908	0.10999729070712488	21.201814058956984	251.08843537414964	0.5898989898989915	SD	SD_0002	Puder	schnell	d	u:	_h	6	SD_0002_Puder_schnell_03	785.2267573696146	812.845804988662	stop	alveolar	u-like	BUD-	high	21.201814058956984	48.82086167800446	V:C	FALSE	Y	416	737
Puder	34.80725623582771	19.81859410430843	858.4580498866214	0.04054625178297854	0.023086269744836012	0.14406381980290964	0.08202721726888802	13.424036281179156	241.609977324263	0.6371938563719384	SD	SD_0002	Puder	schnell	d	u:	_h	6	SD_0002_Puder_schnell_04	775.7256235827664	795.5442176870748	stop	alveolar	u-like	BUD-	high	13.424036281179156	33.24263038548759	V:C	FALSE	Y	431	1207
Puder	49.41043083900229	17.188208616780116	862.1541950113381	0.05731043370768787	0.019936350963941057	0.18095000830426847	0.06294635442617531	11.814058956916142	273.0612244897959	0.7419135171944153	SD	SD_0002	Puder	schnell	d	u:	_h	6	SD_0002_Puder_schnell_05	802.7097505668934	819.8979591836735	stop	alveolar	u-like	BUD-	high	11.814058956916142	29.00226757369626	V:C	FALSE	Y	397	1104
Pute	44.78458049886615	64.1723356009071	1019.3877551020407	0.04393282171059943	0.06295184072961858	0.14552018862363666	0.2085175361037432	30.521541950113374	307.7551020408164	0.41103017689906285	SD	SD_0002	Pute	normal	t	u:	_h	@	SD_0002_Pute_normal_01	913.2766439909296	977.4489795918367	stop	alveolar	u-like	BUD-	high	30.521541950113374	94.69387755102048	V:C:	FALSE	Y	393	1038
Pute	54.1269841269841	53.40136054421771	977.9591836734694	0.05534687442033015	0.05460489705063998	0.18219983207388749	0.17975727043737136	31.088435374149753	297.07482993197266	0.5033741037536902	SD	SD_0002	Pute	normal	t	u:	_h	@	SD_0002_Pute_normal_02	958.1972789115646	1011.5986394557823	stop	alveolar	u-like	BUD-	high	31.088435374149753	84.48979591836746	V:C:	FALSE	Y	431	1141
Pute	50.06802721088434	49.43310657596385	968.4807256235829	0.05169749473191288	0.051041910559588045	0.17929354445797804	0.17701989443767813	24.376417233560005	279.25170068027205	0.5031905195989054	SD	SD_0002	Pute	normal	t	u:	_h	@	SD_0002_Pute_normal_03	849.1950113378684	898.6281179138323	stop	alveolar	u-like	BUD-	high	24.376417233560005	73.80952380952385	V:C:	FALSE	Y	384	1163
Pute	50.657596371882164	36.145124716553255	971.7006802721087	0.05213292261738084	0.03719779706898158	0.1747907049526643	0.1247163758704325	34.21768707482988	289.81859410430854	0.5835945663531876	SD	SD_0002	Pute	normal	t	u:	_h	@	SD_0002_Pute_normal_04	792.7777777777778	828.9229024943311	stop	alveolar	u-like	BUD-	high	34.21768707482988	70.36281179138314	V:C:	FALSE	Y	359	1098
Pute	35.079365079365175	46.5532879818594	894.9433106575962	0.03919730407682379	0.05201814173866775	0.12318840579710176	0.16348144609014167	27.14285714285711	284.7619047619048	0.42972222222222295	SD	SD_0002	Pute	normal	t	u:	_h	@	SD_0002_Pute_normal_05	843.3219954648526	889.875283446712	stop	alveolar	u-like	BUD-	high	27.14285714285711	73.69614512471651	V:C:	FALSE	Y	360	1289
Pute	66.55328798185951	46.62131519274385	966.7346938775511	0.06884338423287135	0.048225552975394735	0.21781076066790386	0.15257884972170715	16.712018140589407	305.55555555555554	0.5880585053095572	SD	SD_0002	Pute	schnell	t	u:	_h	@	SD_0002_Pute_schnell_01	979.8299319727892	1026.451247165533	stop	alveolar	u-like	BUD-	high	16.712018140589407	63.33333333333326	V:C:	FALSE	Y	390	983
Pute	49.229024943310606	40.34013605442169	817.18820861678	0.06024196681280864	0.049364559631499993	0.20425251669959524	0.16737228337567	26.84807256235831	241.0204081632653	0.5496202531645572	SD	SD_0002	Pute	schnell	t	u:	_h	@	SD_0002_Pute_schnell_02	723.9795918367347	764.3197278911564	stop	alveolar	u-like	BUD-	high	26.84807256235831	67.18820861678	V:C:	FALSE	Y	424	1102
Pute	64.37641723356023	33.537414965986386	783.8095238095236	0.08213273158595172	0.042787710466932825	0.25343688627030947	0.1320299946438136	29.387755102040728	254.0136054421768	0.6574803149606305	SD	SD_0002	Pute	schnell	t	u:	_h	@	SD_0002_Pute_schnell_03	640.0566893424037	673.5941043083901	stop	alveolar	u-like	BUD-	high	29.387755102040728	62.925170068027114	V:C:	FALSE	Y	396	1053
Pute	38.8888888888888	51.20181405895687	853.8548752834467	0.04554508033461681	0.05996547603239936	0.14063140631406282	0.18515785157851564	29.092970521542043	276.53061224489795	0.4316637301787059	SD	SD_0002	Pute	schnell	t	u:	_h	@	SD_0002_Pute_schnell_04	697.1315192743764	748.3333333333333	stop	alveolar	u-like	BUD-	high	29.092970521542043	80.29478458049891	V:C:	FALSE	Y	350	1318
Pute	44.761904761904816	38.29931972789109	835.3968253968254	0.05358160744822351	0.04584566108411815	0.16488473103909135	0.14107918476445008	33.4467120181406	271.47392290249445	0.5389025389025397	SD	SD_0002	Pute	schnell	t	u:	_h	@	SD_0002_Pute_schnell_05	724.8866213151928	763.1859410430839	stop	alveolar	u-like	BUD-	high	33.4467120181406	71.74603174603169	V:C:	FALSE	Y	379	1244
Rabbi	57.36961451247157	78.07256235827663	913.219954648526	0.06282124500285542	0.08549152037345119	0.20436187399030661	0.2781098546042002	11.133786848072646	280.7256235827665	0.42357274401473266	SD	SD_0002	Rabbi	normal	b	a	_h	i	SD_0002_Rabbi_normal_01	768.3106575963718	846.3832199546484	stop	labial	a-like	rABe	low	11.133786848072646	89.20634920634927	VC	FALSE	Y	796	1574
Rabbi	64.0816326530612	46.84807256235831	931.0884353741496	0.06882443194271935	0.05031538442804612	0.2311089303238468	0.16895649329407925	90.15873015873012	277.2789115646259	0.5776778413736711	SD	SD_0002	Rabbi	normal	b	a	i	v	SD_0002_Rabbi_normal_02	922.9818594104308	969.8299319727892	stop	labial	a-like	rABe	low	0	46.84807256235831	VC	FALSE	Y	858	1621
Rabbi	69.50113378684807	57.00680272108832	874.7845804988663	0.07944942713463632	0.06516667530716976	0.2568507500209503	0.21067627587362733	14.557823129251688	270.5895691609977	0.5493816096074571	SD	SD_0002	Rabbi	normal	b	a	_h	i	SD_0002_Rabbi_normal_03	754.8412698412699	811.8480725623582	stop	labial	a-like	rABe	low	14.557823129251688	71.56462585034001	VC	FALSE	Y	828	1569
Rabbi	69.16099773242627	50.06802721088445	880.9523809523808	0.07850707850707847	0.05683397683397695	0.2541878489874156	0.18401533461121805	86.39455782312916	272.0861678004534	0.5800684670977552	SD	SD_0002	Rabbi	normal	b	a	i	v	SD_0002_Rabbi_normal_04	811.8027210884353	861.8707482993198	stop	labial	a-like	rABe	low	0	50.06802721088445	VC	FALSE	Y	751	1532
Rabbi	81.29251700680277	54.82993197278904	925.079365079365	0.08787626237866464	0.05927051671732515	0.29513460113608325	0.19906149666584322	8.344671201814094	275.4421768707482	0.5972013993003503	SD	SD_0002	Rabbi	normal	b	a	_h	i	SD_0002_Rabbi_normal_05	788.968253968254	843.798185941043	stop	labial	a-like	rABe	low	8.344671201814094	63.174603174603135	VC	FALSE	Y	800	1567
Rabbi	59.95464852607711	70.68027210884361	839.9092970521542	0.07138228941684666	0.0841522678185746	0.23441794485326722	0.27635428672754714	71.26984126984121	255.75963718820856	0.4589480992883178	SD	SD_0002	Rabbi	schnell	b	a	i	v	SD_0002_Rabbi_schnell_01	695.1133786848072	765.7936507936508	stop	labial	a-like	rABe	low	0	70.68027210884361	VC	FALSE	Y	816	1570
Rabbi	54.89795918367349	58.16326530612241	782.5170068027211	0.07015561157958797	0.07432843606015817	0.2293482379689277	0.24298976885183762	19.002267573696145	239.3650793650794	0.48555956678700385	SD	SD_0002	Rabbi	schnell	b	a	_h	i	SD_0002_Rabbi_schnell_02	630.4421768707483	688.6054421768707	stop	labial	a-like	rABe	low	19.002267573696145	77.16553287981856	VC	FALSE	Y	827	1590
Rabbi	58.458049886621325	43.21995464852603	666.8480725623583	0.08766322089227423	0.06481229597388458	0.29106921079372267	0.21519701930676285	14.8526077097506	200.83900226757362	0.574933095450491	SD	SD_0002	Rabbi	schnell	b	a	_h	i	SD_0002_Rabbi_schnell_03	592.3469387755102	635.5668934240363	stop	labial	a-like	rABe	low	14.8526077097506	58.07256235827663	VC	FALSE	Y	798	1648
Rabbi	51.1111111111112	44.0362811791382	766.2585034013607	0.06670217803030314	0.057469223484848314	0.22997653300683638	0.1981430466278945	12.19954648526084	222.24489795918373	0.5371782650143004	SD	SD_0002	Rabbi	schnell	b	a	_h	i	SD_0002_Rabbi_schnell_04	735.6802721088436	779.7165532879818	stop	labial	a-like	rABe	low	12.19954648526084	56.23582766439904	VC	FALSE	Y	779	1586
Rabbi	68.68480725623601	48.730158730158564	819.1836734693876	0.08384542988429411	0.05948624259536049	0.2774063558933976	0.19681289495374968	85.03401360544228	247.59637188208615	0.5849748937813842	SD	SD_0002	Rabbi	schnell	b	a	i	v	SD_0002_Rabbi_schnell_05	721.1451247165534	769.8752834467119	stop	labial	a-like	rABe	low	0	48.730158730158564	VC	FALSE	Y	782	1558
Rabe	112.26757369614518	53.76417233560096	989.0702947845805	0.11350818469439228	0.05435829244807195	0.411520239381598	0.19707422491895968	13.33333333333303	272.81179138321977	0.6761813712100517	SD	SD_0002	Rabe	normal	b	a:	_h	@	SD_0002_Rabe_normal_01	998.6734693877552	1052.4376417233561	stop	labial	a-like	rABe	low	13.33333333333303	67.09750566893399	V:C	FALSE	Y	827	1481
Rabe	108.09523809523819	64.21768707482977	971.3378684807255	0.11128490055093856	0.06611261555700797	0.4011950850025248	0.23834371317959857	51.723356009070585	269.43310657596396	0.6273193841294915	SD	SD_0002	Rabe	normal	b	a:	@	l	SD_0002_Rabe_normal_02	973.2993197278912	1037.517006802721	stop	labial	a-like	rABe	low	0	64.21768707482977	V:C	FALSE	Y	847	1478
Rabe	108.2539682539682	56.66666666666674	943.5374149659864	0.11473203556837293	0.06005767844268213	0.3897142857142853	0.20400000000000015	11.74603174603169	277.77777777777794	0.6564003849855626	SD	SD_0002	Rabe	normal	b	a:	_h	@	SD_0002_Rabe_normal_03	936.7006802721088	993.3673469387755	stop	labial	a-like	rABe	low	11.74603174603169	68.41269841269843	V:C	FALSE	Y	834	1447
Rabe	101.06575963718831	62.44897959183663	897.936507936508	0.11255334730675028	0.0695472107881511	0.3575324883683623	0.2209209048612222	15.442176870748312	282.6757369614512	0.6180834835667736	SD	SD_0002	Rabe	normal	b	a:	_h	@	SD_0002_Rabe_normal_04	921.5986394557824	984.047619047619	stop	labial	a-like	rABe	low	15.442176870748312	77.89115646258495	V:C	FALSE	Y	897	1506
Rabe	111.90476190476181	58.57142857142867	894.1043083900227	0.12515850874968287	0.06550849606898312	0.4456786778650771	0.23327011649959412	10.272108843537467	251.08843537414953	0.656424581005586	SD	SD_0002	Rabe	normal	b	a:	_h	@	SD_0002_Rabe_normal_05	890.2834467120181	948.8548752834467	stop	labial	a-like	rABe	low	10.272108843537467	68.84353741496614	V:C	FALSE	Y	880	1462
Rabe	95.51020408163265	53.78684807256229	814.5578231292518	0.11725405044262567	0.06603195813150707	0.43463006913631214	0.24476318233412422	9.342403628118063	219.75056689342398	0.6397326852976917	SD	SD_0002	Rabe	schnell	b	a:	_h	@	SD_0002_Rabe_schnell_01	753.0272108843537	806.814058956916	stop	labial	a-like	rABe	low	9.342403628118063	63.129251700680356	V:C	FALSE	Y	856	1534
Rabe	93.19727891156458	61.065759637188194	831.3151927437641	0.11210823490903135	0.07345680696107579	0.41128790153107136	0.26948864204943446	8.866213151927468	226.5986394557824	0.6041452300455681	SD	SD_0002	Rabe	schnell	b	a:	_h	@	SD_0002_Rabe_schnell_02	753.1859410430839	814.251700680272	stop	labial	a-like	rABe	low	8.866213151927468	69.93197278911566	V:C	FALSE	Y	889	1526
Rabe	97.32426303854868	53.129251700680356	784.784580498866	0.12401398480164112	0.0676991533994049	0.38448445758308675	0.20988981456597725	9.795918367346871	253.12925170068024	0.6468726450640537	SD	SD_0002	Rabe	schnell	b	a:	_h	@	SD_0002_Rabe_schnell_03	748.3560090702947	801.4852607709751	stop	labial	a-like	rABe	low	9.795918367346871	62.92517006802723	V:C	FALSE	Y	886	1524
Rabe	104.1723356009071	48.866213151927354	826.5986394557822	0.12602529284283884	0.05911721943324272	0.46483861175756386	0.21805119902863468	10.340136054421805	224.10430839002265	0.6806934360646026	SD	SD_0002	Rabe	schnell	b	a:	_h	@	SD_0002_Rabe_schnell_04	838.7414965986395	887.6077097505669	stop	labial	a-like	rABe	low	10.340136054421805	59.20634920634916	V:C	FALSE	Y	849	1438
Rabe	71.3151927437641	32.69841269841277	745.419501133787	0.09567121954187316	0.04386578651172703	0.3593464351005481	0.1647623400365634	42.24489795918362	198.45804988662132	0.6856333115325914	SD	SD_0002	Rabe	schnell	b	a:	@	l	SD_0002_Rabe_schnell_05	720.7596371882086	753.4580498866213	stop	labial	a-like	rABe	low	0	32.69841269841277	V:C	FALSE	Y	832	1462
Rappe	42.947845804988674	113.1519274376418	1017.02947845805	0.04222871284921184	0.11125727408530474	0.14292182312103832	0.37654693631150027	13.582766439909392	300.49886621315204	0.27513073794305626	SD	SD_0002	Rappe	normal	p	a	_h	@	SD_0002_Rappe_normal_01	945.657596371882	1058.8095238095239	stop	labial	a-like	rABe	low	13.582766439909392	126.7346938775512	VC:	FALSE	Y	847	1446
Rappe	37.16553287981867	98.02721088435374	978.6621315192745	0.03797585671586467	0.10016450798211264	0.1526639344262298	0.40266393442622944	13.62811791383217	243.4467120181406	0.2749077490774912	SD	SD_0002	Rappe	normal	p	a	_h	@	SD_0002_Rappe_normal_02	805.1587301587302	903.185941043084	stop	labial	a-like	rABe	low	13.62811791383217	111.6553287981859	VC:	FALSE	Y	812	1473
Rappe	29.229024943310606	94.67120181405915	993.0839002267576	0.02943258362826801	0.09533051718232692	0.12118078405565465	0.3924978847419396	13.650793650793503	241.20181405895676	0.23590775988286902	SD	SD_0002	Rappe	normal	p	a	_h	@	SD_0002_Rappe_normal_03	943.8208616780045	1038.4920634920636	stop	labial	a-like	rABe	low	13.650793650793503	108.32199546485265	VC:	FALSE	Y	791	1422
Rappe	33.87755102040808	99.38775510204084	966.0544217687074	0.035067952961058996	0.10288007886768541	0.13336904124263485	0.39126941617568284	14.30839002267578	254.01360544217698	0.2542113323124038	SD	SD_0002	Rappe	normal	p	a	_h	@	SD_0002_Rappe_normal_04	801.2811791383219	900.6689342403628	stop	labial	a-like	rABe	low	14.30839002267578	113.69614512471662	VC:	FALSE	Y	790	1461
Rappe	54.30839002267578	108.25396825396831	983.1746031746031	0.05523778772083588	0.1101065547303843	0.18211542848452592	0.36301421945099227	15.306122448979522	298.20861678004553	0.33407727716557406	SD	SD_0002	Rappe	normal	p	a	_h	@	SD_0002_Rappe_normal_05	867.5850340136054	975.8390022675737	stop	labial	a-like	rABe	low	15.306122448979522	123.56009070294783	VC:	FALSE	Y	864	1485
Rappe	31.42857142857133	86.09977324263048	846.7573696145125	0.03711638369664173	0.10168175245032414	0.1457260014719794	0.39922195352749495	14.217687074829882	215.66893424036277	0.26741269535018247	SD	SD_0002	Rappe	schnell	p	a	_h	@	SD_0002_Rappe_schnell_01	768.7414965986394	854.8412698412699	stop	labial	a-like	rABe	low	14.217687074829882	100.31746031746036	VC:	FALSE	Y	806	1462
Rappe	45.963718820861686	88.50340136054422	771.2018140589568	0.059600117612466946	0.11476036459864748	0.2188275936521646	0.42135377307567745	13.015873015873126	210.0453514739229	0.34182124789207424	SD	SD_0002	Rappe	schnell	p	a	_h	@	SD_0002_Rappe_schnell_02	707.2222222222222	795.7256235827664	stop	labial	a-like	rABe	low	13.015873015873126	101.51927437641734	VC:	FALSE	Y	793	1502
Rappe	31.609977324263127	82.15419501133783	770.9297052154193	0.04100241190658287	0.10656509206423906	0.17024914509037667	0.44247679531020995	19.13832199546482	185.66893424036277	0.27785529200717624	SD	SD_0002	Rappe	schnell	p	a	_h	@	SD_0002_Rappe_schnell_03	673.2086167800454	755.3628117913833	stop	labial	a-like	rABe	low	19.13832199546482	101.29251700680265	VC:	FALSE	Y	798	1461
Rappe	43.46938775510205	72.92517006802723	805.8730158730161	0.0539407411576015	0.09049213540054588	0.20950819672131163	0.35147540983606584	18.571428571428555	207.4829931972788	0.3734658094681473	SD	SD_0002	Rappe	schnell	p	a	_h	@	SD_0002_Rappe_schnell_04	897.358276643991	970.2834467120182	stop	labial	a-like	rABe	low	18.571428571428555	91.49659863945578	VC:	FALSE	Y	811	1434
Rappe	33.40136054421771	82.74376417233555	747.278911564626	0.04469731451979975	0.11072674859657099	0.17450539035659293	0.43229475180665766	14.217687074829996	191.40589569161	0.28758297540023453	SD	SD_0002	Rappe	schnell	p	a	_h	@	SD_0002_Rappe_schnell_05	602.9138321995465	685.657596371882	stop	labial	a-like	rABe	low	14.217687074829996	96.96145124716554	VC:	FALSE	Y	681	1405
Suppe	19.002267573696145	85.66893424036277	887.6417233560092	0.021407587175884528	0.0965129646187252	0.09953676208575839	0.4487468820525001	18.662131519274453	190.90702947845807	0.18154246100519936	SD	SD_0002	Suppe	normal	p	U	_h	@	SD_0002_Suppe_normal_01	938.5374149659864	1024.2063492063492	stop	labial	u-like	CUBe	high	18.662131519274453	104.33106575963723	VC:	FALSE	Y	466	1300
Suppe	34.784580498866035	79.88662131519277	869.1156462585035	0.04002295971613421	0.09191713629722398	0.14945440374123067	0.34323850350740454	21.58730158730168	232.74376417233566	0.3033419023136235	SD	SD_0002	Suppe	normal	p	U	_h	@	SD_0002_Suppe_normal_02	1287.7891156462583	1367.675736961451	stop	labial	u-like	CUBe	high	21.58730158730168	101.47392290249445	VC:	FALSE	Y	476	1461
Suppe	27.93650793650795	87.98185941043084	891.0657596371884	0.03135179153094463	0.09873778501628662	0.11516171246962056	0.3626846139465321	19.024943310657704	242.58503401360542	0.241001564945227	SD	SD_0002	Suppe	normal	p	U	_h	@	SD_0002_Suppe_normal_03	772.0748299319728	860.0566893424036	stop	labial	u-like	CUBe	high	19.024943310657704	107.00680272108855	VC:	FALSE	Y	523	1362
Suppe	22.4263038548753	79.77324263038543	853.0839002267574	0.026288509077377016	0.09351160256239859	0.0928464138190012	0.33026661659782175	19.251700680272165	241.54195011337868	0.2194364322165523	SD	SD_0002	Suppe	normal	p	U	_h	@	SD_0002_Suppe_normal_04	746.40589569161	826.1791383219954	stop	labial	u-like	CUBe	high	19.251700680272165	99.02494331065759	VC:	FALSE	Y	451	1398
Suppe	26.190476190476147	76.66666666666663	833.5374149659863	0.03142087652003586	0.09197747490410509	0.12568008705114234	0.3678998911860716	23.582766439909392	208.390022675737	0.25462962962962943	SD	SD_0002	Suppe	normal	p	U	_h	@	SD_0002_Suppe_normal_05	775.4308390022676	852.0975056689342	stop	labial	u-like	CUBe	high	23.582766439909392	100.24943310657602	VC:	FALSE	Y	449	1304
Suppe	30.72562358276639	72.04081632653072	778.9795918367349	0.039443425610572506	0.09248100602567472	0.1358668404692668	0.3185601123032192	19.297052154194944	226.14512471655325	0.2989849955869367	SD	SD_0002	Suppe	schnell	p	U	_h	@	SD_0002_Suppe_schnell_01	635.8843537414965	707.9251700680272	stop	labial	u-like	CUBe	high	19.297052154194944	91.33786848072566	VC:	FALSE	Y	460	1511
Suppe	26.349206349206383	82.51700680272108	741.9501133786848	0.035513447432762885	0.1112163814180929	0.12272919307139858	0.38434727503168575	15.578231292516989	214.69387755102036	0.24203290981045641	SD	SD_0002	Suppe	schnell	p	U	_h	@	SD_0002_Suppe_schnell_02	616.655328798186	699.1723356009071	stop	labial	u-like	CUBe	high	15.578231292516989	98.09523809523807	VC:	FALSE	Y	455	1522
Suppe	27.64172335600915	64.78458049886615	679.2743764172335	0.04069301642408879	0.09537321404726924	0.14727558294067936	0.34517337199468356	18.70748299319723	187.68707482993204	0.2990677134445543	SD	SD_0002	Suppe	schnell	p	U	_h	@	SD_0002_Suppe_schnell_03	667.6303854875284	732.4149659863946	stop	labial	u-like	CUBe	high	18.70748299319723	83.49206349206338	VC:	FALSE	Y	451	1484
Suppe	40.06802721088445	71.54195011337856	760.6349206349207	0.052677080849034226	0.09405556880515127	0.1909238249594819	0.3408968125337651	20.158730158730123	209.8639455782312	0.3590004063388876	SD	SD_0002	Suppe	schnell	p	U	_h	@	SD_0002_Suppe_schnell_04	713.5487528344672	785.0907029478458	stop	labial	u-like	CUBe	high	20.158730158730123	91.70068027210868	VC:	FALSE	Y	459	1557
Suppe	29.365079365079396	68.16326530612241	697.6643990929706	0.042090551564988504	0.09770208340104651	0.15359981022417288	0.35654133554738454	27.868480725623613	191.17913832199542	0.30109276912346	SD	SD_0002	Suppe	schnell	p	U	_h	@	SD_0002_Suppe_schnell_05	559.3083900226758	627.4716553287982	stop	labial	u-like	CUBe	high	27.868480725623613	96.03174603174602	VC:	FALSE	Y	443	1400
Ticker	29.682539682539755	90.9750566893423	977.0068027210884	0.030381098268579196	0.09311609339460603	0.09639175257731981	0.29543446244477134	13.582766439909278	307.93650793650795	0.2460063897763585	SD	SD_0002	Ticker	normal	k	I	_h	6	SD_0002_Ticker_normal_01	924.6145124716554	1015.5895691609977	stop	velar	i-like	tIGer	high	13.582766439909278	104.55782312925157	VC:	FALSE	Y	444	2515
Ticker	26.281179138322045	70.61224489795916	920.4761904761906	0.02855172074002912	0.07671273372256296	0.09765756656555459	0.2623862487360969	21.972789115646265	269.1156462585035	0.27123800608471843	SD	SD_0002	Ticker	normal	k	I	_h	6	SD_0002_Ticker_normal_02	868.9455782312925	939.5578231292517	stop	velar	i-like	tIGer	high	21.972789115646265	92.58503401360542	VC:	FALSE	Y	424	2578
Ticker	21.020408163265188	72.1768707482994	917.0748299319729	0.02292114828276821	0.07870336028484541	0.07548245256900861	0.25918084846510897	19.22902494331072	278.48072562358277	0.2255474452554733	SD	SD_0002	Ticker	normal	k	I	_h	6	SD_0002_Ticker_normal_03	840.7596371882086	912.936507936508	stop	velar	i-like	tIGer	high	19.22902494331072	91.40589569161011	VC:	FALSE	Y	384	2491
Ticker	17.414965986394577	61.609977324263014	876.1451247165531	0.019876805217661397	0.07031937470883584	0.06458666218148187	0.2284921369102682	27.93650793650795	269.63718820861675	0.22037302725968463	SD	SD_0002	Ticker	normal	k	I	_h	6	SD_0002_Ticker_normal_04	829.8526077097506	891.4625850340136	stop	velar	i-like	tIGer	high	27.93650793650795	89.54648526077096	VC:	FALSE	Y	428	2569
Ticker	22.562358276643977	69.18367346938771	889.2743764172335	0.025371650049723322	0.07779789377055865	0.08194021246808848	0.2512558675780281	26.712018140589407	275.35147392290276	0.2459218981710331	SD	SD_0002	Ticker	normal	k	I	_h	6	SD_0002_Ticker_normal_05	933.9115646258504	1003.0952380952381	stop	velar	i-like	tIGer	high	26.712018140589407	95.89569160997712	VC:	FALSE	Y	376	2578
Ticker	27.188208616780116	52.04081632653049	813.015873015873	0.03344117811122896	0.0640095944664471	0.10824230387289002	0.20718606120790772	24.48979591836735	251.17913832199554	0.3431597023468815	SD	SD_0002	Ticker	schnell	k	I	_h	6	SD_0002_Ticker_schnell_01	910.1927437641724	962.2335600907029	stop	velar	i-like	tIGer	high	24.48979591836735	76.53061224489784	VC:	FALSE	Y	420	2431
Ticker	17.25623582766434	48.616780045351334	690.249433106576	0.024999999999999915	0.07043363994743737	0.0767137096774191	0.21612903225806387	30.56689342403638	224.94331065759638	0.2619621342512908	SD	SD_0002	Ticker	schnell	k	I	_h	6	SD_0002_Ticker_schnell_02	1128.1519274376417	1176.768707482993	stop	velar	i-like	tIGer	high	30.56689342403638	79.18367346938771	VC:	FALSE	Y	444	2537
Ticker	21.904761904761926	50.43083900226759	673.4013605442177	0.032528538236185504	0.07488971950028625	0.10094043887147351	0.23239289446186018	25.873015873015788	217.00680272108832	0.3028213166144202	SD	SD_0002	Ticker	schnell	k	I	_h	6	SD_0002_Ticker_schnell_03	676.9047619047619	727.3356009070295	stop	velar	i-like	tIGer	high	25.873015873015788	76.30385487528338	VC:	FALSE	Y	441	2470
Ticker	26.05442176870747	48.23129251700675	833.3786848072561	0.03126360470178492	0.0578744013931214	0.10007839038411287	0.185262607786778	26.87074829931987	260.3401360544217	0.3507326007326009	SD	SD_0002	Ticker	schnell	k	I	_h	6	SD_0002_Ticker_schnell_04	792.5510204081633	840.78231292517	stop	velar	i-like	tIGer	high	26.87074829931987	75.10204081632662	VC:	FALSE	Y	425	2483
Ticker	13.469387755101934	58.684807256235786	739.5918367346937	0.018211920529801185	0.07934755948000977	0.055338177752934155	0.24110303707844213	29.501133786848186	243.4013605442177	0.18667504714016234	SD	SD_0002	Ticker	schnell	k	I	_h	6	SD_0002_Ticker_schnell_05	706.2244897959183	764.9092970521541	stop	velar	i-like	tIGer	high	29.501133786848186	88.18594104308397	VC:	FALSE	Y	368	2561
Tiger	52.01814058956904	34.44444444444457	1025.5102040816325	0.0507241569928136	0.03358761746821461	0.19267596169998277	0.1275827313959353	37.14285714285711	269.97732426303855	0.6016260162601612	SD	SD_0002	Tiger	normal	g	i:	_h	6	SD_0002_Tiger_normal_01	907.2675736961451	941.7120181405896	stop	velar	i-like	tIGer	high	37.14285714285711	71.58730158730168	V:C	FALSE	Y	420	2618
Tiger	41.6099773242629	39.160997732426495	1014.8526077097506	0.04100100547424855	0.03858786727739936	0.1616455250176175	0.15213178294573718	26.84807256235831	257.4149659863946	0.5151600224592905	SD	SD_0002	Tiger	normal	g	i:	_h	6	SD_0002_Tiger_normal_02	1142.2108843537414	1181.371882086168	stop	velar	i-like	tIGer	high	26.84807256235831	66.0090702947848	V:C	FALSE	Y	372	2515
Tiger	8.911564625850247	43.628117913832284	1001.2018140589571	0.008900867438226073	0.04357574796729562	0.032854037786323	0.16084266845009224	21.65532879818602	271.2471655328799	0.1696158826068174	SD	SD_0002	Tiger	normal	g	i:	_h	6	SD_0002_Tiger_normal_03	967.2448979591836	1010.8730158730159	stop	velar	i-like	tIGer	high	21.65532879818602	65.2834467120183	V:C	FALSE	Y	318	2703
Tiger	34.943310657596385	30.408163265306143	962.6984126984128	0.03629725591803087	0.0315863855847368	0.14092363968907176	0.1226337448559671	26.439909297052054	247.9591836734695	0.5346981263011796	SD	SD_0002	Tiger	normal	g	i:	_h	6	SD_0002_Tiger_normal_04	899.1269841269841	929.5351473922902	stop	velar	i-like	tIGer	high	26.439909297052054	56.8480725623582	V:C	FALSE	Y	349	2675
Tiger	37.9591836734694	43.741496598639515	992.0408163265306	0.038263731742439834	0.04409243639854631	0.1477362986497221	0.17024093195657958	23.968253968253862	256.938775510204	0.46461282264779324	SD	SD_0002	Tiger	normal	g	i:	_h	6	SD_0002_Tiger_normal_05	839.4671201814059	883.2086167800454	stop	velar	i-like	tIGer	high	23.968253968253862	67.70975056689338	V:C	FALSE	Y	379	2610
Tiger	41.201814058956984	48.866213151927354	892.5623582766441	0.04616127229307461	0.054748234337686	0.18058040151063431	0.2141721327767835	62.83446712018144	228.16326530612253	0.4574521651560935	SD	SD_0002	Tiger	schnell	g	i:	6	f	SD_0002_Tiger_schnell_01	775.7709750566894	824.6371882086167	stop	velar	i-like	tIGer	high	0	48.866213151927354	V:C	FALSE	Y	385	2611
Tiger	39.72789115646265	39.11564625850349	801.8820861678006	0.04954330797726444	0.04877979809405321	0.18467376409823996	0.18182776430905487	70.86167800453507	215.124716553288	0.5038826574633303	SD	SD_0002	Tiger	schnell	g	i:	6	f	SD_0002_Tiger_schnell_02	616.5192743764172	655.6349206349207	stop	velar	i-like	tIGer	high	0	39.11564625850349	V:C	FALSE	Y	328	2655
Tiger	30.158730158730236	24.60317460317458	831.9274376417234	0.03625163541212395	0.02957370257304838	0.1441578148710171	0.11760242792109248	31.20181405895687	209.20634920634916	0.5507246376811603	SD	SD_0002	Tiger	schnell	g	i:	_h	6	SD_0002_Tiger_schnell_03	700.3061224489796	724.9092970521542	stop	velar	i-like	tIGer	high	31.20181405895687	55.80498866213145	V:C	FALSE	Y	358	2572
Tiger	36.394557823129276	32.47165532879819	829.1156462585034	0.04389563505086974	0.03916420522918719	0.17623805863621403	0.15724168222246626	66.19047619047626	206.5079365079365	0.5284820546592033	SD	SD_0002	Tiger	schnell	g	i:	6	f	SD_0002_Tiger_schnell_04	721.235827664399	753.7074829931972	stop	velar	i-like	tIGer	high	0	32.47165532879819	V:C	FALSE	Y	419	2682
Tiger	43.174603174603135	31.292517006802655	777.7097505668933	0.055515059626206335	0.04023675540134698	0.19284918464499118	0.13977514433302915	57.687074829932044	223.8775510204082	0.5797807551766142	SD	SD_0002	Tiger	schnell	g	i:	6	f	SD_0002_Tiger_schnell_05	668.968253968254	700.2607709750566	stop	velar	i-like	tIGer	high	0	31.292517006802655	V:C	FALSE	Y	308	2573
Tigger	42.67573696145121	46.8934240362812	1051.9501133786848	0.0405682136621327	0.04457761203681751	0.1402384500745155	0.15409836065573776	97.82312925170072	304.3083900226758	0.4764556962025313	SD	SD_0002	Tigger	normal	g	I	6	g	SD_0002_Tigger_normal_01	951.235827664399	998.1292517006802	stop	velar	i-like	tIGer	high	0	46.8934240362812	VC	FALSE	Y	458	2408
Tigger	30.99773242630397	31.22448979591843	888.2086167800453	0.034899157518509194	0.03515445494000518	0.10467876560226703	0.10544452101998644	20.793650793650727	296.1224489795918	0.4981778425655981	SD	SD_0002	Tigger	normal	g	I	_h	6	SD_0002_Tigger_normal_02	817.8798185941043	849.1043083900228	stop	velar	i-like	tIGer	high	20.793650793650727	52.01814058956916	VC	FALSE	Y	444	2648
Tigger	22.040816326530603	28.25396825396831	894.7619047619048	0.02463316353683569	0.03157708000709603	0.08380032761444949	0.10742305371152706	26.507936507936392	263.015873015873	0.4382326420198371	SD	SD_0002	Tigger	normal	g	I	_h	6	SD_0002_Tigger_normal_03	758.3560090702948	786.6099773242631	stop	velar	i-like	tIGer	high	26.507936507936392	54.7619047619047	VC	FALSE	Y	436	2495
Tigger	31.56462585034012	34.263038548752775	944.6938775510205	0.0334125441059984	0.03626893257483011	0.11147593497237118	0.12100584607992287	17.34693877551024	283.1519274376418	0.4795039614192218	SD	SD_0002	Tigger	normal	g	I	_h	6	SD_0002_Tigger_normal_04	847.2902494331066	881.5532879818594	stop	velar	i-like	tIGer	high	17.34693877551024	51.609977324263014	VC	FALSE	Y	438	2417
Tigger	22.562358276643977	36.30385487528349	937.7324263038549	0.024060550369976286	0.038714513710886536	0.08196046128500817	0.13187808896210887	23.650793650793617	275.2834467120182	0.3832819722650227	SD	SD_0002	Tigger	normal	g	I	_h	6	SD_0002_Tigger_normal_05	729.0589569160998	765.3628117913833	stop	velar	i-like	tIGer	high	23.650793650793617	59.95464852607711	VC	FALSE	Y	376	2531
Tigger	24.988662131519277	29.818594104308318	785.5328798185941	0.03181109635702327	0.037959702095721866	0.09960231381055679	0.11885394070860421	22.585034013605423	250.88435374149657	0.4559371121224665	SD	SD_0002	Tigger	schnell	g	I	_h	6	SD_0002_Tigger_schnell_01	568.5827664399094	598.4013605442177	stop	velar	i-like	tIGer	high	22.585034013605423	52.40362811791374	VC	FALSE	Y	454	2569
Tigger	21.904761904761813	22.267573696145178	830.9750566893425	0.026360312175953606	0.026796921901435414	0.08936996946988587	0.09085021741141668	22.857142857142776	245.1020408163264	0.4958932238193002	SD	SD_0002	Tigger	schnell	g	I	_h	6	SD_0002_Tigger_schnell_02	786.2471655328798	808.5147392290249	stop	velar	i-like	tIGer	high	22.857142857142776	45.12471655328795	VC	FALSE	Y	424	2421
Tigger	21.904761904761813	33.446712018140715	802.81179138322	0.027285052536436444	0.041661959100666744	0.08349900596421435	0.12749589420001775	19.637188208616635	262.3356009070295	0.3957394510446519	SD	SD_0002	Tigger	schnell	g	I	_h	6	SD_0002_Tigger_schnell_03	720.1927437641723	753.639455782313	stop	velar	i-like	tIGer	high	19.637188208616635	53.08390022675735	VC	FALSE	Y	439	2535
Tigger	36.2585034013606	33.49206349206338	836.8253968253966	0.0433286364621722	0.040022761760242664	0.12875432804573658	0.11893067074643653	101.3605442176871	281.609977324263	0.5198309492847867	SD	SD_0002	Tigger	schnell	g	I	6	g	SD_0002_Tigger_schnell_04	661.6213151927439	695.1133786848072	stop	velar	i-like	tIGer	high	0	33.49206349206338	VC	FALSE	Y	419	2532
Tigger	41.40589569161	24.036281179138314	743.2426303854875	0.05570979650364588	0.03233975043475607	0.1877441908287066	0.10898622249640134	68.07256235827674	220.54421768707488	0.6327096327096329	SD	SD_0002	Tigger	schnell	g	I	6	g	SD_0002_Tigger_schnell_05	572.1201814058957	596.156462585034	stop	velar	i-like	tIGer	high	0	24.036281179138314	VC	FALSE	Y	428	2412
Tube	52.67573696145121	72.1768707482994	888.843537414966	0.05926322771569973	0.08120312260829642	0.18108824446523222	0.24812909260991614	7.9138321995462775	290.8843537414965	0.42190337813294543	SD	SD_0002	Tube	normal	b	u:	_h	@	SD_0002_Tube_normal_01	996.2471655328799	1068.4240362811793	stop	labial	u-like	CUBe	high	7.9138321995462775	80.09070294784567	V:C	FALSE	Y	425	953
Tube	44.80725623582771	58.9795918367347	894.5124716553287	0.05009125937943627	0.06593490164266884	0.15064420218037675	0.1982922924449188	10.589569160997712	297.437641723356	0.43172383657417546	SD	SD_0002	Tube	normal	b	u:	_h	@	SD_0002_Tube_normal_02	860.0793650793651	919.0589569160998	stop	labial	u-like	CUBe	high	10.589569160997712	69.56916099773241	V:C	FALSE	Y	412	1023
Tube	57.75510204081638	46.78004535147386	852.5623582766441	0.06774296505133258	0.05486993989041962	0.19992150706436437	0.16193092621664026	28.79818594104313	288.8888888888889	0.5524945770065082	SD	SD_0002	Tube	normal	b	u:	_h	@	SD_0002_Tube_normal_03	742.8004535147393	789.5804988662131	stop	labial	u-like	CUBe	high	28.79818594104313	75.57823129251699	V:C	FALSE	Y	373	967
Tube	47.02947845804988	42.53968253968253	839.5238095238094	0.0560192312886584	0.050671204386462464	0.17268942547876773	0.15620316402997503	14.73922902494337	272.3356009070294	0.5250632911392406	SD	SD_0002	Tube	normal	b	u:	_h	@	SD_0002_Tube_normal_04	848.968253968254	891.5079365079365	stop	labial	u-like	CUBe	high	14.73922902494337	57.2789115646259	V:C	FALSE	Y	346	879
Tube	56.031746031746025	52.743764172335545	888.5941043083901	0.06305662592186183	0.059356419220659845	0.20154975530179442	0.18972267536704712	14.761904761904816	278.0045351473923	0.5151136126745886	SD	SD_0002	Tube	normal	b	u:	_h	@	SD_0002_Tube_normal_05	998.6281179138322	1051.3718820861677	stop	labial	u-like	CUBe	high	14.761904761904816	67.50566893424036	V:C	FALSE	Y	332	897
Tube	43.605442176870724	34.89795918367349	826.1224489795918	0.052783267457180476	0.042243083003952596	0.16414852752880907	0.13137003841229197	24.036281179138314	265.64625850340144	0.5554592720970535	SD	SD_0002	Tube	schnell	b	u:	_h	@	SD_0002_Tube_schnell_01	799.0362811791383	833.9342403628118	stop	labial	u-like	CUBe	high	24.036281179138314	58.934240362811806	V:C	FALSE	Y	401	959
Tube	48.70748299319723	36.417233560090835	650.702947845805	0.07485363813771946	0.05596598829105121	0.21284185493460148	0.15913594926674654	17.528344671201808	228.84353741496597	0.572189664358017	SD	SD_0002	Tube	schnell	b	u:	_h	@	SD_0002_Tube_schnell_02	651.8934240362811	688.3106575963719	stop	labial	u-like	CUBe	high	17.528344671201808	53.94557823129264	V:C	FALSE	Y	411	1101
Tube	31.473922902494337	63.4467120181406	1060.0680272108846	0.029690474662559627	0.0598515476266872	0.14981111710739345	0.30199676200755543	31.99546485260771	210.09070294784578	0.3315814620162446	SD	SD_0002	Tube	schnell	b	u:	@	n	SD_0002_Tube_schnell_03	746.4965986394558	809.9433106575964	stop	labial	u-like	CUBe	high	0	63.4467120181406	V:C	FALSE	Y	416	1073
Tube	53.7414965986394	57.64172335600904	701.1791383219954	0.07664446025483466	0.0822068430243839	0.20742166987572183	0.22247505688779964	13.287981859410593	259.09297052154193	0.4824918566775243	SD	SD_0002	Tube	schnell	b	u:	_h	@	SD_0002_Tube_schnell_04	736.6553287981859	794.297052154195	stop	labial	u-like	CUBe	high	13.287981859410593	70.92970521541963	V:C	FALSE	Y	360	1057
Tube	48.61678004535145	41.63265306122457	733.9455782312923	0.06624030648500014	0.056724441560849145	0.20105026256564126	0.17216804201050295	51.3151927437641	241.81405895691614	0.5386934673366828	SD	SD_0002	Tube	schnell	b	u:	@	n	SD_0002_Tube_schnell_05	688.6054421768707	730.2380952380953	stop	labial	u-like	CUBe	high	0	41.63265306122457	V:C	FALSE	Y	388	910
Widder	47.91383219954639	30.340136054421805	1141.6780045351475	0.041967903392388886	0.026575037737348088	0.19387099733920515	0.12276355628956807	17.619047619047592	247.142857142857	0.6122862938278752	SD	SD_0002	Widder	normal	d	I	_h	6	SD_0002_Widder_normal_01	891.0544217687075	921.3945578231293	stop	alveolar	i-like	BIDer	high	17.619047619047592	47.9591836734694	VC	FALSE	Y	506	1891
Widder	41.08843537414964	45.55555555555554	1052.4489795918366	0.03904078598668475	0.04328528644991704	0.17116946911014547	0.1897789533345929	20.181405895691682	240.04535147392278	0.4742214080083747	SD	SD_0002	Widder	normal	d	I	_h	6	SD_0002_Widder_normal_02	943.59410430839	989.1496598639455	stop	alveolar	i-like	BIDer	high	20.181405895691682	65.73696145124723	VC	FALSE	Y	484	1917
Widder	48.6848072562359	27.709750566893376	936.3945578231294	0.051991766557694705	0.029591960285748824	0.23892722012018738	0.13598931671488965	10.770975056689394	203.76417233560085	0.6372810923122596	SD	SD_0002	Widder	normal	d	I	_h	6	SD_0002_Widder_normal_03	770.9183673469388	798.6281179138322	stop	alveolar	i-like	BIDer	high	10.770975056689394	38.48072562358277	VC	FALSE	Y	515	1921
Widder	54.92063492063494	21.88208616780048	1033.1065759637188	0.053160667251975435	0.021180860403863064	0.22842591719324726	0.09101197774214856	12.176870748299393	240.4308390022676	0.7150870977266015	SD	SD_0002	Widder	normal	d	I	_h	6	SD_0002_Widder_normal_04	806.6553287981859	828.5374149659864	stop	alveolar	i-like	BIDer	high	12.176870748299393	34.05895691609987	VC	FALSE	Y	541	1912
Widder	34.39909297052145	23.514739229025054	979.0249433106576	0.035136074116965746	0.02401852924145929	0.14592150827241204	0.09974990380915781	22.312925170067956	235.73696145124723	0.5939702427564587	SD	SD_0002	Widder	normal	d	I	_h	6	SD_0002_Widder_normal_05	1086.859410430839	1110.374149659864	stop	alveolar	i-like	BIDer	high	22.312925170067956	45.82766439909301	VC	FALSE	Y	483	1852
Widder	46.575963718820844	33.832199546485185	940.997732426304	0.049496361270422645	0.03595353992963508	0.22487409678125667	0.16334574118677425	61.40589569161011	207.12018140589578	0.5792442188381279	SD	SD_0002	Widder	schnell	d	I	6	S	SD_0002_Widder_schnell_01	698.3786848072563	732.2108843537414	stop	alveolar	i-like	BIDer	high	0	33.832199546485185	VC	FALSE	Y	522	1834
Widder	54.1269841269841	33.65079365079373	916.281179138322	0.05907246089883188	0.03672540091071084	0.2470247335196109	0.15357549415295502	11.269841269841208	219.11564625850326	0.6166365280289324	SD	SD_0002	Widder	schnell	d	I	_h	6	SD_0002_Widder_schnell_02	642.6870748299319	676.3378684807257	stop	alveolar	i-like	BIDer	high	11.269841269841208	44.92063492063494	VC	FALSE	Y	510	1885
Widder	53.26530612244892	28.9795918367347	950.9750566893423	0.05601125470933277	0.030473556202012503	0.2213740458015265	0.1204410517387617	22.834467120181444	240.61224489795916	0.6476426799007441	SD	SD_0002	Widder	schnell	d	I	_h	6	SD_0002_Widder_schnell_03	640.124716553288	669.1043083900227	stop	alveolar	i-like	BIDer	high	22.834467120181444	51.81405895691614	VC	FALSE	Y	504	1996
Widder	44.28571428571422	23.673469387755176	863.2426303854875	0.05130158396595648	0.027423888202999906	0.2341165188204263	0.12514984416207178	58.04988662131518	189.16099773242638	0.6516516516516506	SD	SD_0002	Widder	schnell	d	I	6	S	SD_0002_Widder_schnell_04	691.6439909297052	715.3174603174604	stop	alveolar	i-like	BIDer	high	0	23.673469387755176	VC	FALSE	Y	490	1525
Widder	52.94784580498879	33.1065759637188	877.18820861678	0.060360872712232595	0.037741701995657094	0.24690705297663162	0.15438299672200473	13.219954648526027	214.44444444444446	0.6152832674571812	SD	SD_0002	Widder	schnell	d	I	_h	6	SD_0002_Widder_schnell_05	654.1836734693878	687.2902494331066	stop	alveolar	i-like	BIDer	high	13.219954648526027	46.326530612244824	VC	FALSE	Y	569	1771
wieder	80.74829931972783	39.79591836734721	979.5918367346937	0.08243055555555551	0.040625000000000286	0.2898420966954255	0.14284551522057726	104.94331065759616	278.59410430839	0.6698645598194114	SD	SD_0002	wieder	normal	d	i:	6	z	SD_0002_wieder_normal_01	1022.5736961451246	1062.3696145124718	stop	alveolar	i-like	BIDer	high	0	39.79591836734721	V:C	FALSE	Y	355	2588
wieder	75.14739229024929	47.46031746031758	963.8095238095239	0.07796913231695825	0.049242424242424365	0.25693906031942887	0.16227322065436545	103.08390022675735	292.4716553287982	0.6129091917884213	SD	SD_0002	wieder	normal	d	i:	6	z	SD_0002_wieder_normal_02	909.3083900226757	956.7687074829932	stop	alveolar	i-like	BIDer	high	0	47.46031746031758	V:C	FALSE	Y	320	2572
wieder	99.7505668934241	23.106575963718797	986.5532879818594	0.10111016618015498	0.023421518376353208	0.3570616883116885	0.08271103896103886	106.84807256235831	279.3650793650794	0.8119232188999633	SD	SD_0002	wieder	normal	d	i:	6	z	SD_0002_wieder_normal_03	926.9501133786848	950.0566893424036	stop	alveolar	i-like	BIDer	high	0	23.106575963718797	V:C	FALSE	Y	291	2589
wieder	57.687074829932044	23.69614512471651	830.7482993197278	0.06943989518506397	0.028523856316191674	0.2458446076536532	0.10098569771936589	115.89569160997735	234.64852607709747	0.7088325438840909	SD	SD_0002	wieder	normal	d	i:	6	z	SD_0002_wieder_normal_04	675.1814058956917	698.8775510204082	stop	alveolar	i-like	BIDer	high	0	23.69614512471651	V:C	FALSE	Y	295	2596
wieder	68.84353741496591	29.070294784580597	899.4557823129253	0.07653910149750406	0.032319870922200476	0.25201294928197865	0.10641653523698884	24.19501133786855	273.17460317460313	0.7031032885595173	SD	SD_0002	wieder	normal	d	i:	_h	6	SD_0002_wieder_normal_05	759.3083900226757	788.3786848072563	stop	alveolar	i-like	BIDer	high	24.19501133786855	53.26530612244915	V:C	FALSE	Y	360	2587
wieder	63.33333333333326	27.959183673469397	883.4920634920634	0.07168523176428307	0.03164621939325498	0.23709677419354802	0.10466893039049235	28.458049886621325	267.1201814058958	0.693740685543964	SD	SD_0002	wieder	schnell	d	i:	_h	6	SD_0002_wieder_schnell_01	756.2018140589569	784.1609977324263	stop	alveolar	i-like	BIDer	high	28.458049886621325	56.41723356009072	V:C	FALSE	Y	329	2635
wieder	48.435374149659765	32.222222222222285	756.6439909297053	0.06401342603692146	0.042585710860704944	0.19821826280623575	0.1318671121009654	21.746031746031804	244.35374149659856	0.6005060444194537	SD	SD_0002	wieder	schnell	d	i:	_h	6	SD_0002_wieder_schnell_02	677.2902494331065	709.5124716553288	stop	alveolar	i-like	BIDer	high	21.746031746031804	53.96825396825409	V:C	FALSE	Y	329	2534
wieder	33.492063492063494	30.2947845804988	776.1904761904761	0.04314928425357874	0.03903009056383281	0.1465859468042874	0.13259229853116286	24.8526077097506	228.48072562358277	0.5250622111624605	SD	SD_0002	wieder	schnell	d	i:	_h	6	SD_0002_wieder_schnell_03	555.8843537414966	586.1791383219954	stop	alveolar	i-like	BIDer	high	24.8526077097506	55.1473922902494	V:C	FALSE	Y	294	2603
wieder	62.92517006802723	34.42176870748301	800.498866213152	0.07860744433743132	0.04300039657809757	0.26598293875203677	0.14549985622543854	94.44444444444446	236.57596371882096	0.6464011180992313	SD	SD_0002	wieder	schnell	d	i:	6	z	SD_0002_wieder_schnell_04	630.578231292517	665	stop	alveolar	i-like	BIDer	high	0	34.42176870748301	V:C	FALSE	Y	294	2620
wieder	62.58503401360542	34.217687074829996	795.7823129251701	0.07864592237989397	0.04299880321422473	0.25857223159078124	0.14137155705452528	100.77097505668928	242.0408163265306	0.6465214335910044	SD	SD_0002	wieder	schnell	d	i:	6	z	SD_0002_wieder_schnell_05	788.1519274376417	822.3696145124717	stop	alveolar	i-like	BIDer	high	0	34.217687074829996	V:C	FALSE	Y	338	2734
bieten	66.43990929705228	93.90022675736941	1095.0340136054422	0.06067383156281721	0.08575096808929182	0.1900869339561442	0.2686518749189044	38.34467120181398	349.5238095238094	0.41436854758874375	SD	SD_0003	bieten	normal	t	i:	_h	n	SD_0003_bieten_normal_01	1265.3628117913834	1359.2630385487528	stop	alveolar	i-like	bIDen	high	38.34467120181398	132.2448979591834	V:C:	FALSE	Y	333	2500
bieten	67.57369614512481	89.38775510204073	1101.6099773242631	0.061340853420061424	0.08114283361808106	0.19196083483638265	0.25392939963926797	33.514739229024826	352.01814058956916	0.4305114128864496	SD	SD_0003	bieten	normal	t	i:	_h	n	SD_0003_bieten_normal_02	1088.356009070295	1177.7437641723357	stop	alveolar	i-like	bIDen	high	33.514739229024826	122.90249433106555	V:C:	FALSE	Y	329	2366
bieten	70.45351473922915	76.00907029478458	1083.3333333333333	0.0650340136054423	0.07016221873364731	0.1872363504881286	0.20200072315294687	39.16099773242627	376.28117913832193	0.48103421582288325	SD	SD_0003	bieten	normal	t	i:	_h	n	SD_0003_bieten_normal_03	1119.7845804988663	1195.7936507936508	stop	alveolar	i-like	bIDen	high	39.16099773242627	115.17006802721085	V:C:	FALSE	Y	327	2357
bieten	58.8888888888888	92.92517006802734	1007.8004535147393	0.05843308433084322	0.09220592205922072	0.1799224054316195	0.28391298323403114	39.75056689342398	327.30158730158735	0.38790141896937946	SD	SD_0003	bieten	normal	t	i:	_h	n	SD_0003_bieten_normal_04	781.8707482993196	874.795918367347	stop	alveolar	i-like	bIDen	high	39.75056689342398	132.67573696145132	V:C:	FALSE	Y	353	2461
bieten	78.36734693877554	83.87755102040808	1037.4603174603174	0.07553768141283444	0.08084892463717426	0.23160434258142348	0.24788902291917947	36.712018140589635	338.36734693877554	0.48301886792452864	SD	SD_0003	bieten	normal	t	i:	_h	n	SD_0003_bieten_normal_05	1022.6190476190476	1106.4965986394557	stop	alveolar	i-like	bIDen	high	36.712018140589635	120.58956916099771	V:C:	FALSE	Y	361	2438
bieten	56.14512471655337	66.64399092970518	829.7278911564625	0.0676669126287886	0.08032029734087613	0.18395245170876687	0.21835066864784522	40.680272108843496	305.21541950113397	0.4572483841181907	SD	SD_0003	bieten	schnell	t	i:	_h	n	SD_0003_bieten_schnell_01	921.7346938775511	988.3786848072563	stop	alveolar	i-like	bIDen	high	40.680272108843496	107.32426303854868	V:C:	FALSE	Y	335	2501
bieten	52.42630385487519	75.30612244897964	813.9002267573696	0.06441367397542684	0.09252500487560254	0.1728727381486463	0.24831763122476458	32.19954648526084	303.26530612244903	0.41043848748446593	SD	SD_0003	bieten	schnell	t	i:	_h	n	SD_0003_bieten_schnell_02	847.3809523809523	922.6870748299319	stop	alveolar	i-like	bIDen	high	32.19954648526084	107.50566893424048	V:C:	FALSE	Y	348	2372
bieten	62.108843537415055	72.47165532879808	898.1179138321995	0.06915444239654617	0.0806928068270759	0.20272370660942962	0.23654799792761416	27.256235827664455	306.37188208616783	0.46149957877000913	SD	SD_0003	bieten	schnell	t	i:	_h	n	SD_0003_bieten_schnell_03	744.3650793650794	816.8367346938775	stop	alveolar	i-like	bIDen	high	27.256235827664455	99.72789115646253	V:C:	FALSE	Y	341	2527
bieten	47.8684807256235	89.45578231292518	842.607709750567	0.0568099249172474	0.10616539734653785	0.1517176944085091	0.2835273824924536	26.099773242630476	315.51020408163276	0.3485799207397618	SD	SD_0003	bieten	schnell	t	i:	_h	n	SD_0003_bieten_schnell_04	903.7301587301587	993.1859410430839	stop	alveolar	i-like	bIDen	high	26.099773242630476	115.55555555555566	V:C:	FALSE	Y	363	2597
bieten	65.35147392290241	63.741496598639515	834.4217687074831	0.07831947388445014	0.07639002119680423	0.2178217821782175	0.21245559670470876	26.91609977324265	300.02267573696156	0.506235728087124	SD	SD_0003	bieten	schnell	t	i:	_h	n	SD_0003_bieten_schnell_05	747.9251700680271	811.6666666666666	stop	alveolar	i-like	bIDen	high	26.91609977324265	90.65759637188216	V:C:	FALSE	Y	345	2422
Bieter	68.77551020408146	72.6303854875282	1089.0022675736964	0.0631546069755334	0.06669442998438299	0.19055098322548158	0.20123138782433822	37.59637188208626	360.92970521541974	0.48636946760744054	SD	SD_0003	Bieter	normal	t	i:	_h	6	SD_0003_Bieter_normal_01	1329.331065759637	1401.9614512471653	stop	alveolar	i-like	BIDer	high	37.59637188208626	110.22675736961446	V:C:	FALSE	Y	331	2483
Bieter	67.09750566893422	59.36507936507928	1129.8412698412699	0.059386665596275014	0.05254284911491985	0.17106023817782398	0.1513469765290783	55.78231292516989	392.2448979591836	0.5305719921104539	SD	SD_0003	Bieter	normal	t	i:	_h	6	SD_0003_Bieter_normal_02	1102.732426303855	1162.0975056689342	stop	alveolar	i-like	BIDer	high	55.78231292516989	115.14739229024917	V:C:	FALSE	Y	321	2555
Bieter	41.541950113378675	62.67573696145121	931.1337868480726	0.04461437303655357	0.06731120473418888	0.13675724096745295	0.2063302478351746	26.598639455782404	303.76417233560085	0.39860748476936475	SD	SD_0003	Bieter	normal	t	i:	_h	6	SD_0003_Bieter_normal_03	939.6712018140589	1002.3469387755101	stop	alveolar	i-like	BIDer	high	26.598639455782404	89.27437641723361	V:C:	FALSE	Y	349	2406
Bieter	63.62811791383217	75.39682539682553	1081.4285714285713	0.058837097146212054	0.06971965360340539	0.1761898781866129	0.20877809870651792	28.934240362811806	361.13378684807276	0.4576741151525031	SD	SD_0003	Bieter	normal	t	i:	_h	6	SD_0003_Bieter_normal_04	878.7641723356008	954.1609977324264	stop	alveolar	i-like	BIDer	high	28.934240362811806	104.33106575963734	V:C:	FALSE	Y	372	2434
Bieter	57.664399092970484	72.63038548752843	1058.9115646258501	0.05445629363141888	0.06858966122746166	0.17049949715051946	0.2147502514247404	26.780045351473973	338.2086167800454	0.4425687434737204	SD	SD_0003	Bieter	normal	t	i:	_h	6	SD_0003_Bieter_normal_05	997.1995464852607	1069.8299319727892	stop	alveolar	i-like	BIDer	high	26.780045351473973	99.4104308390024	V:C:	FALSE	Y	335	2413
Bieter	47.34693877551024	67.12018140589578	901.2244897959183	0.05253623188405801	0.07447665056360718	0.1579305650102112	0.22388624158535697	26.00907029478458	299.79591836734687	0.4136291600633913	SD	SD_0003	Bieter	schnell	t	i:	_h	6	SD_0003_Bieter_schnell_01	927.2448979591836	994.3650793650794	stop	alveolar	i-like	BIDer	high	26.00907029478458	93.12925170068036	V:C:	FALSE	Y	337	2439
Bieter	55.26077097505663	38.36734693877554	936.5079365079365	0.059007263922518094	0.04096852300242134	0.18481723039587422	0.1283179129379646	28.435374149659992	299.00226757369614	0.5902155485589726	SD	SD_0003	Bieter	schnell	t	i:	_h	6	SD_0003_Bieter_schnell_02	1013.6167800453514	1051.984126984127	stop	alveolar	i-like	BIDer	high	28.435374149659992	66.80272108843553	V:C:	FALSE	Y	347	2418
Bieter	37.68707482993193	68.97959183673481	967.1655328798187	0.03896651974116098	0.07132139172840676	0.11998267398209628	0.2196072769275198	26.326530612244824	314.10430839002277	0.35331632653061157	SD	SD_0003	Bieter	schnell	t	i:	_h	6	SD_0003_Bieter_schnell_03	833.0725623582766	902.0521541950114	stop	alveolar	i-like	BIDer	high	26.326530612244824	95.30612244897964	V:C:	FALSE	Y	328	2467
Bieter	48.435374149659765	67.30158730158735	940.2721088435374	0.05151208218781642	0.07157671345198481	0.16198998938267828	0.22508721371151236	20.839002267573733	299.00226757369614	0.418495297805642	SD	SD_0003	Bieter	schnell	t	i:	_h	6	SD_0003_Bieter_schnell_04	874.2063492063492	941.5079365079365	stop	alveolar	i-like	BIDer	high	20.839002267573733	88.14058956916108	V:C:	FALSE	Y	351	2425
Bieter	53.67346938775506	60.49886621315193	869.8412698412699	0.06170490093847753	0.06955161626694473	0.17860107145551937	0.2013129102844639	23.401360544217937	300.5215419501134	0.4701092353525321	SD	SD_0003	Bieter	schnell	t	i:	_h	6	SD_0003_Bieter_schnell_05	959.3990929705215	1019.8979591836734	stop	alveolar	i-like	BIDer	high	23.401360544217937	83.90022675736986	V:C:	FALSE	Y	359	2404
bitten	40.40816326530603	94.69387755102059	1108.0045351473923	0.03646931215848384	0.08546343859361906	0.11989504137791805	0.280966157572496	39.59183673469374	337.0294784580499	0.299093655589123	SD	SD_0003	bitten	normal	t	I	_h	n	SD_0003_bitten_normal_01	1017.9024943310657	1112.5963718820863	stop	alveolar	i-like	bIDen	high	39.59183673469374	134.28571428571433	VC:	FALSE	Y	442	1781
bitten	35.21541950113374	127.68707482993216	1152.3356009070296	0.03056003778188826	0.110807194301232	0.106919104991394	0.3876764199655771	79.75056689342387	329.3650793650794	0.2161748329621376	SD	SD_0003	bitten	normal	t	I	n	m	SD_0003_bitten_normal_02	989.5124716553288	1117.199546485261	stop	alveolar	i-like	bIDen	high	0	127.68707482993216	VC:	FALSE	Y	457	1878
bitten	31.72335600907013	105.48752834467132	1131.9274376417234	0.028025962578628806	0.09319283625145248	0.09348479786167672	0.31085867023053815	29.65986394557831	339.34240362811806	0.2312014543050724	SD	SD_0003	bitten	normal	t	I	_h	n	SD_0003_bitten_normal_03	1136.4058956916099	1241.8934240362812	stop	alveolar	i-like	bIDen	high	29.65986394557831	135.14739229024963	VC:	FALSE	Y	425	1910
bitten	27.00680272108866	95.35147392290241	1098.3900226757369	0.024587625673527735	0.0868102149094737	0.0880982321177609	0.31104371625120164	27.981859410430843	306.5532879818595	0.22071905114900084	SD	SD_0003	bitten	normal	t	I	_h	n	SD_0003_bitten_normal_04	1077.562358276644	1172.9138321995465	stop	alveolar	i-like	bIDen	high	27.981859410430843	123.33333333333326	VC:	FALSE	Y	454	1941
bitten	32.766439909297105	88.11791383219929	1080.6802721088434	0.03032019807797227	0.08153930085190292	0.11270571718274722	0.30309648233367037	32.630385487528656	290.7256235827665	0.27105608703808004	SD	SD_0003	bitten	normal	t	I	_h	n	SD_0003_bitten_normal_05	1046.700680272109	1134.8185941043082	stop	alveolar	i-like	bIDen	high	32.630385487528656	120.74829931972795	VC:	FALSE	Y	459	1844
bitten	34.217687074829996	81.47392290249434	922.6530612244896	0.03708619037086198	0.088303964216373	0.12643485546711383	0.30104733975701736	35.98639455782313	270.6349206349205	0.29576636613092944	SD	SD_0003	bitten	schnell	t	I	_h	n	SD_0003_bitten_schnell_01	782.9818594104308	864.4557823129252	stop	alveolar	i-like	bIDen	high	35.98639455782313	117.46031746031747	VC:	FALSE	Y	493	1852
bitten	33.03854875283446	82.22222222222217	884.2630385487527	0.037362806441686325	0.09298389578418295	0.1164109939277724	0.2897091722595076	37.02947845804988	283.80952380952385	0.2866417469998033	SD	SD_0003	bitten	schnell	t	I	_h	n	SD_0003_bitten_schnell_02	1202.5510204081634	1284.7732426303855	stop	alveolar	i-like	bIDen	high	37.02947845804988	119.25170068027205	VC:	FALSE	Y	468	1897
bitten	31.836734693877588	80.29478458049891	908.9795918367345	0.035024696901661476	0.08833507957890542	0.10989355040701325	0.2771603005635568	40.18140589569157	289.7052154195012	0.283923154701719	SD	SD_0003	bitten	schnell	t	I	_h	n	SD_0003_bitten_schnell_03	887.9931972789116	968.2879818594105	stop	alveolar	i-like	bIDen	high	40.18140589569157	120.47619047619048	VC:	FALSE	Y	442	1827
bitten	32.56235827664409	126.00907029478469	966.1224489795919	0.03370417312115674	0.13042763929962928	0.10195243166489203	0.3945331913383035	73.33333333333326	319.38775510204084	0.2053482053482057	SD	SD_0003	bitten	schnell	t	I	n	m	SD_0003_bitten_schnell_04	1013.5034013605442	1139.512471655329	stop	alveolar	i-like	bIDen	high	0	126.00907029478469	VC:	FALSE	Y	450	1863
bitten	34.94331065759627	78.84353741496602	924.0136054421769	0.037816878941814416	0.08532724729441217	0.13312024879060086	0.3003628196268142	30.816326530612287	262.49433106575964	0.30709445994420015	SD	SD_0003	bitten	schnell	t	I	_h	n	SD_0003_bitten_schnell_05	893.1859410430839	972.0294784580499	stop	alveolar	i-like	bIDen	high	30.816326530612287	109.65986394557831	VC:	FALSE	Y	484	1769
bitter	22.267573696145064	76.84807256235831	1216.734693877551	0.01830109210183006	0.06315926795631595	0.07229625266877693	0.24950305528970038	29.614512471655416	308.0045351473924	0.2246625486158768	SD	SD_0003	bitter	normal	t	I	_h	6	SD_0003_bitter_normal_01	1093.344671201814	1170.1927437641723	stop	alveolar	i-like	BIDer	high	29.614512471655416	106.46258503401373	VC:	FALSE	Y	456	1795
bitter	31.836734693877588	71.56462585034012	1204.4897959183675	0.026431718061674037	0.05941488760872019	0.10846724351050702	0.24381953028430176	23.26530612244892	293.5147392290247	0.30789473684210555	SD	SD_0003	bitter	normal	t	I	_h	6	SD_0003_bitter_normal_02	1015.3401360544218	1086.904761904762	stop	alveolar	i-like	BIDer	high	23.26530612244892	94.82993197278904	VC:	FALSE	Y	423	1772
bitter	27.70975056689349	72.01814058956916	1145.1473922902494	0.024197540642759606	0.06288984376547	0.09321128909229613	0.2422578184591913	21.700680272108684	297.278911564626	0.2778535698044571	SD	SD_0003	bitter	normal	t	I	_h	6	SD_0003_bitter_normal_03	934.8639455782313	1006.8820861678005	stop	alveolar	i-like	BIDer	high	21.700680272108684	93.71882086167784	VC:	FALSE	Y	451	1834
bitter	31.29251700680277	76.50793650793639	1198.8435374149658	0.02610225273789938	0.0638181164765741	0.1096804959465906	0.2681608647273881	14.965986394558058	285.3061224489794	0.2902818679007158	SD	SD_0003	bitter	normal	t	I	_h	6	SD_0003_bitter_normal_04	1035.204081632653	1111.7120181405894	stop	alveolar	i-like	BIDer	high	14.965986394558058	91.47392290249445	VC:	FALSE	Y	444	1887
bitter	21.20181405895687	79.04761904761904	1071.2244897959183	0.019792129717829808	0.07379183336508541	0.07886302294197013	0.29402834008097156	14.829931972789154	268.843537414966	0.21149061298348756	SD	SD_0003	bitter	normal	t	I	_h	6	SD_0003_bitter_normal_05	1197.6303854875282	1276.6780045351472	stop	alveolar	i-like	BIDer	high	14.829931972789154	93.87755102040819	VC:	FALSE	Y	451	1677
bitter	21.678004535147466	64.69387755102036	988.0725623582765	0.021939688805250913	0.0654748244365906	0.08958860462936961	0.26736013494517835	19.909297052154216	241.97278911564626	0.25098451037017666	SD	SD_0003	bitter	schnell	t	I	_h	6	SD_0003_bitter_schnell_01	878.265306122449	942.9591836734694	stop	alveolar	i-like	BIDer	high	19.909297052154216	84.60317460317458	VC:	FALSE	Y	483	1672
bitter	31.088435374149526	63.8321995464853	1030.9977324263039	0.030153737875821894	0.06191303582818312	0.11890719861231529	0.2441457068516916	18.888888888888914	261.45124716553266	0.32752030578117425	SD	SD_0003	bitter	schnell	t	I	_h	6	SD_0003_bitter_schnell_02	877.766439909297	941.5986394557823	stop	alveolar	i-like	BIDer	high	18.888888888888914	82.72108843537421	VC:	FALSE	Y	436	1738
bitter	21.3151927437641	69.954648526077	987.8004535147393	0.021578439924704946	0.07081860336990944	0.08738495863158847	0.28678999721111803	15.873015873015902	243.92290249433097	0.23354037267080713	SD	SD_0003	bitter	schnell	t	I	_h	6	SD_0003_bitter_schnell_03	840.8956916099773	910.8503401360543	stop	alveolar	i-like	BIDer	high	15.873015873015902	85.8276643990929	VC:	FALSE	Y	480	1718
bitter	16.14512471655337	69.95464852607711	1067.6417233560092	0.015122230953847536	0.0655225877705329	0.06167171935903018	0.267215244694673	14.512471655328795	261.7913832199547	0.18751646036344558	SD	SD_0003	bitter	schnell	t	I	_h	6	SD_0003_bitter_schnell_04	861.530612244898	931.4852607709751	stop	alveolar	i-like	BIDer	high	14.512471655328795	84.4671201814059	VC:	FALSE	Y	420	1727
bitter	21.678004535147238	58.63945578231301	980.0680272108845	0.02211887739756121	0.05983202609842445	0.08793230316409066	0.23785871964679955	14.58049886621302	246.53061224489784	0.2699040090344421	SD	SD_0003	bitter	schnell	t	I	_h	6	SD_0003_bitter_schnell_05	1174.2290249433106	1232.8684807256236	stop	alveolar	i-like	BIDer	high	14.58049886621302	73.21995464852603	VC:	FALSE	Y	503	1816
Butter	44.421768707483125	82.04081632653038	1239.5691609977325	0.03583645842861073	0.06618494466294685	0.14146447140381324	0.2612651646447133	22.358276643991076	314.01360544217687	0.35126412049489103	SD	SD_0003	Butter	normal	d	U	_h	6	SD_0003_Butter_normal_01	1137.4716553287983	1219.5124716553287	stop	alveolar	u-like	BUD-	high	22.358276643991076	104.39909297052145	VC:	FALSE	Y	487	1118
Butter	38.684807256235786	64.82993197278904	1201.3832199546484	0.03220022272135291	0.05396274136011017	0.12980293692459852	0.21753024423647543	27.664399092970598	298.02721088435374	0.37371303395399785	SD	SD_0003	Butter	normal	d	U	_h	6	SD_0003_Butter_normal_02	973.4353741496599	1038.265306122449	stop	alveolar	u-like	BUD-	high	27.664399092970598	92.49433106575964	VC:	FALSE	Y	466	1143
Butter	47.188208616780116	83.08390022675735	1215.9410430839	0.03880797419017965	0.06832888872312254	0.15492852888624212	0.27278141751042295	14.671201814058918	304.580498866213	0.3622280243690169	SD	SD_0003	Butter	normal	d	U	_h	6	SD_0003_Butter_normal_03	717.9024943310658	800.9863945578231	stop	alveolar	u-like	BUD-	high	14.671201814058918	97.75510204081627	VC:	FALSE	Y	476	1143
Butter	26.530612244897952	77.8684807256235	1197.1201814058957	0.022162029056882537	0.06504650237720903	0.08754208754208752	0.2569397680508789	16.62131519274385	303.0612244897959	0.2541268462206778	SD	SD_0003	Butter	normal	d	U	_h	6	SD_0003_Butter_normal_04	869.3990929705216	947.2675736961451	stop	alveolar	u-like	BUD-	high	16.62131519274385	94.48979591836735	VC:	FALSE	Y	453	1165
Butter	48.276643990929756	75.12471655328795	1207.1882086167802	0.03999098371433405	0.062231155023761635	0.15763364430623447	0.24529838590256178	14.285714285714448	306.2585034013605	0.39121646453509773	SD	SD_0003	Butter	normal	d	U	_h	6	SD_0003_Butter_normal_05	979.8526077097506	1054.9773242630386	stop	alveolar	u-like	BUD-	high	14.285714285714448	89.4104308390024	VC:	FALSE	Y	486	1139
Butter	41.67800453514735	74.87528344671205	1046.3492063492063	0.039831830790568616	0.0715585991678225	0.1445764178400062	0.25973413041768284	9.523809523809405	288.27664399092964	0.35758754863813197	SD	SD_0003	Butter	schnell	d	U	_h	6	SD_0003_Butter_schnell_01	824.8866213151928	899.7619047619048	stop	alveolar	u-like	BUD-	high	9.523809523809405	84.39909297052145	VC:	FALSE	Y	472	1069
Butter	36.73469387755108	52.90249433106567	1005.5328798185941	0.036532563593721874	0.05261140176799558	0.14149707398026046	0.20377325530613985	17.16553287981867	259.6145124716554	0.4098153301290168	SD	SD_0003	Butter	schnell	d	U	_h	6	SD_0003_Butter_schnell_02	833.4126984126984	886.3151927437641	stop	alveolar	u-like	BUD-	high	17.16553287981867	70.06802721088434	VC:	FALSE	Y	486	1189
Butter	25.555555555555543	63.31065759637181	1043.8775510204082	0.02448137286846963	0.06064950581079606	0.09771111496445288	0.24206693254725134	21.065759637188194	261.5419501133787	0.2875733605511611	SD	SD_0003	Butter	schnell	d	U	_h	6	SD_0003_Butter_schnell_03	664.7732426303855	728.0839002267574	stop	alveolar	u-like	BUD-	high	21.065759637188194	84.37641723356	VC:	FALSE	Y	481	1203
Butter	48.82086167800446	54.172335600907104	1076.1678004535147	0.04536547335594928	0.050338186645314975	0.17901388542446126	0.1986364014301157	17.120181405895778	272.7210884353743	0.4740202553940988	SD	SD_0003	Butter	schnell	d	U	_h	6	SD_0003_Butter_schnell_04	935.6349206349206	989.8072562358277	stop	alveolar	u-like	BUD-	high	17.120181405895778	71.29251700680288	VC:	FALSE	Y	492	1173
Butter	39.342403628117836	45.487528344671205	994.4897959183675	0.03956038944752255	0.04573956266958524	0.1579426490669092	0.18261265361857087	23.673469387755176	249.09297052154182	0.46377973803795725	SD	SD_0003	Butter	schnell	d	U	_h	6	SD_0003_Butter_schnell_05	948.5827664399093	994.0702947845805	stop	alveolar	u-like	BUD-	high	23.673469387755176	69.16099773242638	VC:	FALSE	Y	484	1169
Cutter	47.82312925170072	62.925170068027	1173.2426303854875	0.04076149980672597	0.05363355237727079	0.16964285714285726	0.22321428571428495	27.959183673469397	281.9047619047619	0.4318181818181828	SD	SD_0003	Cutter	normal	d	U	_h	6	SD_0003_Cutter_normal_01	1134.9773242630386	1197.9024943310656	stop	alveolar	u-like	kADer	high	27.959183673469397	90.8843537414964	VC:	FALSE	Y	825	1561
Cutter	51.85941043083926	62.199546485260726	1143.5374149659865	0.04534999008526693	0.05439222684909772	0.1716322701688563	0.20585365853658508	29.705215419500973	302.15419501133806	0.4546719681908563	SD	SD_0003	Cutter	normal	d	U	_h	6	SD_0003_Cutter_normal_02	1147.5170068027212	1209.716553287982	stop	alveolar	u-like	kADer	high	29.705215419500973	91.9047619047617	VC:	FALSE	Y	708	1494
Cutter	53.174603174603135	52.78911564625844	1151.8367346938776	0.04616505236632802	0.04583038034490899	0.18652561247216023	0.18517340120903572	24.399092970521565	285.07936507936506	0.5018189599828805	SD	SD_0003	Cutter	normal	d	U	_h	6	SD_0003_Cutter_normal_03	936.859410430839	989.6485260770975	stop	alveolar	u-like	kADer	high	24.399092970521565	77.18820861678	VC:	FALSE	Y	795	1570
Cutter	63.90022675736941	60.702947845805056	1174.4444444444443	0.054408896955186824	0.051686521344583305	0.21468840469297504	0.20394636599116275	18.956916099773252	297.64172335600915	0.5128298453139206	SD	SD_0003	Cutter	normal	d	U	_h	6	SD_0003_Cutter_normal_04	1137.108843537415	1197.81179138322	stop	alveolar	u-like	kADer	high	18.956916099773252	79.65986394557831	VC:	FALSE	Y	789	1554
Cutter	52.81179138322	70.31746031746047	1110.1133786848072	0.04757333115450613	0.06334259334912998	0.17287707838479824	0.2301811163895492	17.43764172335591	305.4875283446712	0.42891344383057056	SD	SD_0003	Cutter	normal	d	U	_h	6	SD_0003_Cutter_normal_05	1173.8662131519275	1244.183673469388	stop	alveolar	u-like	kADer	high	17.43764172335591	87.75510204081638	VC:	FALSE	Y	901	1592
Cutter	43.21995464852614	44.58049886621302	927.687074829932	0.046588936960719675	0.04805553518613561	0.1805608184918532	0.186244789693065	23.287981859410593	239.3650793650794	0.4922520661157036	SD	SD_0003	Cutter	schnell	d	U	_h	6	SD_0003_Cutter_schnell_01	1044.5011337868482	1089.0816326530612	stop	alveolar	u-like	kADer	high	23.287981859410593	67.86848072562361	VC:	FALSE	Y	800	1574
Cutter	47.59637188208603	57.097505668934446	943.4013605442177	0.0504518796269588	0.060523026632054826	0.17472737867310362	0.20960625988512518	14.195011337868436	272.40362811791385	0.45462421485813137	SD	SD_0003	Cutter	schnell	d	U	_h	6	SD_0003_Cutter_schnell_02	991.3492063492063	1048.4467120181407	stop	alveolar	u-like	kADer	high	14.195011337868436	71.29251700680288	VC:	FALSE	Y	808	1594
Cutter	33.69614512471651	70.6802721088435	1017.4829931972789	0.03311715807537158	0.06946580196563477	0.12525286581254194	0.26272757923128764	22.1315192743765	269.0249433106577	0.3228329350423635	SD	SD_0003	Cutter	schnell	d	U	_h	6	SD_0003_Cutter_schnell_03	898.1292517006802	968.8095238095237	stop	alveolar	u-like	kADer	high	22.1315192743765	92.81179138322	VC:	FALSE	Y	772	1539
Cutter	44.46712018140579	64.62585034013603	957.0521541950113	0.0464625882575936	0.06752594417855279	0.1850873053327037	0.2689948088721094	15.623582766439995	240.2494331065759	0.40760756599459524	SD	SD_0003	Cutter	schnell	d	U	_h	6	SD_0003_Cutter_schnell_04	865.204081632653	929.829931972789	stop	alveolar	u-like	kADer	high	15.623582766439995	80.24943310657602	VC:	FALSE	Y	843	1607
Cutter	45.10204081632651	58.59410430838989	990.7936507936508	0.045521124181809834	0.05913855449260754	0.17679999999999985	0.22968888888888828	19.93197278911566	255.10204081632662	0.43494423791821607	SD	SD_0003	Cutter	schnell	d	U	_h	6	SD_0003_Cutter_schnell_05	978.015873015873	1036.609977324263	stop	alveolar	u-like	kADer	high	19.93197278911566	78.52607709750555	VC:	FALSE	Y	801	1585
hacken	58.208616780045304	84.28571428571422	1068.0045351473923	0.05450221873075857	0.0789188730121658	0.21013425016371953	0.30427308447937107	33.12925170068024	277.00680272108843	0.408497772119669	SD	SD_0003	hacken	normal	k	a	_h	N	SD_0003_hacken_normal_01	1125.4308390022677	1209.716553287982	stop	velar	a-like	hAGen	low	33.12925170068024	117.41496598639446	VC:	FALSE	Y	860	1526
hacken	75.85034013605446	65.89569160997735	1151.6326530612246	0.06586331147734659	0.057219367160887644	0.2436803380199608	0.21169957019013635	63.469387755101934	311.2698412698412	0.5351143816989282	SD	SD_0003	hacken	normal	k	a	_h	N	SD_0003_hacken_normal_02	1266.496598639456	1332.3922902494332	stop	velar	a-like	hAGen	low	63.469387755101934	129.36507936507928	VC:	FALSE	Y	930	1501
hacken	61.2018140589571	128.1632653061224	979.3877551020408	0.06248987057488847	0.1308605959574911	0.19841211497463854	0.41549658163640363	66.55328798185928	308.4580498866213	0.32319482696683105	SD	SD_0003	hacken	normal	k	a	n	m	SD_0003_hacken_normal_03	1062.4149659863947	1190.578231292517	stop	velar	a-like	hAGen	low	0	128.1632653061224	VC:	FALSE	Y	759	1470
hacken	58.571428571428555	86.07709750566892	1063.4467120181407	0.05507697556398991	0.08094161797944473	0.2089129731478486	0.30702038175347784	36.031746031746025	280.36281179138314	0.4049224016303496	SD	SD_0003	hacken	normal	k	a	_h	N	SD_0003_hacken_normal_04	1049.2176870748299	1135.2947845804988	stop	velar	a-like	hAGen	low	36.031746031746025	122.10884353741494	VC:	FALSE	Y	823	1600
hacken	68.7981859410429	98.77551020408168	1098.2086167800453	0.06264582602052388	0.08994239226941426	0.21580482253360778	0.3098371150152928	32.15419501133806	318.79818594104313	0.41055480378890313	SD	SD_0003	hacken	normal	k	a	_h	N	SD_0003_hacken_normal_05	1170.3514739229024	1269.126984126984	stop	velar	a-like	hAGen	low	32.15419501133806	130.92970521541974	VC:	FALSE	Y	909	1559
hacken	59.02494331065759	60.24943310657602	890.5895691609977	0.06627625716104392	0.0676511775938893	0.2383044951020782	0.24324819188867555	47.006802721088434	247.68707482993193	0.494866920152091	SD	SD_0003	hacken	schnell	k	a	_h	N	SD_0003_hacken_schnell_01	914.251700680272	974.5011337868481	stop	velar	a-like	hAGen	low	47.006802721088434	107.25623582766445	VC:	FALSE	Y	865	1520
hacken	37.664399092970484	103.85487528344675	887.5056689342404	0.04243848846419168	0.11701883032269607	0.15109615209678862	0.4166287637587554	63.78684807256252	249.27437641723373	0.2661432462746352	SD	SD_0003	hacken	schnell	k	a	N	m	SD_0003_hacken_schnell_02	871.6439909297052	975.4988662131519	stop	velar	a-like	hAGen	low	0	103.85487528344675	VC:	FALSE	Y	777	1612
hacken	52.83446712018144	104.73922902494337	819.0249433106576	0.06450898419114598	0.12788283175060225	0.22705125706489973	0.4501071915805887	42.15419501133783	232.69841269841277	0.3353000431716794	SD	SD_0003	hacken	schnell	k	a	N	m	SD_0003_hacken_schnell_03	757.5170068027211	862.2562358276645	stop	velar	a-like	hAGen	low	0	104.73922902494337	VC:	FALSE	Y	884	1581
hacken	57.346938775510125	113.90022675736964	893.6054421768706	0.06417478684531051	0.12746142915144137	0.2191697720773028	0.43530635237022286	24.875283446712046	261.6553287981859	0.33487817796610136	SD	SD_0003	hacken	schnell	k	a	N	m	SD_0003_hacken_schnell_04	890.0793650793651	1003.9795918367347	stop	velar	a-like	hAGen	low	0	113.90022675736964	VC:	FALSE	Y	831	1530
hacken	62.63038548752843	123.92290249433108	840.3854875283446	0.07452578181916311	0.14745959364291308	0.2427065026362043	0.48022847100175775	47.05215419501121	258.04988662131507	0.3357238361492649	SD	SD_0003	hacken	schnell	k	a	N	m	SD_0003_hacken_schnell_05	851.3265306122449	975.249433106576	stop	velar	a-like	hAGen	low	0	123.92290249433108	VC:	FALSE	Y	897	1579
Hagen	142.04081632653083	45.646258503400986	1189.7052154195012	0.11939160599245244	0.038367704799298276	0.44028959021578745	0.1414915301890759	65.96371882086191	322.607709750567	0.756795940558175	SD	SD_0003	Hagen	normal	g	a:	N	v	SD_0003_Hagen_normal_01	1202.2108843537417	1247.8571428571427	stop	velar	a-like	hAGen	low	0	45.646258503400986	V:C	FALSE	Y	870	1445
Hagen	143.8775510204082	34.897959183673265	1123.7868480725622	0.12802921770011505	0.031053895357048996	0.42926730261822593	0.10412015425207971	90.6122448979595	335.1700680272111	0.8047945205479462	SD	SD_0003	Hagen	normal	g	a:	N	v	SD_0003_Hagen_normal_02	1060.7596371882087	1095.657596371882	stop	velar	a-like	hAGen	low	0	34.897959183673265	V:C	FALSE	Y	903	1393
Hagen	143.71882086167795	48.00453514739229	1172.2902494331065	0.12259661882471272	0.040949359743123526	0.39859128356707124	0.1331362807370606	92.97052154195012	360.56689342403615	0.7496156120638675	SD	SD_0003	Hagen	normal	g	a:	N	v	SD_0003_Hagen_normal_03	1121.3718820861677	1169.37641723356	stop	velar	a-like	hAGen	low	0	48.00453514739229	V:C	FALSE	Y	889	1391
Hagen	139.79591836734687	43.94557823129253	1189.6825396825398	0.11750690936815013	0.03693891165538932	0.4439403758911213	0.13955497947720902	52.494331065759525	314.89795918367327	0.7608293224731579	SD	SD_0003	Hagen	normal	g	a:	N	v	SD_0003_Hagen_normal_04	1098.2879818594104	1142.233560090703	stop	velar	a-like	hAGen	low	0	43.94557823129253	V:C	FALSE	Y	894	1396
Hagen	155.14739229024917	49.886621315193	1155.578231292517	0.13425953179882633	0.04317026745942998	0.44033981207362505	0.14158836401081287	90.95238095238096	352.33560090702963	0.7566909975669087	SD	SD_0003	Hagen	normal	g	a:	N	v	SD_0003_Hagen_normal_05	1269.784580498866	1319.671201814059	stop	velar	a-like	hAGen	low	0	49.886621315193	V:C	FALSE	Y	938	1452
Hagen	119.45578231292518	18.91156462585036	957.1655328798184	0.1248015920020848	0.0197578830162754	0.4558276369299992	0.072164056416025	76.05442176870747	262.06349206349205	0.863323500491642	SD	SD_0003	Hagen	schnell	g	a:	N	v	SD_0003_Hagen_schnell_01	1097.857142857143	1116.7687074829932	stop	velar	a-like	hAGen	low	0	18.91156462585036	V:C	FALSE	Y	921	1448
Hagen	126.16780045351481	37.77777777777783	947.7097505668935	0.1331291572953056	0.039862181174331296	0.4860237596086652	0.14552760307477297	54.46712018140602	259.5918367346941	0.7695712309820192	SD	SD_0003	Hagen	schnell	g	a:	N	v	SD_0003_Hagen_schnell_02	1133.9795918367347	1171.7573696145125	stop	velar	a-like	hAGen	low	0	37.77777777777783	V:C	FALSE	Y	921	1446
Hagen	119.77324263038543	43.67346938775506	973.1972789115646	0.1230719045621883	0.04487627568852226	0.44949366011403297	0.1639009446004595	59.999999999999886	266.4625850340134	0.7327968923418424	SD	SD_0003	Hagen	schnell	g	a:	N	v	SD_0003_Hagen_schnell_04	940.124716553288	983.798185941043	stop	velar	a-like	hAGen	low	0	43.67346938775506	V:C	FALSE	Y	846	1459
Haken	116.62131519274385	65.07936507936506	1200.1133786848072	0.0971752479924422	0.05422768068020783	0.3514658648260783	0.19613203034237675	40.27210884353735	331.81405895691614	0.6418320229626858	SD	SD_0003	Haken	normal	k	a:	_h	N	SD_0003_Haken_normal_01	1174.5238095238096	1239.6031746031747	stop	velar	a-like	hAGen	low	40.27210884353735	105.35147392290241	V:C:	FALSE	Y	899	1515
Haken	128.73015873015868	89.02494331065782	1268.6621315192742	0.10146922141988987	0.07017230285264907	0.3977718609865468	0.2750840807174894	57.981859410430616	323.6281179138323	0.5911694262209719	SD	SD_0003	Haken	normal	k	a:	N	k	SD_0003_Haken_normal_02	1078.0839002267574	1167.1088435374152	stop	velar	a-like	hAGen	low	0	89.02494331065782	V:C:	FALSE	Y	839	1456
Haken	142.63038548752832	71.63265306122435	1226.031746031746	0.11633498557372196	0.058426425982096505	0.4129464285714283	0.20739233193277262	33.46938775510239	345.39682539682553	0.6656789078209339	SD	SD_0003	Haken	normal	k	a:	_h	N	SD_0003_Haken_normal_03	1100.3061224489795	1171.9387755102039	stop	velar	a-like	hAGen	low	33.46938775510239	105.10204081632673	V:C:	FALSE	Y	932	1464
Haken	142.3809523809524	88.57142857142867	1231.3378684807258	0.11563110014364113	0.07193105226326846	0.42699761985719137	0.26562393743624635	56.80272108843542	333.4467120181407	0.6164948453608246	SD	SD_0003	Haken	normal	k	a:	N	k	SD_0003_Haken_normal_04	1083.1859410430839	1171.7573696145125	stop	velar	a-like	hAGen	low	0	88.57142857142867	V:C:	FALSE	Y	871	1414
Haken	144.7845804988665	66.34920634920627	1328.4807256235827	0.10898508176014769	0.04994367254975586	0.40835251982604337	0.18713225888974147	45.62358276643977	354.5578231292516	0.6857480399527447	SD	SD_0003	Haken	normal	k	a:	_h	N	SD_0003_Haken_normal_05	1176.24716553288	1242.5963718820863	stop	velar	a-like	hAGen	low	45.62358276643977	111.97278911564604	V:C:	FALSE	Y	925	1442
Haken	110.56689342403627	56.84807256235831	1127.5283446712017	0.09806129836698575	0.0504183090660446	0.3685841711391639	0.18950789931211742	29.863945578231323	299.97732426303855	0.6604361370716509	SD	SD_0003	Haken	schnell	k	a:	_h	N	SD_0003_Haken_schnell_01	971.0997732426304	1027.9478458049887	stop	velar	a-like	hAGen	low	29.863945578231323	86.71201814058963	V:C:	FALSE	Y	883	1497
Haken	95.07936507936495	72.56235827664409	1037.233560090703	0.09166630230422794	0.06995758821214648	0.3562446898895493	0.2718776550552256	54.4217687074829	266.8934240362811	0.5671581225483558	SD	SD_0003	Haken	schnell	k	a:	N	k	SD_0003_Haken_schnell_02	827.1995464852607	899.7619047619048	stop	velar	a-like	hAGen	low	0	72.56235827664409	V:C:	FALSE	Y	910	1517
Haken	115.57823129251699	70.22675736961446	946.8480725623582	0.12206628987450904	0.07416898170322823	0.33912175648702597	0.20605455755156343	37.891156462585286	340.8163265306122	0.6220405174517941	SD	SD_0003	Haken	schnell	k	a:	_h	N	SD_0003_Haken_schnell_03	1016.2698412698412	1086.4965986394557	stop	velar	a-like	hAGen	low	37.891156462585286	108.11791383219975	V:C:	FALSE	Y	844	1369
Haken	99.50113378684796	93.21995464852625	998.5941043083898	0.09964121894727272	0.09335119669376468	0.373160983076792	0.34960455821073305	41.29251700680243	266.64399092970507	0.516296034827626	SD	SD_0003	Haken	schnell	k	a:	N	k	SD_0003_Haken_schnell_04	1092.18820861678	1185.4081632653063	stop	velar	a-like	hAGen	low	0	93.21995464852625	V:C:	FALSE	Y	902	1553
Haken	135.55555555555554	91.58730158730168	1118.7981859410431	0.1211617584466649	0.08186221852895284	0.4011811287833031	0.2710556338500774	61.04308390022675	337.89115646258506	0.5967854647099927	SD	SD_0003	Haken	schnell	k	a:	N	k	SD_0003_Haken_schnell_05	1055.0907029478458	1146.6780045351475	stop	velar	a-like	hAGen	low	0	91.58730158730168	V:C:	FALSE	Y	917	1461
Kader	109.93197278911566	31.519274376417115	1204.331065759637	0.09128052569147636	0.026171602869461973	0.31968348170128597	0.09165842400263734	78.2086167800453	343.8775510204081	0.7771721705674902	SD	SD_0003	Kader	normal	d	a:	6	b	SD_0003_Kader_normal_01	1048.718820861678	1080.2380952380952	stop	alveolar	a-like	kADer	low	0	31.519274376417115	V:C	FALSE	Y	901	1494
Kader	125.32879818594108	24.603174603174693	1159.0476190476188	0.10813084477833868	0.02122706107915648	0.3779662176024073	0.0741981809478222	84.51247165532868	331.58730158730157	0.8359044162129456	SD	SD_0003	Kader	normal	d	a:	6	b	SD_0003_Kader_normal_02	1100.9637188208617	1125.5668934240364	stop	alveolar	a-like	kADer	low	0	24.603174603174693	V:C	FALSE	Y	738	1361
Kader	123.1065759637188	24.716553287981924	1185.6462585034012	0.1038307801174288	0.020846481917111383	0.33186625099333694	0.06662998960816693	99.31972789115639	370.95238095238096	0.8327964411719585	SD	SD_0003	Kader	normal	d	a:	6	b	SD_0003_Kader_normal_03	955.1133786848072	979.8299319727892	stop	alveolar	a-like	kADer	low	0	24.716553287981924	V:C	FALSE	Y	788	1484
Kader	135.12471655328807	12.018140589569157	1291.1791383219952	0.10465218383941281	0.009307880086405226	0.3488263185623135	0.03102499560967041	93.46938775510216	387.3696145124718	0.9183233163815688	SD	SD_0003	Kader	normal	d	a:	6	b	SD_0003_Kader_normal_04	1140.6916099773243	1152.7097505668935	stop	alveolar	a-like	kADer	low	0	12.018140589569157	V:C	FALSE	Y	804	1371
Kader	92.81179138322	18.73015873015879	1161.9727891156463	0.07987432429795292	0.01611927482778141	0.2701650165016502	0.054521452145214686	103.8321995464853	343.5374149659865	0.8320796909941041	SD	SD_0003	Kader	normal	d	a:	6	b	SD_0003_Kader_normal_05	1291.1678004535147	1309.8979591836735	stop	alveolar	a-like	kADer	low	0	18.73015873015879	V:C	FALSE	Y	896	1455
Kader	96.98412698412687	12.018140589569157	976.780045351474	0.09928962763487777	0.012303835082180328	0.3486874286646011	0.043208870047285186	84.67120181405892	278.14058956916085	0.8897441231537341	SD	SD_0003	Kader	schnell	d	a:	6	b	SD_0003_Kader_schnell_01	993.6167800453514	1005.6349206349206	stop	alveolar	a-like	kADer	low	0	12.018140589569157	V:C	FALSE	Y	850	1528
Kader	82.53968253968264	18.412698412698433	1016.6213151927436	0.08119019472263746	0.0181116588227422	0.29464141168852237	0.0657276995305165	77.77777777777771	280.1360544217687	0.8176100628930818	SD	SD_0003	Kader	schnell	d	a:	6	b	SD_0003_Kader_schnell_02	836.8820861678005	855.2947845804989	stop	alveolar	a-like	kADer	low	0	18.412698412698433	V:C	FALSE	Y	928	1518
Kader	107.73242630385482	24.67120181405903	1037.233560090703	0.10386515674872104	0.023785579992129845	0.36112800243235005	0.08269990878686555	77.00680272108843	298.32199546485265	0.8136667237540669	SD	SD_0003	Kader	schnell	d	a:	6	b	SD_0003_Kader_schnell_03	813.0725623582766	837.7437641723357	stop	alveolar	a-like	kADer	low	0	24.67120181405903	V:C	FALSE	Y	854	1527
Kader	108.11791383219963	12.17687074829928	1015.0113378684808	0.1065189223001654	0.011996782985568074	0.3508203958501953	0.03951144139504071	101.58730158730145	308.18594104308386	0.8987747408105564	SD	SD_0003	Kader	schnell	d	a:	6	b	SD_0003_Kader_schnell_04	913.6167800453516	925.7936507936508	stop	alveolar	a-like	kADer	low	0	12.17687074829928	V:C	FALSE	Y	816	1523
Kader	115.8730158730159	37.16553287981856	1110.498866213152	0.10434320952361507	0.03346742082371915	0.3660458452722063	0.11740687679083078	71.56462585034024	316.5532879818595	0.7571492072899692	SD	SD_0003	Kader	schnell	d	a:	6	b	SD_0003_Kader_schnell_05	890.4875283446712	927.6530612244898	stop	alveolar	a-like	kADer	low	0	37.16553287981856	V:C	FALSE	Y	790	1501
Kater	111.47392290249434	60.22675736961446	1160.1360544217687	0.09608693952542904	0.05191352957272972	0.3041890972093312	0.16434626570137978	22.040816326530603	366.4625850340135	0.6492340200739569	SD	SD_0003	Kater	normal	t	a:	_h	6	SD_0003_Kater_normal_01	1117.063492063492	1177.2902494331065	stop	alveolar	a-like	kADer	low	22.040816326530603	82.26757369614506	V:C:	FALSE	Y	845	1441
Kater	109.88662131519254	68.50340136054433	1119.5691609977323	0.09815081117209794	0.06118728859903197	0.2905449967024397	0.18112596678457973	22.380952380952294	378.2086167800453	0.6159908478454295	SD	SD_0003	Kater	normal	t	a:	_h	6	SD_0003_Kater_normal_02	1288.9909297052154	1357.4943310657598	stop	alveolar	a-like	kADer	low	22.380952380952294	90.88435374149662	V:C:	FALSE	Y	764	1418
Kater	118.63945578231301	71.54195011337856	1171.4739229024942	0.10127366342766451	0.0610700321319344	0.3163240628778721	0.19074969770253902	22.56235827664409	375.0566893424035	0.623822582568261	SD	SD_0003	Kater	normal	t	a:	_h	6	SD_0003_Kater_normal_03	1033.888888888889	1105.4308390022675	stop	alveolar	a-like	kADer	low	22.56235827664409	94.10430839002265	V:C:	FALSE	Y	776	1373
Kater	126.30385487528349	67.6643990929706	1177.891156462585	0.10722879969198194	0.057445374915776365	0.3171620544357134	0.1699123106707665	28.163265306122184	398.2312925170071	0.6511573532850127	SD	SD_0003	Kater	normal	t	a:	_h	6	SD_0003_Kater_normal_04	1050.6916099773243	1118.356009070295	stop	alveolar	a-like	kADer	low	28.163265306122184	95.82766439909278	V:C:	FALSE	Y	831	1385
Kater	100.2494331065759	67.84580498866217	1132.766439909297	0.08849964968471619	0.059893904514062686	0.27915640588495283	0.18892467007640348	22.58503401360531	359.1156462585034	0.5963847295292052	SD	SD_0003	Kater	normal	t	a:	_h	6	SD_0003_Kater_normal_05	1209.0362811791383	1276.8820861678005	stop	alveolar	a-like	kADer	low	22.58503401360531	90.43083900226748	V:C:	FALSE	Y	822	1457
Kater	101.33786848072577	59.523809523809405	975.6462585034012	0.10386742899642094	0.061009622088969345	0.3141652021089636	0.18453427065026326	20.02267573696156	322.562358276644	0.62996898787708	SD	SD_0003	Kater	schnell	t	a:	_h	6	SD_0003_Kater_schnell_01	964.2743764172336	1023.798185941043	stop	alveolar	a-like	kADer	low	20.02267573696156	79.54648526077096	V:C:	FALSE	Y	912	975
Kater	93.92290249433108	65.35147392290241	983.2426303854875	0.09552362722261942	0.066465256797583	0.27258966765383363	0.1896676538334977	20.158730158730123	344.5578231292516	0.5896924829157179	SD	SD_0003	Kater	schnell	t	a:	_h	6	SD_0003_Kater_schnell_02	822.7551020408164	888.1065759637188	stop	alveolar	a-like	kADer	low	20.158730158730123	85.51020408163254	V:C:	FALSE	Y	916	1391
Kater	100.79365079365073	41.56462585034012	877.5283446712018	0.11486084911754818	0.04736556500167961	0.3400657945069233	0.14023410603626338	21.972789115646265	296.3945578231294	0.7080280344058617	SD	SD_0003	Kater	schnell	t	a:	_h	6	SD_0003_Kater_schnell_03	894.9773242630386	936.5419501133787	stop	alveolar	a-like	kADer	low	21.972789115646265	63.537414965986386	V:C:	FALSE	Y	804	1459
Kater	56.507936507936506	53.12925170068024	951.1337868480725	0.059411133627369175	0.05585886279651922	0.1940961134044707	0.18249084819689992	14.489795918367236	291.13378684807265	0.51540847983454	SD	SD_0003	Kater	schnell	t	a:	_h	6	SD_0003_Kater_schnell_04	897.7664399092971	950.8956916099773	stop	alveolar	a-like	kADer	low	14.489795918367236	67.61904761904748	V:C:	FALSE	Y	827	1595
Kater	103.28798185941048	38.39002267573699	975.8730158730157	0.10584162096849156	0.03933915791430434	0.3227063407722283	0.11994332270634085	28.02721088435362	320.06802721088434	0.7290332906530089	SD	SD_0003	Kater	schnell	t	a:	_h	6	SD_0003_Kater_schnell_05	836.4739229024943	874.8639455782313	stop	alveolar	a-like	kADer	low	28.02721088435362	66.41723356009061	V:C:	FALSE	Y	865	1491
Lupe	82.26757369614506	79.3650793650794	1150.0226757369614	0.0715356100638851	0.069011751715435	0.2811095614442893	0.2711916937858362	19.977324263038554	292.65306122448976	0.508978675645342	SD	SD_0003	Lupe	normal	p	u:	_h	@	SD_0003_Lupe_normal_01	1015.5668934240363	1094.9319727891157	stop	labial	u-like	CUBe	high	19.977324263038554	99.34240362811795	V:C:	FALSE	Y	316	974
Lupe	79.88662131519277	64.1723356009071	1182.4036281179137	0.06756290273089907	0.054272783062289116	0.2848940643700471	0.22885330745592788	32.60770975056687	280.40816326530603	0.5545411616559104	SD	SD_0003	Lupe	normal	p	u:	_h	@	SD_0003_Lupe_normal_02	955.0680272108843	1019.2403628117914	stop	labial	u-like	CUBe	high	32.60770975056687	96.78004535147397	V:C:	FALSE	Y	340	952
Lupe	73.49206349206338	66.28117913832205	1040.0226757369614	0.07066390493840609	0.06373051346342531	0.28808888888888834	0.25982222222222234	22.947845804988674	255.10204081632662	0.5257949383517191	SD	SD_0003	Lupe	normal	p	u:	_h	@	SD_0003_Lupe_normal_03	1011.8480725623582	1078.1292517006802	stop	labial	u-like	CUBe	high	22.947845804988674	89.22902494331072	V:C:	FALSE	Y	356	938
Lupe	64.96598639455783	57.98185941043084	982.1315192743763	0.06614794975988181	0.059036756557074264	0.263666482606295	0.2353211853487945	21.0204081632653	246.39455782312916	0.5284028033935817	SD	SD_0003	Lupe	normal	p	u:	_h	@	SD_0003_Lupe_normal_04	859.5124716553288	917.4943310657596	stop	labial	u-like	CUBe	high	21.0204081632653	79.00226757369614	V:C:	FALSE	Y	358	1040
Lupe	81.81405895691614	77.50566893424048	1137.528344671202	0.07192265523771557	0.06813515399182707	0.2746232303242505	0.26016136398234174	16.00907029478435	297.9138321995464	0.5135212069456303	SD	SD_0003	Lupe	normal	p	u:	_h	@	SD_0003_Lupe_normal_05	992.9591836734694	1070.4648526077099	stop	labial	u-like	CUBe	high	16.00907029478435	93.51473922902483	V:C:	FALSE	Y	349	954
Lupe	67.93650793650784	66.12244897959181	963.2653061224488	0.07052730696798484	0.06864406779661016	0.2570350034317086	0.25017158544955376	26.16780045351493	264.3083900226758	0.5067658998646818	SD	SD_0003	Lupe	schnell	p	u:	_h	@	SD_0003_Lupe_schnell_01	1033.2312925170068	1099.3537414965986	stop	labial	u-like	CUBe	high	26.16780045351493	92.29024943310674	V:C:	FALSE	Y	343	1041
Lupe	69.25170068027205	61.224489795918316	977.9138321995465	0.07081574920001849	0.0626072438899967	0.28317107093184957	0.250347705146036	25.442176870748426	244.5578231292517	0.5307612095933264	SD	SD_0003	Lupe	schnell	p	u:	_h	@	SD_0003_Lupe_schnell_02	848.4920634920635	909.7165532879818	stop	labial	u-like	CUBe	high	25.442176870748426	86.66666666666674	V:C:	FALSE	Y	348	939
Lupe	68.68480725623579	63.21995464852603	953.2426303854875	0.07205385603501589	0.06632094771397302	0.25398289451618294	0.23377494549723274	29.977324263038554	270.4308390022676	0.5207151452638817	SD	SD_0003	Lupe	schnell	p	u:	_h	@	SD_0003_Lupe_schnell_03	854.047619047619	917.2675736961451	stop	labial	u-like	CUBe	high	29.977324263038554	93.19727891156458	V:C:	FALSE	Y	357	998
Lupe	79.27437641723361	67.55102040816303	1025.079365079365	0.07733486705304611	0.06589833207981219	0.2862992383916144	0.24396036360658344	20.770975056689394	276.8934240362811	0.5399227799227809	SD	SD_0003	Lupe	schnell	p	u:	_h	@	SD_0003_Lupe_schnell_04	961.1224489795919	1028.673469387755	stop	labial	u-like	CUBe	high	20.770975056689394	88.32199546485242	V:C:	FALSE	Y	371	1069
Lupe	65.9183673469388	51.292517006802655	895.2380952380954	0.0736322188449848	0.05729483282674763	0.3003409443124289	0.2337018287013117	20.97505668934241	219.47845804988674	0.5623911781775977	SD	SD_0003	Lupe	schnell	p	u:	_h	@	SD_0003_Lupe_schnell_05	898.968253968254	950.2607709750566	stop	labial	u-like	CUBe	high	20.97505668934241	72.26757369614506	V:C:	FALSE	Y	355	974
Pudding	58.32199546485265	33.24263038548747	1194.2176870748299	0.048836988512294725	0.027836323934301674	0.1705570291777189	0.09721485411140564	9.002267573696145	341.95011337868493	0.6369489846458648	SD	SD_0003	Pudding	normal	d	U	_h	I	SD_0003_Pudding_normal_01	1027.108843537415	1060.3514739229024	stop	alveolar	u-like	BUD-	high	9.002267573696145	42.24489795918362	VC	FALSE	Y	499	1256
Pudding	46.96145124716554	52.58503401360554	1244.8979591836735	0.037723132969034616	0.04224043715847002	0.12756390514320914	0.14283954419464148	13.310657596371584	368.14058956916097	0.47175398633257365	SD	SD_0003	Pudding	normal	d	U	_h	I	SD_0003_Pudding_normal_02	1229.0362811791383	1281.6213151927439	stop	alveolar	u-like	BUD-	high	13.310657596371584	65.89569160997712	VC	FALSE	Y	474	1204
Pudding	46.8934240362812	36.48526077097506	1095.7369614512472	0.04279624187740576	0.03329746285335872	0.1409583532138232	0.10967214232158676	10.385487528344584	332.67573696145143	0.5624150122382378	SD	SD_0003	Pudding	normal	d	U	_h	I	SD_0003_Pudding_normal_03	985.7256235827664	1022.2108843537414	stop	alveolar	u-like	BUD-	high	10.385487528344584	46.870748299319644	VC	FALSE	Y	478	1358
Pudding	51.56462585034012	46.009070294784465	1069.5011337868482	0.0482137177992155	0.043019187957171516	0.1572287907073221	0.1402890133443957	12.811791383220111	327.9591836734694	0.5284685103416227	SD	SD_0003	Pudding	normal	d	U	_h	I	SD_0003_Pudding_normal_04	953.3446712018141	999.3537414965986	stop	alveolar	u-like	BUD-	high	12.811791383220111	58.820861678004576	VC	FALSE	Y	498	1235
Pudding	53.58276643990928	50.11337868480746	1125.1927437641723	0.047620966929324264	0.04453759496987181	0.1542126215493049	0.14422763166481817	10.181405895691569	347.46031746031747	0.5167286245353149	SD	SD_0003	Pudding	normal	d	U	_h	I	SD_0003_Pudding_normal_05	1047.4943310657595	1097.607709750567	stop	alveolar	u-like	BUD-	high	10.181405895691569	60.29478458049903	VC	FALSE	Y	516	1296
Pudding	45.39682539682531	51.79138321995458	1113.8095238095239	0.04075815875730361	0.0464993179828579	0.1325125761186123	0.15117818374371167	15.691609977324333	342.58503401360565	0.4671021931871207	SD	SD_0003	Pudding	schnell	d	U	_h	I	SD_0003_Pudding_schnell_01	1016.7006802721088	1068.4920634920634	stop	alveolar	u-like	BUD-	high	15.691609977324333	67.48299319727892	VC	FALSE	Y	489	1332
Pudding	41.02040816326519	42.74376417233566	957.2108843537414	0.042854097079098735	0.044654490322886375	0.13568856885688524	0.14138913891389152	10.317460317460473	302.3129251700682	0.4897130481862469	SD	SD_0003	Pudding	schnell	d	U	_h	I	SD_0003_Pudding_schnell_02	1006.6326530612243	1049.37641723356	stop	alveolar	u-like	BUD-	high	10.317460317460473	53.06122448979613	VC	FALSE	Y	470	1217
Pudding	47.46031746031747	37.27891156462579	1005.3968253968253	0.04720555730975688	0.03707880373494513	0.14763349086548638	0.11596247443041527	10.340136054421919	321.47392290249434	0.5600749264115605	SD	SD_0003	Pudding	schnell	d	U	_h	I	SD_0003_Pudding_schnell_03	935.9070294784581	973.1859410430839	stop	alveolar	u-like	BUD-	high	10.340136054421919	47.619047619047706	VC	FALSE	Y	473	1292
Pudding	38.594104308390115	50.22675736961446	1003.6281179138322	0.03845458653411667	0.050045187528242156	0.1202062292534786	0.15643760152553127	14.557823129251688	321.0657596371883	0.43451621138626584	SD	SD_0003	Pudding	schnell	d	U	_h	I	SD_0003_Pudding_schnell_04	910.7596371882087	960.9863945578231	stop	alveolar	u-like	BUD-	high	14.557823129251688	64.78458049886615	VC	FALSE	Y	507	1307
Pudding	32.76643990929688	44.37641723356012	973.4467120181407	0.03366022968156705	0.0455868992988423	0.10512148988796682	0.14236868907318498	10.068027210884452	311.7006802721089	0.42475014697236774	SD	SD_0003	Pudding	schnell	d	U	_h	I	SD_0003_Pudding_schnell_05	881.3038548752834	925.6802721088435	stop	alveolar	u-like	BUD-	high	10.068027210884452	54.44444444444457	VC	FALSE	Y	500	1344
Puder	65.1473922902494	24.875283446712274	1324.3083900226757	0.04919352076983663	0.018783603301257	0.1810904506775921	0.06914591868893863	17.0521541950111	359.750566893424	0.7236775818639777	SD	SD_0003	Puder	normal	d	u:	_h	6	SD_0003_Puder_normal_01	1126.2698412698412	1151.1451247165535	stop	alveolar	u-like	BUD-	high	17.0521541950111	41.92743764172337	V:C	FALSE	Y	365	864
Puder	61.72335600907036	41.0204081632653	1273.1972789115646	0.048479019733561356	0.032218422739901685	0.17350841407445194	0.11531106578276386	15.623582766439768	355.7369614512472	0.600750386228206	SD	SD_0003	Puder	normal	d	u:	_h	6	SD_0003_Puder_normal_02	1237.9478458049887	1278.968253968254	stop	alveolar	u-like	BUD-	high	15.623582766439768	56.64399092970507	V:C	FALSE	Y	377	871
Puder	60.68027210884361	36.666666666666515	1249.5691609977323	0.04856095524988211	0.02934344717453623	0.16584035696579102	0.10021070897372296	13.628117913832284	365.89569160997723	0.6233403214535302	SD	SD_0003	Puder	normal	d	u:	_h	6	SD_0003_Puder_normal_03	1162.0748299319728	1198.7414965986393	stop	alveolar	u-like	BUD-	high	13.628117913832284	50.2947845804988	V:C	FALSE	Y	381	924
Puder	37.6643990929706	28.548752834467223	1316.3945578231292	0.028611785781957926	0.0216870790484558	0.1154996175509355	0.08754606772825288	13.242630385487246	326.09977324263036	0.5688356164383558	SD	SD_0003	Puder	normal	d	u:	_h	6	SD_0003_Puder_normal_04	1163.684807256236	1192.2335600907031	stop	alveolar	u-like	BUD-	high	13.242630385487246	41.79138321995447	V:C	FALSE	Y	378	1064
Puder	77.86848072562361	28.594104308389888	1324.625850340136	0.05878526431114766	0.021586551629690396	0.22495905666557495	0.08260727153619353	108.18594104308386	346.14512471655325	0.7314164004259861	SD	SD_0003	Puder	normal	d	u:	6	k	SD_0003_Puder_normal_05	1221.3945578231294	1249.9886621315193	stop	alveolar	u-like	BUD-	high	0	28.594104308389888	V:C	FALSE	Y	377	851
Puder	47.70975056689349	40.34013605442192	1117.891156462585	0.0426783504736405	0.03608592466378642	0.17224723700368408	0.145640605812526	77.89115646258506	276.9841269841272	0.5418490857584336	SD	SD_0003	Puder	schnell	d	u:	6	k	SD_0003_Puder_schnell_01	1095.1587301587301	1135.498866213152	stop	alveolar	u-like	BUD-	high	0	40.34013605442192	V:C	FALSE	Y	373	979
Puder	46.37188208616783	22.879818594104222	976.122448979592	0.04750621413803519	0.023439496364438775	0.17218152732171424	0.0849541129914958	85.80498866213168	269.3197278911566	0.6696136214800271	SD	SD_0003	Puder	schnell	d	u:	6	k	SD_0003_Puder_schnell_02	875.9977324263039	898.8775510204081	stop	alveolar	u-like	BUD-	high	0	22.879818594104222	V:C	FALSE	Y	390	1063
Puder	44.44444444444434	38.84353741496602	1034.8299319727894	0.04294854939083169	0.037536155666579044	0.15422141789283147	0.13478637186245976	82.81179138322	288.185941043084	0.5336237408113251	SD	SD_0003	Puder	schnell	d	u:	6	k	SD_0003_Puder_schnell_03	1004.3424036281178	1043.1859410430839	stop	alveolar	u-like	BUD-	high	0	38.84353741496602	V:C	FALSE	Y	391	1038
Puder	41.51927437641723	28.571428571428555	1059.6145124716552	0.03918337648997411	0.026963983821609694	0.14903141787400298	0.1025557545173368	78.97959183673458	278.5941043083899	0.5923649304432224	SD	SD_0003	Puder	schnell	d	u:	6	k	SD_0003_Puder_schnell_04	969.0362811791383	997.6077097505669	stop	alveolar	u-like	BUD-	high	0	28.571428571428555	V:C	FALSE	Y	390	1087
Puder	52.630385487528315	30.136054421768677	1089.9092970521542	0.04828877561635283	0.02765005721418909	0.18692115647902052	0.10703068374003367	87.68707482993204	281.56462585034024	0.6358904109589042	SD	SD_0003	Puder	schnell	d	u:	6	k	SD_0003_Puder_schnell_05	956.9954648526077	987.1315192743764	stop	alveolar	u-like	BUD-	high	0	30.136054421768677	V:C	FALSE	Y	388	1018
Pute	26.96145124716577	84.94331065759638	1257.2108843537417	0.021445448478617863	0.0675648864599679	0.07801837270341273	0.24580052493438317	15.71428571428578	345.5782312925171	0.24093211752786378	SD	SD_0003	Pute	normal	t	u:	_h	@	SD_0003_Pute_normal_01	1091.575963718821	1176.5192743764173	stop	alveolar	u-like	BUD-	high	15.71428571428578	100.65759637188216	V:C:	FALSE	Y	349	1043
Pute	33.58276643990939	68.52607709750555	1201.3378684807258	0.027954472526850335	0.05704146926140535	0.10382053978268518	0.21184717840869222	22.562358276643863	323.46938775510205	0.3288918498778602	SD	SD_0003	Pute	normal	t	u:	_h	@	SD_0003_Pute_normal_02	1115.5895691609978	1184.1156462585034	stop	alveolar	u-like	BUD-	high	22.562358276643863	91.08843537414941	V:C:	FALSE	Y	343	1160
Pute	52.17687074829939	67.16553287981856	1054.3537414965986	0.049487063681527915	0.06370303460438305	0.1635394456289981	0.2105188343994313	15.532879818594097	319.04761904761904	0.4372031160934833	SD	SD_0003	Pute	normal	t	u:	_h	@	SD_0003_Pute_normal_03	936.7913832199547	1003.9569160997733	stop	alveolar	u-like	BUD-	high	15.532879818594097	82.69841269841265	V:C:	FALSE	Y	363	1024
Pute	57.64172335600915	68.45804988662121	1184.7165532879817	0.048654442445354745	0.057784327986831446	0.16213802780966982	0.1925628268911848	20.45351473922915	355.51020408163265	0.45711203021039454	SD	SD_0003	Pute	normal	t	u:	_h	@	SD_0003_Pute_normal_04	1048.8095238095239	1117.267573696145	stop	alveolar	u-like	BUD-	high	20.45351473922915	88.91156462585036	V:C:	FALSE	Y	376	1164
Pute	50.99773242630397	66.1678004535147	1101.3151927437643	0.046306209850107166	0.06008071157964087	0.15340017734124586	0.1990314439669872	15.124716553287954	332.44897959183663	0.43526224114573325	SD	SD_0003	Pute	normal	t	u:	_h	@	SD_0003_Pute_normal_05	979.671201814059	1045.8390022675737	stop	alveolar	u-like	BUD-	high	15.124716553287954	81.29251700680265	V:C:	FALSE	Y	385	936
Pute	26.575963718820844	58.48072562358277	1038.5034013605443	0.025590637145726867	0.05631250272937683	0.09164125420283054	0.2016576745640786	22.199546485260726	289.9999999999999	0.31245001332977856	SD	SD_0003	Pute	schnell	t	u:	_h	@	SD_0003_Pute_schnell_01	886.1337868480725	944.6145124716553	stop	alveolar	u-like	BUD-	high	22.199546485260726	80.6802721088435	V:C:	FALSE	Y	349	1233
Pute	43.78684807256229	48.39002267573699	1030.3854875283446	0.042495598591549236	0.04696302816901411	0.1755773777050371	0.1940352791416623	21.904761904761813	249.38775510204073	0.4750307503075026	SD	SD_0003	Pute	schnell	t	u:	_h	@	SD_0003_Pute_schnell_02	959.9886621315193	1008.3786848072563	stop	alveolar	u-like	BUD-	high	21.904761904761813	70.2947845804988	V:C:	FALSE	Y	369	1129
Pute	40.884353741496625	59.77324263038554	973.9909297052154	0.041976113426303197	0.06136940376690807	0.1467046379170058	0.21448331977217272	21.043083900226748	278.6848072562358	0.40617256138769986	SD	SD_0003	Pute	schnell	t	u:	_h	@	SD_0003_Pute_schnell_03	791.235827664399	851.0090702947846	stop	alveolar	u-like	BUD-	high	21.043083900226748	80.81632653061229	V:C:	FALSE	Y	372	1017
Pute	36.75736961451241	49.2743764172335	995.6009070294784	0.03691978317314257	0.04949209675215226	0.12390124589161484	0.166093403653596	20.589569160997826	296.66666666666674	0.42725355824986816	SD	SD_0003	Pute	schnell	t	u:	_h	@	SD_0003_Pute_schnell_04	1043.684807256236	1092.9591836734694	stop	alveolar	u-like	BUD-	high	20.589569160997826	69.86394557823132	V:C:	FALSE	Y	391	1384
Pute	32.74376417233566	60.13605442176868	967.800453514739	0.03383317713214627	0.062136832239925006	0.1136828845851049	0.20878601794992904	15.374149659863974	288.02721088435374	0.3525390625000005	SD	SD_0003	Pute	schnell	t	u:	_h	@	SD_0003_Pute_schnell_05	868.8321995464853	928.968253968254	stop	alveolar	u-like	BUD-	high	15.374149659863974	75.51020408163265	V:C:	FALSE	Y	359	1155
Rabbi	115.03401360544217	37.913832199546505	1108.0272108843537	0.10381876227897838	0.03421741977734121	0.3832439374480621	0.12631260859711418	86.87074829931976	300.15873015873024	0.7521126760563379	SD	SD_0003	Rabbi	normal	b	a	i	v	SD_0003_Rabbi_normal_01	1083.0272108843537	1120.9410430839002	stop	labial	a-like	rABe	low	0	37.913832199546505	VC	FALSE	Y	792	1414
Rabbi	103.06122448979602	57.4829931972788	1082.4263038548752	0.09521315596522478	0.05310568765057076	0.3429670993057655	0.19129188047087195	14.421768707483125	300.4988662131519	0.6419491525423735	SD	SD_0003	Rabbi	normal	b	a	_h	i	SD_0003_Rabbi_normal_02	1106.655328798186	1164.1383219954648	stop	labial	a-like	rABe	low	14.421768707483125	71.90476190476193	VC	FALSE	Y	791	1386
Rabbi	89.29705215419506	69.2290249433106	995.5328798185941	0.08969774275106489	0.06953966699314393	0.29635761589403986	0.22975617098133633	57.93650793650795	301.3151927437642	0.563295665856101	SD	SD_0003	Rabbi	normal	b	a	i	v	SD_0003_Rabbi_normal_03	934.7732426303855	1004.0022675736961	stop	labial	a-like	rABe	low	0	69.2290249433106	VC	FALSE	Y	725	1409
Rabbi	91.58730158730157	65.41950113378675	987.9591836734694	0.09270352773761158	0.06621680552686533	0.3000742942050519	0.2143387815750368	76.50793650793662	305.21541950113385	0.5833333333333336	SD	SD_0003	Rabbi	normal	b	a	i	v	SD_0003_Rabbi_normal_04	973.8208616780046	1039.2403628117913	stop	labial	a-like	rABe	low	0	65.41950113378675	VC	FALSE	Y	725	1352
Rabbi	109.07029478458048	55.12471655328795	1068.2086167800453	0.10210579943958563	0.05160482296000677	0.37341821287167143	0.188727583262169	13.287981859410365	292.0861678004535	0.6642728904847398	SD	SD_0003	Rabbi	normal	b	a	_h	i	SD_0003_Rabbi_normal_05	1068.8321995464853	1123.9569160997733	stop	labial	a-like	rABe	low	13.287981859410365	68.41269841269832	VC	FALSE	Y	731	1457
Rabbi	80.90702947845807	38.25396825396831	899.7278911564628	0.0899238872927063	0.0425172639749988	0.300033636057854	0.14186007399932746	77.64172335600915	269.6598639455783	0.6789724072312081	SD	SD_0003	Rabbi	schnell	b	a	i	v	SD_0003_Rabbi_schnell_01	885.7482993197278	924.0022675736961	stop	labial	a-like	rABe	low	0	38.25396825396831	VC	FALSE	Y	832	1445
Rabbi	66.2131519274376	48.48072562358277	839.0702947845804	0.07891252060643728	0.057779098991973636	0.250428816466552	0.18336192109777008	12.29024943310651	264.3990929705217	0.5773032819296162	SD	SD_0003	Rabbi	schnell	b	a	_h	i	SD_0003_Rabbi_schnell_02	1022.3696145124717	1070.8503401360545	stop	labial	a-like	rABe	low	12.29024943310651	60.77097505668928	VC	FALSE	Y	729	1358
Rabbi	91.92743764172326	37.369614512471685	874.8072562358278	0.1050830762850254	0.042717540630913216	0.3400150968715926	0.13822024658223622	79.99999999999989	270.362811791383	0.7109786039985966	SD	SD_0003	Rabbi	schnell	b	a	i	v	SD_0003_Rabbi_schnell_03	925.2267573696145	962.5963718820861	stop	labial	a-like	rABe	low	0	37.369614512471685	VC	FALSE	Y	783	1390
Rabbi	101.81405895691614	43.67346938775506	889.3197278911564	0.11448532598995391	0.049108850302149426	0.3775012611400708	0.16193038506810145	11.360544217686993	269.7052154195011	0.6998129675810476	SD	SD_0003	Rabbi	schnell	b	a	_h	i	SD_0003_Rabbi_schnell_04	900.62358276644	944.2970521541951	stop	labial	a-like	rABe	low	11.360544217686993	55.034013605442055	VC	FALSE	Y	729	1461
Rabbi	87.50566893424036	63.62811791383206	916.2358276643992	0.09550561797752809	0.06944513191110215	0.3091404309861413	0.22478570856364616	65.12471655328795	283.0612244897958	0.5789947486871724	SD	SD_0003	Rabbi	schnell	b	a	i	v	SD_0003_Rabbi_schnell_05	1075.9977324263039	1139.625850340136	stop	labial	a-like	rABe	low	0	63.62811791383206	VC	FALSE	Y	767	1469
Rabe	171.56462585034	45.26077097505686	1102.5396825396826	0.15560857225124416	0.04105137592036542	0.5289059769311427	0.13953163229640042	60.5895691609976	324.37641723356	0.7912570591926368	SD	SD_0003	Rabe	normal	b	a:	@	l	SD_0003_Rabe_normal_02	1348.5827664399092	1393.843537414966	stop	labial	a-like	rABe	low	0	45.26077097505686	V:C	FALSE	Y	805	1316
Rabe	145.98639455782313	57.80045351473916	1050.2267573696145	0.1390046421245817	0.055036165389182705	0.4643011683254004	0.18383095341122152	15.056689342403615	314.4217687074829	0.7163680872371205	SD	SD_0003	Rabe	normal	b	a:	_h	@	SD_0003_Rabe_normal_03	972.5056689342404	1030.3061224489795	stop	labial	a-like	rABe	low	15.056689342403615	72.85714285714278	V:C	FALSE	Y	744	1276
Rabe	161.26984126984132	67.64172335600904	1100.5895691609978	0.1465304104170101	0.06145953519037412	0.4871566545653814	0.20432906363449543	27.82312925170072	331.04308390022675	0.7045071817731552	SD	SD_0003	Rabe	normal	b	a:	@	l	SD_0003_Rabe_normal_04	1010.4875283446712	1078.1292517006802	stop	labial	a-like	rABe	low	0	67.64172335600904	V:C	FALSE	Y	803	1330
Rabe	137.64172335600904	46.75736961451253	1171.8820861678005	0.117453560371517	0.03989938080495361	0.44348652005552686	0.1506539051654856	53.94557823129253	310.36281179138336	0.746433841613379	SD	SD_0003	Rabe	normal	b	a:	@	l	SD_0003_Rabe_normal_05	1153.7528344671202	1200.5102040816328	stop	labial	a-like	rABe	low	0	46.75736961451253	V:C	FALSE	Y	862	1337
Rabe	133.99092970521542	30.72562358276639	960.6802721088437	0.13947505074824149	0.03198319407071702	0.48581764367343616	0.11140343665214163	59.59183673469374	275.80498866213134	0.8134636563876655	SD	SD_0003	Rabe	schnell	b	a:	@	l	SD_0003_Rabe_schnell_01	965.4308390022676	996.156462585034	stop	labial	a-like	rABe	low	0	30.72562358276639	V:C	FALSE	Y	861	1352
Rabe	158.97959183673458	29.90929705215433	1000.498866213152	0.15890032183491215	0.02989438375413639	0.56494762288477	0.10628525382755889	34.64852607709747	281.40589569161	0.8416566626650653	SD	SD_0003	Rabe	schnell	b	a:	@	l	SD_0003_Rabe_schnell_02	927.8344671201813	957.7437641723357	stop	labial	a-like	rABe	low	0	29.90929705215433	V:C	FALSE	Y	827	1392
Rabe	140.36281179138325	45.8730158730159	972.9251700680272	0.1442688668251527	0.04714958280893118	0.4872481108312343	0.15924118387909328	10.385487528344584	288.0725623582767	0.7536831851942042	SD	SD_0003	Rabe	schnell	b	a:	_h	@	SD_0003_Rabe_schnell_03	531.8253968253969	577.6984126984128	stop	labial	a-like	rABe	low	10.385487528344584	56.258503401360485	V:C	FALSE	Y	759	1323
Rabe	132.83446712018144	44.081632653061206	972.9931972789118	0.13652147568109255	0.04530518073131508	0.4398228095202342	0.1459569036714467	52.653061224489875	302.01814058956927	0.7508331197128942	SD	SD_0003	Rabe	schnell	b	a:	@	l	SD_0003_Rabe_schnell_04	835.453514739229	879.5351473922902	stop	labial	a-like	rABe	low	0	44.081632653061206	V:C	FALSE	Y	784	1305
Rabe	135.89569160997735	32.267573696145064	986.4625850340137	0.13776061421051422	0.032710387789347796	0.4800544697212433	0.11398590195450156	64.8526077097506	283.08390022675735	0.8081175836030208	SD	SD_0003	Rabe	schnell	b	a:	@	l	SD_0003_Rabe_schnell_05	807.5396825396825	839.8072562358276	stop	labial	a-like	rABe	low	0	32.267573696145064	V:C	FALSE	Y	788	1355
Rappe	79.79591836734699	92.97052154195012	1170.8616780045352	0.06815144766146997	0.07940350537426165	0.2960875052587295	0.3449726546066469	25.89569160997712	269.5011337868482	0.4618716366977295	SD	SD_0003	Rappe	normal	p	a	_h	@	SD_0003_Rappe_normal_01	976.8140589569161	1069.7845804988663	stop	labial	a-like	rABe	low	25.89569160997712	118.86621315192724	VC:	FALSE	Y	736	1286
Rappe	74.62585034013603	90.4761904761906	1094.9433106575964	0.06815498995588873	0.08263093586265466	0.277698084549827	0.33668044890726573	25.48752834467109	268.7301587301587	0.4519983518747421	SD	SD_0003	Rappe	normal	p	a	_h	@	SD_0003_Rappe_normal_02	1027.0861678004535	1117.562358276644	stop	labial	a-like	rABe	low	25.48752834467109	115.96371882086169	VC:	FALSE	Y	719	1249
Rappe	54.625850340136026	80.7256235827665	1055.6462585034014	0.051746359066890034	0.07647033552433738	0.20519591141396926	0.30323679727427627	14.716553287981924	266.2131519274376	0.4035851901491034	SD	SD_0003	Rappe	normal	p	a	_h	@	SD_0003_Rappe_normal_03	1006.0430839002267	1086.7687074829932	stop	labial	a-like	rABe	low	14.716553287981924	95.44217687074843	VC:	FALSE	Y	734	1330
Rappe	46.78004535147397	78.97959183673447	1000.4081632653063	0.046760959245659414	0.0789473684210524	0.1794069049482566	0.3028959039916507	15.918367346938794	260.74829931972783	0.3719798052650568	SD	SD_0003	Rappe	normal	p	a	_h	@	SD_0003_Rappe_normal_04	1130.3514739229026	1209.331065759637	stop	labial	a-like	rABe	low	15.918367346938794	94.89795918367327	VC:	FALSE	Y	708	1242
Rappe	68.95691609977303	84.89795918367372	1078.2539682539682	0.06395238796239806	0.078736514479191	0.24368939818895677	0.3000240403878526	16.961451247165314	282.97052154195	0.4481945467943979	SD	SD_0003	Rappe	normal	p	a	_h	@	SD_0003_Rappe_normal_05	1134.5238095238094	1219.4217687074831	stop	labial	a-like	rABe	low	16.961451247165314	101.85941043083903	VC:	FALSE	Y	764	1339
Rappe	70.58956916099783	81.67800453514724	1061.0430839002267	0.06652846640451368	0.07697897076423306	0.2700147454245819	0.31242952554427916	20.997732426303855	261.42857142857133	0.4635889798957566	SD	SD_0003	Rappe	schnell	p	a	_h	@	SD_0003_Rappe_schnell_01	1116.6099773242631	1198.2879818594104	stop	labial	a-like	rABe	low	20.997732426303855	102.6757369614511	VC:	FALSE	Y	752	1315
Rappe	48.11791383219952	84.67120181405903	953.1519274376417	0.05048294237997809	0.0888328495979446	0.19149896218752804	0.336973197364859	16.30385487528349	251.26984126984132	0.36236338797814177	SD	SD_0003	Rappe	schnell	p	a	_h	@	SD_0003_Rappe_schnell_02	909.8526077097505	994.5238095238095	stop	labial	a-like	rABe	low	16.30385487528349	100.97505668934252	VC:	FALSE	Y	745	1256
Rappe	56.53061224489784	72.10884353741494	922.5623582766441	0.06127565441809007	0.07816148457662525	0.24583374420668533	0.3135785425500444	21.29251700680277	229.954648526077	0.43945002644103603	SD	SD_0003	Rappe	schnell	p	a	_h	@	SD_0003_Rappe_schnell_03	882.0975056689342	954.2063492063492	stop	labial	a-like	rABe	low	21.29251700680277	93.40136054421771	VC:	FALSE	Y	702	1296
Rappe	72.06349206349205	63.1519274376418	860.9750566893424	0.0836998604124417	0.07334931128025504	0.34058514628657144	0.2984674740113602	15.464852607709645	211.58730158730168	0.5329532114707358	SD	SD_0003	Rappe	schnell	p	a	_h	@	SD_0003_Rappe_schnell_04	929.6712018140589	992.8231292517007	stop	labial	a-like	rABe	low	15.464852607709645	78.61678004535145	VC:	FALSE	Y	722	1344
Rappe	68.86621315192735	85.69160997732433	909.9773242630384	0.07567904310989276	0.09416895090954407	0.29117929050814906	0.36232023010546516	11.768707482993136	236.50793650793662	0.44556924882629056	SD	SD_0003	Rappe	schnell	p	a	_h	@	SD_0003_Rappe_schnell_05	859.9433106575963	945.6349206349206	stop	labial	a-like	rABe	low	11.768707482993136	97.46031746031747	VC:	FALSE	Y	746	1406
Suppe	61.49659863945578	72.94784580498867	1084.2630385487528	0.056717416764263014	0.06727873515141376	0.20756161028623907	0.24621154140517373	24.21768707483011	296.28117913832205	0.4574127171529769	SD	SD_0003	Suppe	normal	p	U	_h	@	SD_0003_Suppe_normal_01	987.1768707482993	1060.124716553288	stop	labial	u-like	CUBe	high	24.21768707483011	97.16553287981878	VC:	FALSE	Y	492	1181
Suppe	37.868480725623726	88.70748299319735	1093.3786848072561	0.03463436890787686	0.08113152764527777	0.11973901197390163	0.28049042804904295	16.054421768707243	316.2585034013606	0.2991759226083847	SD	SD_0003	Suppe	normal	p	U	_h	@	SD_0003_Suppe_normal_02	942.5736961451248	1031.2811791383222	stop	labial	u-like	CUBe	high	16.054421768707243	104.76190476190459	VC:	FALSE	Y	485	1253
Suppe	42.85714285714289	81.04308390022675	1065.8049886621316	0.04021105484872987	0.07603931747585208	0.14092908806203874	0.26649765118186564	15.1473922902494	304.10430839002265	0.3459004392386532	SD	SD_0003	Suppe	normal	p	U	_h	@	SD_0003_Suppe_normal_03	1018.8321995464853	1099.875283446712	stop	labial	u-like	CUBe	high	15.1473922902494	96.19047619047615	VC:	FALSE	Y	482	1154
Suppe	37.93650793650795	77.6643990929706	1045.2154195011335	0.036295396363951946	0.07430468173731948	0.1303162486368594	0.2667861037544792	15.442176870748312	291.1111111111111	0.3281679089839151	SD	SD_0003	Suppe	normal	p	U	_h	@	SD_0003_Suppe_normal_04	903.2993197278911	980.9637188208617	stop	labial	u-like	CUBe	high	15.442176870748312	93.10657596371891	VC:	FALSE	Y	492	1172
Suppe	53.12925170068013	78.63945578231301	1131.9274376417234	0.046936976641692246	0.06947393725710171	0.1724696356275299	0.25528156054471873	9.433106575963848	308.0498866213152	0.40320082601961704	SD	SD_0003	Suppe	normal	p	U	_h	@	SD_0003_Suppe_normal_05	1049.421768707483	1128.061224489796	stop	labial	u-like	CUBe	high	9.433106575963848	88.07256235827685	VC:	FALSE	Y	491	1230
Suppe	38.52607709750566	69.54648526077096	863.9455782312926	0.044593175853018356	0.08049868766404197	0.15309064696341676	0.2763561001982338	18.43537414965988	251.65532879818602	0.35648342425514057	SD	SD_0003	Suppe	schnell	p	U	_h	@	SD_0003_Suppe_schnell_01	801.9614512471655	871.5079365079365	stop	labial	u-like	CUBe	high	18.43537414965988	87.98185941043084	VC:	FALSE	Y	505	1280
Suppe	37.36961451247157	71.1111111111112	901.3378684807255	0.04146016251981173	0.07889506654255464	0.1466844681797949	0.2791277258566981	19.09297052154193	254.76190476190482	0.3444816053511698	SD	SD_0003	Suppe	schnell	p	U	_h	@	SD_0003_Suppe_schnell_02	714.3650793650793	785.4761904761905	stop	labial	u-like	CUBe	high	19.09297052154193	90.20408163265313	VC:	FALSE	Y	454	1241
Suppe	45.079365079365175	64.331065759637	891.8594104308388	0.05054537133558782	0.07213139762528266	0.1822682680847166	0.2601081874025847	13.310657596372039	247.3242630385488	0.41202072538860224	SD	SD_0003	Suppe	schnell	p	U	_h	@	SD_0003_Suppe_schnell_03	826.5646258503402	890.8956916099772	stop	labial	u-like	CUBe	high	13.310657596372039	77.64172335600904	VC:	FALSE	Y	444	1431
Suppe	16.4625850340135	85.05668934240362	959.5238095238095	0.017157036511875112	0.08864468864468864	0.06484458735262555	0.3350303679885674	27.14285714285711	253.87755102040808	0.1621621621621613	SD	SD_0003	Suppe	schnell	p	U	_h	@	SD_0003_Suppe_schnell_04	976.0204081632653	1061.077097505669	stop	labial	u-like	CUBe	high	27.14285714285711	112.19954648526073	VC:	FALSE	Y	425	1247
Suppe	47.93650793650795	74.35374149659856	919.795918367347	0.052116460814042365	0.08083721618223495	0.17913736124057283	0.27785780866028265	15.71428571428578	267.59637188208626	0.39198961616910843	SD	SD_0003	Suppe	schnell	p	U	_h	@	SD_0003_Suppe_schnell_05	897.4036281179139	971.7573696145124	stop	labial	u-like	CUBe	high	15.71428571428578	90.06802721088434	VC:	FALSE	Y	451	1197
Ticker	46.48526077097529	62.834467120181216	1086.4172335600906	0.04278766880257165	0.05783640500093907	0.14528703047484132	0.19638554216867418	36.46258503401373	319.954648526077	0.4252229827836568	SD	SD_0003	Ticker	normal	k	I	_h	6	SD_0003_Ticker_normal_01	1029.2857142857144	1092.1201814058957	stop	velar	i-like	tIGer	high	36.46258503401373	99.29705215419494	VC:	FALSE	Y	402	2249
Ticker	49.04761904761904	63.01587301587324	1073.2426303854877	0.045700401436720876	0.05871540249313352	0.1585660875302397	0.20372406715050292	34.62585034013591	309.3197278911564	0.4376770538243617	SD	SD_0003	Ticker	normal	k	I	_h	6	SD_0003_Ticker_normal_02	1171.1678004535147	1234.183673469388	stop	velar	i-like	tIGer	high	34.62585034013591	97.64172335600915	VC:	FALSE	Y	401	2385
Ticker	26.78004535147386	66.30385487528338	960.1133786848072	0.027892586381993746	0.06905835950969502	0.09238832824845479	0.2287412970351246	38.75283446712024	289.8639455782312	0.28769792935444555	SD	SD_0003	Ticker	normal	k	I	_h	6	SD_0003_Ticker_normal_03	998.3106575963718	1064.6145124716552	stop	velar	i-like	tIGer	high	38.75283446712024	105.05668934240362	VC:	FALSE	Y	383	2365
Ticker	42.947845804988674	72.19954648526084	1076.8027210884352	0.03988459999578834	0.06704992945437706	0.13575114678899086	0.2282110091743121	37.120181405895664	316.37188208616783	0.37298148877510817	SD	SD_0003	Ticker	normal	k	I	_h	6	SD_0003_Ticker_normal_04	871.9387755102041	944.1383219954649	stop	velar	i-like	tIGer	high	37.120181405895664	109.3197278911565	VC:	FALSE	Y	398	2278
Ticker	36.78004535147352	73.06122448979613	1151.7913832199547	0.0319329054612746	0.06343268890026399	0.11248266296809863	0.22343966712898816	34.89795918367349	326.984126984127	0.3348472336911612	SD	SD_0003	Ticker	normal	k	I	_h	6	SD_0003_Ticker_normal_05	1157.9478458049884	1231.0090702947846	stop	velar	i-like	tIGer	high	34.89795918367349	107.95918367346962	VC:	FALSE	Y	389	2235
Ticker	31.33786848072566	73.35600907029459	962.4716553287981	0.032559783248910394	0.07621627989162426	0.11882039377525595	0.27813601581979125	24.126984126984325	263.7414965986394	0.29932856833441707	SD	SD_0003	Ticker	schnell	k	I	_h	6	SD_0003_Ticker_schnell_01	954.1383219954649	1027.4943310657595	stop	velar	i-like	tIGer	high	24.126984126984325	97.48299319727892	VC:	FALSE	Y	391	2262
Ticker	48.50340136054422	39.841269841269764	919.3424036281181	0.052758799299509156	0.04333670423994269	0.1864377233504752	0.1531421598535691	38.39002267573699	260.1587301587299	0.5490246406570847	SD	SD_0003	Ticker	schnell	k	I	_h	6	SD_0003_Ticker_schnell_02	946.9047619047619	986.7460317460317	stop	velar	i-like	tIGer	high	38.39002267573699	78.23129251700675	VC:	FALSE	Y	398	2061
Ticker	35.804988662131564	50.88435374149651	804.5578231292517	0.04450269158140983	0.06324511710492929	0.13929075511644343	0.1979534227240647	32.40362811791397	257.0521541950112	0.41302641904263737	SD	SD_0003	Ticker	schnell	k	I	_h	6	SD_0003_Ticker_schnell_03	935.9070294784581	986.7913832199546	stop	velar	i-like	tIGer	high	32.40362811791397	83.28798185941048	VC:	FALSE	Y	393	2250
Ticker	41.791383219954696	57.09750566893422	965.9637188208617	0.04326392638324848	0.05910936876452497	0.14706351739546772	0.20092563038621117	30.72562358276639	284.1723356009071	0.4226094932354968	SD	SD_0003	Ticker	schnell	k	I	_h	6	SD_0003_Ticker_schnell_04	835.8390022675737	892.936507936508	stop	velar	i-like	tIGer	high	30.72562358276639	87.8231292517006	VC:	FALSE	Y	408	2117
Ticker	37.93650793650784	54.58049886621325	861.7233560090701	0.04402399873690848	0.06333877164359783	0.13631548928542297	0.19612156766886701	34.21768707482977	278.2993197278911	0.41004901960784207	SD	SD_0003	Ticker	schnell	k	I	_h	6	SD_0003_Ticker_schnell_05	943.8435374149659	998.4240362811792	stop	velar	i-like	tIGer	high	34.21768707482977	88.79818594104302	VC:	FALSE	Y	429	2324
Tiger	68.5034013605441	36.62131519274385	1225.3061224489793	0.05590717299578051	0.029887482419128066	0.20597259153201036	0.11011113383786762	106.80272108843519	332.5850340136053	0.6516393442622942	SD	SD_0003	Tiger	normal	g	i:	6	f	SD_0003_Tiger_normal_01	1124.4104308390022	1161.031746031746	stop	velar	i-like	tIGer	high	0	36.62131519274385	V:C	FALSE	Y	358	2445
Tiger	58.41269841269843	66.12244897959181	1169.591836734694	0.04994280618081003	0.05653463618914672	0.1793497180254821	0.2030216528580378	80.24943310657613	325.69160997732445	0.46904588492352534	SD	SD_0003	Tiger	normal	g	i:	6	f	SD_0003_Tiger_normal_02	914.0702947845805	980.1927437641723	stop	velar	i-like	tIGer	high	0	66.12244897959181	V:C	FALSE	Y	339	2522
Tiger	51.92743764172337	55.82766439909278	1132.721088435374	0.04584309250695656	0.04928632914940028	0.16669093026641438	0.17921094773620555	77.3242630385489	311.51927437641723	0.48190235690235783	SD	SD_0003	Tiger	normal	g	i:	6	f	SD_0003_Tiger_normal_03	1160.827664399093	1216.6553287981858	stop	velar	i-like	tIGer	high	0	55.82766439909278	V:C	FALSE	Y	353	2475
Tiger	77.9138321995465	41.13378684807253	1226.3945578231292	0.06353080393462024	0.033540418608091094	0.239927379372949	0.1266671321835067	92.76643990929688	324.73922902494314	0.6544761904761907	SD	SD_0003	Tiger	normal	g	i:	6	f	SD_0003_Tiger_normal_04	1073.9795918367347	1115.1133786848072	stop	velar	i-like	tIGer	high	0	41.13378684807253	V:C	FALSE	Y	367	2368
Tiger	69.04761904761904	53.71882086167807	1260.4308390022677	0.05478096608797336	0.042619411711792794	0.20277019378038227	0.15775454484917117	85.736961451247	340.52154195011326	0.5624307351311412	SD	SD_0003	Tiger	normal	g	i:	6	f	SD_0003_Tiger_normal_05	1178.8775510204082	1232.5963718820863	stop	velar	i-like	tIGer	high	0	53.71882086167807	V:C	FALSE	Y	352	2517
Tiger	28.435374149659765	28.25396825396831	1045.7596371882084	0.027191118435318008	0.027017650375124738	0.10918589464518895	0.10848933391380076	19.88662131519277	260.4308390022677	0.5015999999999986	SD	SD_0003	Tiger	schnell	g	i:	_h	6	SD_0003_Tiger_schnell_01	962.2335600907029	990.4875283446712	stop	velar	i-like	tIGer	high	19.88662131519277	48.14058956916108	V:C	FALSE	Y	318	2394
Tiger	39.0702947845806	56.938775510204096	988.6394557823128	0.03951925502878517	0.057593064061102345	0.12731840685731205	0.18554644203059192	89.56916099773241	306.87074829931976	0.40694378837978323	SD	SD_0003	Tiger	schnell	g	i:	6	f	SD_0003_Tiger_schnell_02	836.3151927437642	893.2539682539683	stop	velar	i-like	tIGer	high	0	56.938775510204096	V:C	FALSE	Y	355	2393
Tiger	43.492063492063494	54.78458049886615	1005.4421768707484	0.043256653134866936	0.054488046910238994	0.14908666925767589	0.18779634667703052	84.14965986394566	291.72335600907024	0.44254730041532103	SD	SD_0003	Tiger	schnell	g	i:	6	f	SD_0003_Tiger_schnell_03	918.015873015873	972.8004535147392	stop	velar	i-like	tIGer	high	0	54.78458049886615	V:C	FALSE	Y	356	2494
Tiger	37.86848072562361	47.93650793650795	920.7256235827664	0.04112895281253082	0.05206383607526354	0.14611952051798066	0.18496806369761135	69.90929705215422	259.1609977324264	0.44133192389006354	SD	SD_0003	Tiger	schnell	g	i:	6	f	SD_0003_Tiger_schnell_04	883.5034013605442	931.4399092970522	stop	velar	i-like	tIGer	high	0	47.93650793650795	V:C	FALSE	Y	361	2563
Tiger	32.35827664399096	64.92063492063494	944.875283446712	0.03424608221939575	0.06870815234346879	0.12180964575330787	0.24438753734528393	65.17006802721073	265.6462585034013	0.3326340326340328	SD	SD_0003	Tiger	schnell	g	i:	6	f	SD_0003_Tiger_schnell_05	832.1428571428572	897.0634920634922	stop	velar	i-like	tIGer	high	0	64.92063492063494	V:C	FALSE	Y	352	2481
Tigger	57.73242630385471	27.913832199546505	1177.0294784580499	0.04904926117864628	0.023715491166894656	0.17929577464788687	0.08669014084507051	107.55102040816325	321.9954648526076	0.6740799576383365	SD	SD_0003	Tigger	normal	g	I	6	g	SD_0003_Tigger_normal_01	989.9206349206348	1017.8344671201813	stop	velar	i-like	tIGer	high	0	27.913832199546505	VC	FALSE	Y	397	2337
Tigger	61.451247165533005	42.47165532879808	1212.6757369614513	0.050674096374277854	0.03502309317676088	0.1745234415249875	0.12062081401339486	111.56462585034024	352.10884353741494	0.5913157320532413	SD	SD_0003	Tigger	normal	g	I	6	g	SD_0003_Tigger_normal_02	1248.968253968254	1291.439909297052	stop	velar	i-like	tIGer	high	0	42.47165532879808	VC	FALSE	Y	415	2333
Tigger	60	45.918367346938794	1084.4217687074831	0.05532902578257323	0.04234364218054076	0.17974322396576323	0.13755858976971683	89.97732426303855	333.80952380952374	0.5664739884393063	SD	SD_0003	Tigger	normal	g	I	6	g	SD_0003_Tigger_normal_03	948.1292517006802	994.047619047619	stop	velar	i-like	tIGer	high	0	45.918367346938794	VC	FALSE	Y	392	2367
Tigger	53.514739229025054	29.841269841269877	1146.8707482993198	0.046661525990074636	0.02601973228938058	0.15831488562420373	0.0882806735090898	114.5578231292518	338.02721088435374	0.6420021762785638	SD	SD_0003	Tigger	normal	g	I	6	g	SD_0003_Tigger_normal_04	1235.1587301587301	1265	stop	velar	i-like	tIGer	high	0	29.841269841269877	VC	FALSE	Y	411	2401
Tigger	60.56689342403615	37.64172335600915	1134.6938775510203	0.053377298161470715	0.033173461231015264	0.18537025470192212	0.11520577416892251	98.8435374149658	326.73469387755085	0.6167166936042474	SD	SD_0003	Tigger	normal	g	I	6	g	SD_0003_Tigger_normal_05	1140.1020408163265	1177.7437641723357	stop	velar	i-like	tIGer	high	0	37.64172335600915	VC	FALSE	Y	394	2457
Tigger	55.12471655328807	34.693877551020364	1025.5555555555557	0.053751077895947186	0.03382934972472191	0.17563759843941937	0.11054114587096293	99.16099773242627	313.85487528344675	0.6137339055793998	SD	SD_0003	Tigger	schnell	g	I	6	g	SD_0003_Tigger_schnell_01	1011.2358276643992	1045.9297052154195	stop	velar	i-like	tIGer	high	0	34.693877551020364	VC	FALSE	Y	416	2272
Tigger	41.45124716553289	53.37868480725626	959.0022675736964	0.04322330464390429	0.05566064503925094	0.1268827653224127	0.16339279516901506	103.44671201814072	326.6893424036283	0.43711142993782875	SD	SD_0003	Tigger	schnell	g	I	6	g	SD_0003_Tigger_schnell_02	852.0975056689342	905.4761904761905	stop	velar	i-like	tIGer	high	0	53.37868480725626	VC	FALSE	Y	398	2239
Tigger	70.20408163265313	36.66666666666663	944.1950113378684	0.07435337063810378	0.03883378563366071	0.22570532915360517	0.11788291900561332	93.33333333333337	311.04308390022686	0.6569064290260985	SD	SD_0003	Tigger	schnell	g	I	6	g	SD_0003_Tigger_schnell_03	826.5646258503402	863.2312925170069	stop	velar	i-like	tIGer	high	0	36.66666666666663	VC	FALSE	Y	488	2051
Tigger	50	42.87981859410456	1016.4172335600906	0.04919239693021596	0.04218722113153693	0.16212043232115284	0.1390338945665768	95.62358276643977	308.41269841269843	0.5383300781249986	SD	SD_0003	Tigger	schnell	g	I	6	g	SD_0003_Tigger_schnell_04	1163.3673469387754	1206.24716553288	stop	velar	i-like	tIGer	high	0	42.87981859410456	VC	FALSE	Y	401	2336
Tigger	53.197278911564695	38.07256235827663	944.3310657596372	0.056333293312522584	0.04031696482170727	0.1763777159612061	0.12623111044282376	97.73242630385494	301.6099773242631	0.5828571428571433	SD	SD_0003	Tigger	schnell	g	I	6	g	SD_0003_Tigger_schnell_05	875.8390022675737	913.9115646258504	stop	velar	i-like	tIGer	high	0	38.07256235827663	VC	FALSE	Y	419	2278
Tube	76.48526077097483	55.782312925170345	1010.1587301587301	0.0757160815300348	0.05522133429110201	0.22102090295524462	0.16119520345980018	63.5374149659865	346.0544217687077	0.5782616149494237	SD	SD_0003	Tube	normal	b	u:	@	n	SD_0003_Tube_normal_01	1076.9047619047617	1132.687074829932	stop	labial	u-like	CUBe	high	0	55.782312925170345	V:C	FALSE	Y	352	893
Tube	65.62358276644	62.063492063492276	1065.578231292517	0.061584950629894525	0.05824395641811392	0.1899698043849287	0.17966390967572596	59.43310657596362	345.4421768707483	0.5139406854910312	SD	SD_0003	Tube	normal	b	u:	@	n	SD_0003_Tube_normal_02	1123.3673469387754	1185.4308390022677	stop	labial	u-like	CUBe	high	0	62.063492063492276	V:C	FALSE	Y	352	821
Tube	61.81405895691614	45.80498866213145	907.8004535147392	0.06809212169655798	0.05045711145526295	0.1853287103134137	0.13733088585219913	65.41950113378687	333.5374149659864	0.5743784239359466	SD	SD_0003	Tube	normal	b	u:	@	n	SD_0003_Tube_normal_03	901.2358276643992	947.0408163265306	stop	labial	u-like	CUBe	high	0	45.80498866213145	V:C	FALSE	Y	362	798
Tube	93.51473922902483	47.006802721088434	1012.8798185941043	0.09232560222082911	0.04640906241604728	0.27389254167496807	0.1376768280533971	61.38321995464844	341.42857142857144	0.6654832983701788	SD	SD_0003	Tube	normal	b	u:	@	n	SD_0003_Tube_normal_04	1128.7868480725624	1175.7936507936508	stop	labial	u-like	CUBe	high	0	47.006802721088434	V:C	FALSE	Y	376	901
Tube	65.37414965986409	41.49659863945567	1033.9455782312923	0.06322784393710128	0.040134219356536514	0.1804017270508733	0.11451098179087635	17.32426303854868	362.3809523809524	0.6117122851686835	SD	SD_0003	Tube	normal	b	u:	_h	@	SD_0003_Tube_normal_05	1201.4625850340137	1242.9591836734694	stop	labial	u-like	CUBe	high	17.32426303854868	58.82086167800435	V:C	FALSE	Y	361	774
Tube	53.287981859410365	55.600907029478435	969.1383219954648	0.05498490839748233	0.057371487400266714	0.1606727745111443	0.1676466566388622	58.231292517006864	331.655328798186	0.48937942523948336	SD	SD_0003	Tube	schnell	b	u:	@	n	SD_0003_Tube_schnell_01	806.9274376417234	862.5283446712018	stop	labial	u-like	CUBe	high	0	55.600907029478435	V:C	FALSE	Y	366	942
Tube	52.38095238095241	36.8934240362812	857.0068027210882	0.06112081282743297	0.04304916124252531	0.18181818181818193	0.12805981896890997	20.884353741496625	288.0952380952381	0.5867411734823469	SD	SD_0003	Tube	schnell	b	u:	_h	@	SD_0003_Tube_schnell_02	801.1451247165533	838.0385487528345	stop	labial	u-like	CUBe	high	20.884353741496625	57.77777777777783	V:C	FALSE	Y	344	928
Tube	61.47392290249445	47.709750566893376	823.9909297052153	0.07460509659309829	0.05790082007815505	0.1983029771048208	0.153902421183527	11.292517006802655	310	0.5630321910695749	SD	SD_0003	Tube	schnell	b	u:	_h	@	SD_0003_Tube_schnell_03	917.607709750567	965.3174603174604	stop	labial	u-like	CUBe	high	11.292517006802655	59.00226757369603	V:C	FALSE	Y	380	841
Tube	58.39002267573687	47.18820861678023	951.7006802721088	0.061353347629258904	0.049583035501548925	0.18324793623683436	0.14809279817819587	19.070294784580483	318.6394557823129	0.5530498281786929	SD	SD_0003	Tube	schnell	b	u:	_h	@	SD_0003_Tube_schnell_04	1067.1768707482993	1114.3650793650795	stop	labial	u-like	CUBe	high	19.070294784580483	66.25850340136071	V:C	FALSE	Y	367	778
Tube	47.052154195011326	49.20634920634916	854.5351473922902	0.05506169563486797	0.05758259254345225	0.17043121149897328	0.17823408624229964	10.884353741496398	276.0770975056689	0.4888103651354537	SD	SD_0003	Tube	schnell	b	u:	_h	@	SD_0003_Tube_schnell_05	1350.3287981859412	1399.5351473922904	stop	labial	u-like	CUBe	high	10.884353741496398	60.09070294784556	V:C	FALSE	Y	381	946
Widder	49.88662131519277	39.95464852607711	1247.4603174603174	0.039990547688728145	0.032028793194335894	0.1995102929173847	0.159789607327469	13.560090702947718	250.0453514739229	0.5552751135790006	SD	SD_0003	Widder	normal	d	I	_h	6	SD_0003_Widder_normal_01	1073.3219954648525	1113.2766439909296	stop	alveolar	i-like	BIDer	high	13.560090702947718	53.514739229024826	VC	FALSE	Y	435	1740
Widder	46.68934240362819	34.53514739229024	1280.3854875283446	0.03646506685557431	0.026972460816434955	0.1763144374036654	0.13041616715190962	24.988662131519163	264.8072562358275	0.5748185371300953	SD	SD_0003	Widder	normal	d	I	_h	6	SD_0003_Widder_normal_02	967.8344671201814	1002.3696145124717	stop	alveolar	i-like	BIDer	high	24.988662131519163	59.523809523809405	VC	FALSE	Y	451	1749
Widder	50.92970521541952	32.743764172335545	1252.471655328798	0.04066335952493031	0.026143317521816232	0.2053391844944231	0.13201682208813284	13.809523809523853	248.02721088435385	0.6086720867208677	SD	SD_0003	Widder	normal	d	I	_h	6	SD_0003_Widder_normal_03	955.4081632653061	988.1519274376417	stop	alveolar	i-like	BIDer	high	13.809523809523853	46.5532879818594	VC	FALSE	Y	437	1943
Widder	48.23129251700675	28.231292517006864	1251.111111111111	0.03855076666545833	0.022564976256932663	0.19940001874941393	0.11671510265304239	5.918367346938794	241.88208616780037	0.6307829181494654	SD	SD_0003	Widder	normal	d	I	_h	6	SD_0003_Widder_normal_04	797.2675736961451	825.4988662131519	stop	alveolar	i-like	BIDer	high	5.918367346938794	34.14965986394566	VC	FALSE	Y	463	1846
Widder	50.249433106576134	47.57369614512447	1217.7097505668933	0.04126552578164294	0.03906817377702444	0.192628650904034	0.18237134909596567	95.53287981859421	260.8616780045352	0.5136764024107578	SD	SD_0003	Widder	normal	d	I	6	S	SD_0003_Widder_normal_05	1016.9274376417235	1064.501133786848	stop	alveolar	i-like	BIDer	high	0	47.57369614512447	VC	FALSE	Y	451	1938
Widder	43.78684807256241	30.136054421768677	1029.5011337868482	0.04253210281711861	0.029272482984956244	0.2135589471355897	0.14698075646980743	79.68253968253975	205.03401360544217	0.5923312883435587	SD	SD_0003	Widder	schnell	d	I	6	S	SD_0003_Widder_schnell_01	1129.8979591836735	1160.0340136054422	stop	alveolar	i-like	BIDer	high	0	30.136054421768677	VC	FALSE	Y	451	1783
Widder	48.48072562358277	30.612244897959158	962.2675736961451	0.05038175134319918	0.031812611933264186	0.22540853979968375	0.1423299947285186	75.64625850340133	215.07936507936506	0.6129587155963305	SD	SD_0003	Widder	schnell	d	I	6	S	SD_0003_Widder_schnell_02	895.7936507936508	926.40589569161	stop	alveolar	i-like	BIDer	high	0	30.612244897959158	VC	FALSE	Y	492	1831
Widder	49.27437641723361	17.82312925170072	1043.1972789115646	0.04723399630474954	0.017085099445712463	0.22630701937096467	0.08185794626119579	94.58049886621313	217.73242630385482	0.7343697194998308	SD	SD_0003	Widder	schnell	d	I	6	S	SD_0003_Widder_schnell_03	778.0612244897959	795.8843537414966	stop	alveolar	i-like	BIDer	high	0	17.82312925170072	VC	FALSE	Y	447	1839
Widder	37.6643990929706	28.140589569160966	1009.8639455782313	0.037296508364208	0.02786572358818903	0.1735088269090153	0.12963543298861369	87.64172335600904	217.07482993197277	0.5723638869745011	SD	SD_0003	Widder	schnell	d	I	6	S	SD_0003_Widder_schnell_04	853.7074829931973	881.8480725623583	stop	alveolar	i-like	BIDer	high	0	28.140589569160966	VC	FALSE	Y	427	1724
wieder	54.24036281179144	42.35827664399085	1154.2403628117916	0.04699225963616365	0.03669796864563271	0.1831827232347988	0.14305406647266017	16.68934240362819	296.09977324263036	0.5615023474178411	SD	SD_0003	wieder	normal	d	i:	_h	6	SD_0003_wieder_normal_01	1040.7823129251701	1083.140589569161	stop	alveolar	i-like	BIDer	high	16.68934240362819	59.04761904761904	V:C	FALSE	Y	345	2473
wieder	59.93197278911566	38.548752834466995	984.875283446712	0.06085234729353258	0.03914074551608211	0.20981185996665871	0.13495276653171343	20.045351473922892	285.64625850340144	0.6085655077135629	SD	SD_0003	wieder	normal	d	i:	_h	6	SD_0003_wieder_normal_02	1079.0816326530612	1117.6303854875282	stop	alveolar	i-like	BIDer	high	20.045351473922892	58.59410430838989	V:C	FALSE	Y	357	2550
wieder	59.31972789115662	40.045351473922665	1009.3650793650794	0.05876934828027782	0.03967380315862758	0.1897439617030542	0.12809168056865092	11.020408163265529	312.6303854875282	0.5969876768598834	SD	SD_0003	wieder	normal	d	i:	_h	6	SD_0003_wieder_normal_03	1111.5986394557824	1151.643990929705	stop	alveolar	i-like	BIDer	high	11.020408163265529	51.065759637188194	V:C	FALSE	Y	327	2411
wieder	69.65986394557831	43.628117913832284	1021.8140589569161	0.0681727397807466	0.04269672895122284	0.2459764592841704	0.15405556890063288	15.442176870748199	283.1972789115646	0.6148919135308245	SD	SD_0003	wieder	normal	d	i:	_h	6	SD_0003_wieder_normal_04	1105.8616780045352	1149.4897959183675	stop	alveolar	i-like	BIDer	high	15.442176870748199	59.07029478458048	V:C	FALSE	Y	282	2625
wieder	54.21768707482988	51.33786848072589	1057.0748299319728	0.051290301821223974	0.04856597378638719	0.1900787025995705	0.17998251053342962	14.98866213151905	285.2380952380953	0.5136412459720715	SD	SD_0003	wieder	normal	d	i:	_h	6	SD_0003_wieder_normal_05	1021.0317460317459	1072.3696145124718	stop	alveolar	i-like	BIDer	high	14.98866213151905	66.32653061224494	V:C	FALSE	Y	322	2630
wieder	32.38095238095241	43.6507936507935	910.6349206349206	0.0355586543489629	0.04793446051943508	0.13509933774834437	0.18211920529801248	16.96145124716577	239.68253968253987	0.4258872651357004	SD	SD_0003	wieder	schnell	d	i:	_h	6	SD_0003_wieder_schnell_01	1055.702947845805	1099.3537414965986	stop	alveolar	i-like	BIDer	high	16.96145124716577	60.61224489795927	V:C	FALSE	Y	341	2576
wieder	42.78911564625844	31.08843537414964	866.4625850340135	0.04938368532621489	0.035879720499332635	0.175960462513987	0.12784408802685554	16.41723356009072	243.17460317460325	0.5791896869244934	SD	SD_0003	wieder	schnell	d	i:	_h	6	SD_0003_wieder_schnell_02	753.0498866213152	784.1383219954648	stop	alveolar	i-like	BIDer	high	16.41723356009072	47.50566893424036	V:C	FALSE	Y	320	2491
wieder	56.462585034013614	39.25170068027205	889.0476190476192	0.06350906725839774	0.04415027928686197	0.22371967654986524	0.15552560646900246	12.993197278911566	252.3809523809524	0.5899076048329783	SD	SD_0003	wieder	schnell	d	i:	_h	6	SD_0003_wieder_schnell_03	701.8707482993198	741.1224489795918	stop	alveolar	i-like	BIDer	high	12.993197278911566	52.24489795918362	V:C	FALSE	Y	365	2532
wieder	57.59637188208626	43.1065759637188	981.7006802721087	0.05866999283948916	0.04391010094010577	0.22402540130534512	0.167666255071441	15.328798185941082	257.09750566893433	0.5719432560234187	SD	SD_0003	wieder	schnell	d	i:	_h	6	SD_0003_wieder_schnell_04	898.8321995464853	941.9387755102041	stop	alveolar	i-like	BIDer	high	15.328798185941082	58.43537414965988	V:C	FALSE	Y	338	2447
wieder	47.2789115646259	43.08390022675735	859.6371882086167	0.05499868108678455	0.05011870218939592	0.1935214405049195	0.17635047336179688	16.394557823129276	244.30839002267567	0.5232120451693856	SD	SD_0003	wieder	schnell	d	i:	_h	6	SD_0003_wieder_schnell_05	891.4625850340136	934.546485260771	stop	alveolar	i-like	BIDer	high	16.394557823129276	59.478458049886626	V:C	FALSE	Y	361	2525
bieten	72.47165532879819	106.57596371882096	1114.6031746031745	0.065020140782032	0.0956178540912236	0.20574224282219652	0.3025621217973481	32.267573696145064	352.2448979591836	0.40476190476190455	SD	SD_0004	bieten	normal	t	i:	_h	n	SD_0004_bieten_normal_01	860.5555555555555	967.1315192743765	stop	alveolar	i-like	bIDen	high	32.267573696145064	138.84353741496602	V:C:	FALSE	Y	311	2667
bieten	80.02267573696145	89.79591836734699	1033.9455782312925	0.07739544268263263	0.08684781893545633	0.21837871287128718	0.24504950495049524	51.972789115646265	366.43990929705205	0.47122446254506595	SD	SD_0004	bieten	normal	t	i:	_h	n	SD_0004_bieten_normal_02	1263.9569160997733	1353.7528344671202	stop	alveolar	i-like	bIDen	high	51.972789115646265	141.76870748299325	V:C:	FALSE	Y	282	2630
bieten	72.56235827664409	90.77097505668928	1028.0725623582766	0.07058096960607006	0.08829238166659309	0.2060528010302643	0.2577591757887957	39.95464852607711	352.15419501133783	0.4442593363876168	SD	SD_0004	bieten	normal	t	i:	_h	n	SD_0004_bieten_normal_03	1006.3832199546486	1097.1541950113378	stop	alveolar	i-like	bIDen	high	39.95464852607711	130.7256235827664	V:C:	FALSE	Y	303	2679
bieten	63.26530612244903	88.00453514739229	944.172335600907	0.06700610019693555	0.09320812719150776	0.19385769872151215	0.2696637020566982	35.44217687074831	326.34920634920627	0.4182281517013943	SD	SD_0004	bieten	normal	t	i:	_h	n	SD_0004_bieten_normal_04	909.4671201814059	997.4716553287982	stop	alveolar	i-like	bIDen	high	35.44217687074831	123.4467120181406	V:C:	FALSE	Y	328	2600
bieten	90.20408163265324	110.40816326530603	1115.9863945578231	0.08082901554404161	0.09893325205729953	0.2203389830508479	0.2696909272183447	56.78004535147397	409.38775510204084	0.4496439471007128	SD	SD_0004	bieten	normal	t	i:	_h	n	SD_0004_bieten_normal_05	1005.3628117913834	1115.7709750566894	stop	alveolar	i-like	bIDen	high	56.78004535147397	167.18820861678	V:C:	FALSE	Y	307	2633
bieten	81.3605442176871	88.54875283446711	1027.8004535147393	0.07915986409566256	0.08615364250099279	0.2395353494892852	0.26069831096868956	37.25623582766434	339.6598639455781	0.4788469237955426	SD	SD_0004	bieten	schnell	t	i:	_h	n	SD_0004_bieten_schnell_01	997.5170068027211	1086.0657596371882	stop	alveolar	i-like	bIDen	high	37.25623582766434	125.80498866213145	V:C:	FALSE	Y	272	2664
bieten	62.993197278911566	75.98639455782302	1043.6507936507937	0.06035850081477458	0.07280825638240075	0.20062107315664035	0.24200187766303127	39.04761904761938	313.99092970521554	0.4532550171316695	SD	SD_0004	bieten	schnell	t	i:	_h	n	SD_0004_bieten_schnell_02	943.0498866213152	1019.0362811791382	stop	alveolar	i-like	bIDen	high	39.04761904761938	115.0340136054424	V:C:	FALSE	Y	322	2530
bieten	72.01814058956916	81.33786848072577	1072.4943310657595	0.06715013637228577	0.07583990527940476	0.21769826581671126	0.24587017616012113	42.76643990929688	330.8163265306122	0.4696140765932274	SD	SD_0004	bieten	schnell	t	i:	_h	n	SD_0004_bieten_schnell_03	991.1224489795918	1072.4603174603176	stop	alveolar	i-like	bIDen	high	42.76643990929688	124.10430839002265	V:C:	FALSE	Y	320	2332
bieten	87.55102040816337	86.55328798185928	1095.6462585034014	0.07990810877933698	0.07899747506105373	0.23046618516086703	0.2278397898883779	66.43990929705228	379.88662131519266	0.5028653295128946	SD	SD_0004	bieten	schnell	t	i:	_h	n	SD_0004_bieten_schnell_04	1083.9115646258504	1170.4648526077096	stop	alveolar	i-like	bIDen	high	66.43990929705228	152.99319727891157	V:C:	FALSE	Y	285	2629
bieten	69.20634920634927	67.16553287981856	904.784580498866	0.07648931104483606	0.07423372847798299	0.20925608501885515	0.20308536167295152	67.09750566893422	330.7256235827665	0.5074825407382777	SD	SD_0004	bieten	schnell	t	i:	_h	n	SD_0004_bieten_schnell_05	813.185941043084	880.3514739229025	stop	alveolar	i-like	bIDen	high	67.09750566893422	134.26303854875277	V:C:	FALSE	Y	325	2502
Bieter	32.29024943310651	62.993197278911566	907.5510204081634	0.03557954176348592	0.06941008919871074	0.10732589689478417	0.20937594211637012	22.766439909296878	300.8616780045353	0.3388862446454065	SD	SD_0004	Bieter	normal	t	i:	_h	6	SD_0004_Bieter_normal_01	1011.9614512471655	1074.954648526077	stop	alveolar	i-like	BIDer	high	22.766439909296878	85.75963718820844	V:C:	FALSE	Y	357	2121
Bieter	62.58503401360531	74.62585034013591	1222.2222222222222	0.05120593692022253	0.06105751391465666	0.18408590675648598	0.21950243446941864	24.51247165532891	339.97732426303855	0.45612295488349025	SD	SD_0004	Bieter	normal	t	i:	_h	6	SD_0004_Bieter_normal_02	1119.2857142857142	1193.9115646258501	stop	alveolar	i-like	BIDer	high	24.51247165532891	99.13832199546482	V:C:	FALSE	Y	319	2538
Bieter	55.736961451247225	75.21541950113374	1177.0068027210884	0.04735483373791089	0.06390398027203016	0.1525855112049167	0.2059097398969519	68.00453514739229	365.2834467120181	0.4256277056277061	SD	SD_0004	Bieter	normal	t	i:	_h	6	SD_0004_Bieter_normal_03	1149.5578231292518	1224.7732426303855	stop	alveolar	i-like	BIDer	high	68.00453514739229	143.21995464852603	V:C:	FALSE	Y	311	2701
Bieter	52.4263038548753	60.49886621315193	1016.575963718821	0.05157145725056324	0.059512390979456174	0.15229563269876822	0.1757459982873328	53.174603174603135	344.24036281179144	0.4642570281124499	SD	SD_0004	Bieter	normal	t	i:	_h	6	SD_0004_Bieter_normal_04	987.4263038548753	1047.9251700680272	stop	alveolar	i-like	BIDer	high	53.174603174603135	113.67346938775506	V:C:	FALSE	Y	306	2606
Bieter	47.981859410430616	62.244897959183845	970.702947845805	0.049430013081666745	0.06412352831246514	0.1506478712800791	0.19542930371636114	49.81859410430843	318.5034013605441	0.4353013783172169	SD	SD_0004	Bieter	normal	t	i:	_h	6	SD_0004_Bieter_normal_05	1384.8412698412696	1447.0861678004535	stop	alveolar	i-like	BIDer	high	49.81859410430843	112.06349206349228	V:C:	FALSE	Y	343	2546
Bieter	41.768707482993136	54.78458049886626	917.5736961451248	0.045520820462127694	0.05970591869516871	0.1473717897431793	0.19329546363709121	23.832199546485185	283.42403628117904	0.4325974635979327	SD	SD_0004	Bieter	schnell	t	i:	_h	6	SD_0004_Bieter_schnell_01	945.6802721088435	1000.4648526077098	stop	alveolar	i-like	BIDer	high	23.832199546485185	78.61678004535145	V:C:	FALSE	Y	339	2307
Bieter	71.60997732426301	62.49433106575964	1045.0340136054422	0.06852406370698258	0.059801241157835354	0.19754785437257594	0.17240085074440134	82.56235827664398	362.49433106575964	0.5339871491376394	SD	SD_0004	Bieter	schnell	t	i:	_h	6	SD_0004_Bieter_schnell_02	935.2267573696145	997.7210884353741	stop	alveolar	i-like	BIDer	high	82.56235827664398	145.05668934240362	V:C:	FALSE	Y	286	2618
Bieter	35.98639455782313	71.72335600907013	1051.7913832199547	0.03421438427043808	0.06819161779924096	0.10348200312989045	0.20624673969744342	68.36734693877565	347.7551020408164	0.3341052631578953	SD	SD_0004	Bieter	schnell	t	i:	_h	6	SD_0004_Bieter_schnell_03	918.6281179138323	990.3514739229024	stop	alveolar	i-like	BIDer	high	68.36734693877565	140.09070294784578	V:C:	FALSE	Y	348	2428
Bieter	60.090702947845784	47.89115646258506	991.2244897959185	0.06062269805321068	0.048315146523917385	0.18698842788597225	0.149026248941575	77.41496598639446	321.3605442176871	0.5564888702225953	SD	SD_0004	Bieter	schnell	t	i:	_h	6	SD_0004_Bieter_schnell_04	1052.7551020408164	1100.6462585034014	stop	alveolar	i-like	BIDer	high	77.41496598639446	125.30612244897952	V:C:	FALSE	Y	330	2617
Bieter	63.71882086167784	52.06349206349216	1021.4512471655328	0.06238067752963622	0.05097011943346811	0.20542437312669004	0.16784852693910407	83.28798185941037	310.18140589569157	0.5503329416372884	SD	SD_0004	Bieter	schnell	t	i:	_h	6	SD_0004_Bieter_schnell_05	937.8117913832199	989.875283446712	stop	alveolar	i-like	BIDer	high	83.28798185941037	135.35147392290253	V:C:	FALSE	Y	328	2574
bitten	16.303854875283378	108.95691609977348	996.5759637188207	0.01635987166943496	0.10933127033607161	0.06238070449418681	0.4168835675863276	21.3151927437641	261.360544217687	0.1301593048515561	SD	SD_0004	bitten	normal	t	I	_h	n	SD_0004_bitten_normal_01	1339.6938775510203	1448.6507936507937	stop	alveolar	i-like	bIDen	high	21.3151927437641	130.27210884353758	VC:	FALSE	Y	400	1698
bitten	32.51700680272097	108.84353741496602	1098.4807256235827	0.02960180005367122	0.09908552319220532	0.09858380310738317	0.3299876254640454	39.2743764172335	329.84126984126965	0.2300288739172274	SD	SD_0004	bitten	normal	t	I	_h	n	SD_0004_bitten_normal_02	1218.1746031746031	1327.0181405895692	stop	alveolar	i-like	bIDen	high	39.2743764172335	148.11791383219952	VC:	FALSE	Y	434	1793
bitten	28.662131519274226	114.53514739229036	1141.360544217687	0.025112250168871805	0.10034966424285781	0.08902035354602393	0.3557292767096279	43.741496598639515	321.97278911564615	0.20015835312747327	SD	SD_0004	bitten	normal	t	I	_h	n	SD_0004_bitten_normal_03	1097.312925170068	1211.8480725623583	stop	alveolar	i-like	bIDen	high	43.741496598639515	158.27664399092987	VC:	FALSE	Y	452	1726
bitten	30.793650793650727	96.53061224489807	929.8639455782316	0.03311629721754814	0.10381154437047342	0.11930071158745473	0.3739787402266542	31.791383219954696	258.1179138321995	0.24185218165627723	SD	SD_0004	bitten	normal	t	I	_h	n	SD_0004_bitten_normal_04	735.7936507936507	832.3242630385488	stop	alveolar	i-like	bIDen	high	31.791383219954696	128.32199546485276	VC:	FALSE	Y	437	1732
bitten	28.23129251700675	123.26530612244915	976.8480725623583	0.02890039230251393	0.1261867731377239	0.10116194035914503	0.44169984561631653	15.26077097505663	279.0702947845805	0.1863493488998648	SD	SD_0004	bitten	schnell	t	I	_h	n	SD_0004_bitten_schnell_01	937.4036281179137	1060.668934240363	stop	alveolar	i-like	bIDen	high	15.26077097505663	138.52607709750578	VC:	FALSE	Y	443	1607
bitten	15.736961451247112	102.857142857143	963.1065759637187	0.016339792338662156	0.10679725943540619	0.055702704871979904	0.3640741632554785	37.4829931972788	282.5170068027211	0.13269598470363234	SD	SD_0004	bitten	schnell	t	I	_h	n	SD_0004_bitten_schnell_02	973.5034013605442	1076.3605442176872	stop	alveolar	i-like	bIDen	high	37.4829931972788	140.3401360544218	VC:	FALSE	Y	429	1676
bitten	21.496598639455783	102.10884353741494	958.3673469387754	0.022430437251561616	0.10654457694491765	0.07491702228544334	0.3558558558558558	33.741496598639515	286.9387755102041	0.17391304347826092	SD	SD_0004	bitten	schnell	t	I	_h	n	SD_0004_bitten_schnell_03	778.9002267573696	881.0090702947846	stop	alveolar	i-like	bIDen	high	33.741496598639515	135.85034013605446	VC:	FALSE	Y	443	1769
bitten	25.986394557823132	112.35827664399096	992.9478458049887	0.02617095617620864	0.11315627212313598	0.09573934837092732	0.413951545530493	21.3151927437641	271.42857142857144	0.1878380593345353	SD	SD_0004	bitten	schnell	t	I	_h	n	SD_0004_bitten_schnell_04	814.1383219954648	926.4965986394558	stop	alveolar	i-like	bIDen	high	21.3151927437641	133.67346938775506	VC:	FALSE	Y	412	1801
bitten	14.988662131519277	111.97278911564615	935.4875283446713	0.016022300327233063	0.1196945824748514	0.05347031224720919	0.3994499271962461	32.58503401360554	280.31746031746036	0.11805679585640305	SD	SD_0004	bitten	schnell	t	I	_h	n	SD_0004_bitten_schnell_05	827.8798185941043	939.8526077097505	stop	alveolar	i-like	bIDen	high	32.58503401360554	144.5578231292517	VC:	FALSE	Y	432	1778
bitter	36.190476190476375	63.12925170068024	1195.691609977324	0.030267399962071086	0.05279726910677032	0.13520840393087155	0.23585225347339867	19.047619047619037	267.6643990929706	0.3643835616438369	SD	SD_0004	bitter	normal	t	I	_h	6	SD_0004_bitter_normal_01	1125.8616780045352	1188.9909297052154	stop	alveolar	i-like	BIDer	high	19.047619047619037	82.17687074829928	VC:	FALSE	Y	445	1757
bitter	16.57596371882073	61.31519274376433	1176.326530612245	0.014091294625645658	0.052124296399105687	0.0641059370341133	0.23713057967201664	32.29024943310651	258.57142857142867	0.21280931586608268	SD	SD_0004	bitter	normal	t	I	_h	6	SD_0004_bitter_normal_02	1216.6780045351472	1277.9931972789116	stop	alveolar	i-like	BIDer	high	32.29024943310651	93.60544217687084	VC:	FALSE	Y	408	1790
bitter	26.258503401360485	59.909297052154216	1193.9909297052154	0.02199221346500802	0.05017567182603743	0.09892362890825195	0.22569622415855123	21.972789115646265	265.4421768707483	0.3047368421052626	SD	SD_0004	bitter	normal	t	I	_h	6	SD_0004_bitter_normal_03	1074.501133786848	1134.4104308390022	stop	alveolar	i-like	BIDer	high	21.972789115646265	81.88208616780048	VC:	FALSE	Y	393	1753
bitter	25.66893424036266	58.344671201814094	1147.9138321995465	0.022361377239594516	0.05082669932639317	0.09921991410290061	0.22552370935226584	25.215419501133965	258.70748299319735	0.3055330634277989	SD	SD_0004	bitter	normal	t	I	_h	6	SD_0004_bitter_normal_04	942.845804988662	1001.1904761904761	stop	alveolar	i-like	BIDer	high	25.215419501133965	83.56009070294806	VC:	FALSE	Y	397	1670
bitter	27.41496598639469	90.34013605442169	1429.5464852607709	0.019177386862934916	0.06319496216867847	0.0850151184867454	0.2801490753111594	26.235827664399267	322.4716553287981	0.23281340265742448	SD	SD_0004	bitter	normal	t	I	_h	6	SD_0004_bitter_normal_05	1072.8458049886622	1163.1859410430839	stop	alveolar	i-like	BIDer	high	26.235827664399267	116.57596371882096	VC:	FALSE	Y	413	1854
bitter	32.63038548752843	48.140589569160966	1018.8662131519275	0.032026172883468436	0.04724917653342826	0.1378220476965811	0.203333014079111	18.276643990929642	236.75736961451253	0.4039865244244814	SD	SD_0004	bitter	schnell	t	I	_h	6	SD_0004_bitter_schnell_01	1211.0997732426304	1259.2403628117913	stop	alveolar	i-like	BIDer	high	18.276643990929642	66.41723356009061	VC:	FALSE	Y	488	1719
bitter	25.578231292517103	52.10884353741494	1139.1609977324265	0.02245357007783116	0.04574317733941116	0.10512581547064338	0.21416589002795874	24.761904761904816	243.31065759637204	0.32924693520140197	SD	SD_0004	bitter	schnell	t	I	_h	6	SD_0004_bitter_schnell_02	1146.8820861678005	1198.9909297052154	stop	alveolar	i-like	BIDer	high	24.761904761904816	76.87074829931976	VC:	FALSE	Y	439	1555
bitter	32.766439909297105	49.954648526076994	1091.0884353741496	0.030030966186586912	0.04578423426231884	0.1419728826881512	0.21644723914324976	24.21768707483011	230.79365079365073	0.39610745614035175	SD	SD_0004	bitter	schnell	t	I	_h	6	SD_0004_bitter_schnell_03	996.2244897959184	1046.1791383219954	stop	alveolar	i-like	BIDer	high	24.21768707483011	74.1723356009071	VC:	FALSE	Y	457	1816
bitter	25.941043083900126	56.46258503401373	1158.1179138321995	0.02239931079043713	0.048753744640025166	0.09966024915062248	0.2169178499869331	25.73696145124711	260.2947845804989	0.31480462300495193	SD	SD_0004	bitter	schnell	t	I	_h	6	SD_0004_bitter_schnell_04	952.8231292517006	1009.2857142857143	stop	alveolar	i-like	BIDer	high	25.73696145124711	82.19954648526084	VC:	FALSE	Y	414	1692
bitter	21.0204081632653	54.37641723356012	1071.5873015873017	0.01961614152400702	0.05074380515055973	0.08039895923677365	0.20797918473547286	18.390022675736873	261.4512471655328	0.2787969924812029	SD	SD_0004	bitter	schnell	t	I	_h	6	SD_0004_bitter_schnell_05	969.5578231292517	1023.9342403628118	stop	alveolar	i-like	BIDer	high	18.390022675736873	72.76643990929699	VC:	FALSE	Y	465	1669
Butter	43.08390022675758	70.47619047619037	1102.2448979591836	0.039087411796169626	0.0639387767697339	0.14316931655489482	0.23419486097505804	19.75056689342432	300.9297052154195	0.3793929712460079	SD	SD_0004	Butter	normal	d	U	_h	6	SD_0004_Butter_normal_01	1127.9705215419501	1198.4467120181405	stop	alveolar	u-like	BUD-	high	19.75056689342432	90.22675736961469	VC:	FALSE	Y	400	1148
Butter	38.2993197278912	60.725623582766275	1187.9365079365077	0.0322402076811484	0.05111857677330674	0.12499074964848683	0.19817953082217077	25.71428571428578	306.4172335600906	0.38676436913212825	SD	SD_0004	Butter	normal	d	U	_h	6	SD_0004_Butter_normal_02	1047.562358276644	1108.2879818594104	stop	alveolar	u-like	BUD-	high	25.71428571428578	86.43990929705205	VC:	FALSE	Y	428	1111
Butter	35.37414965986409	60.47619047619037	1210.8616780045354	0.02921403022528523	0.04994475551976619	0.11560693641618539	0.19764339706536196	25.056689342403843	305.98639455782325	0.36905606813342934	SD	SD_0004	Butter	normal	d	U	_h	6	SD_0004_Butter_normal_03	1071.984126984127	1132.4603174603174	stop	alveolar	u-like	BUD-	high	25.056689342403843	85.53287981859421	VC:	FALSE	Y	414	1053
Butter	41.36054421768699	51.678004535147466	1148.140589569161	0.03602393695811025	0.045010171232200406	0.14714424007744406	0.18384962891255271	32.60770975056698	281.08843537414964	0.44455276626858314	SD	SD_0004	Butter	normal	d	U	_h	6	SD_0004_Butter_normal_04	1304.297052154195	1355.9750566893424	stop	alveolar	u-like	BUD-	high	32.60770975056698	84.28571428571445	VC:	FALSE	Y	448	1104
Butter	41.609977324263014	74.0816326530612	1164.126984126984	0.03574350383731347	0.06363707195449762	0.13317367007765427	0.23709993468321344	24.24036281179133	312.44897959183686	0.3596628773030183	SD	SD_0004	Butter	normal	d	U	_h	6	SD_0004_Butter_normal_05	999.875283446712	1073.9569160997733	stop	alveolar	u-like	BUD-	high	24.24036281179133	98.32199546485253	VC:	FALSE	Y	439	1185
Butter	25.21541950113385	61.88208616780037	1089.8639455782313	0.02313630027255899	0.05677964338472413	0.09742421587524121	0.2390923427369894	23.650793650793617	258.82086167800446	0.28950794064045904	SD	SD_0004	Butter	schnell	d	U	_h	6	SD_0004_Butter_schnell_01	849.2857142857143	911.1678004535147	stop	alveolar	u-like	BUD-	high	23.650793650793617	85.53287981859398	VC:	FALSE	Y	394	1162
Butter	36.46258503401373	73.08390022675735	1165.873015873016	0.031274919770495097	0.06268598657979187	0.11679256246368432	0.23409355026147585	24.51247165532891	312.1995464852607	0.3328503415441946	SD	SD_0004	Butter	schnell	d	U	_h	6	SD_0004_Butter_schnell_02	1089.8299319727892	1162.9138321995465	stop	alveolar	u-like	BUD-	high	24.51247165532891	97.59637188208626	VC:	FALSE	Y	412	1104
Butter	45.39682539682542	57.80045351473916	1230.3174603174602	0.036898464714230444	0.0469801131651215	0.14446529080675433	0.18393707605715093	30	314.24036281179133	0.43990331795209886	SD	SD_0004	Butter	schnell	d	U	_h	6	SD_0004_Butter_schnell_03	1012.1201814058958	1069.920634920635	stop	alveolar	u-like	BUD-	high	30	87.80045351473916	VC:	FALSE	Y	422	1144
Butter	29.886621315192883	58.16326530612241	1125.873015873016	0.02654528609695688	0.051660590924654054	0.10466963151207169	0.20370076238881826	24.331065759637113	285.532879818594	0.33942827710533213	SD	SD_0004	Butter	schnell	d	U	_h	6	SD_0004_Butter_schnell_04	893.2539682539683	951.4172335600907	stop	alveolar	u-like	BUD-	high	24.331065759637113	82.49433106575952	VC:	FALSE	Y	406	1146
Butter	30.952380952380963	56.5532879818594	1071.2018140589569	0.028895004233700266	0.05279424216765452	0.10927868065006811	0.1996637579056921	23.62811791383217	283.2426303854875	0.35371857994299055	SD	SD_0004	Butter	schnell	d	U	_h	6	SD_0004_Butter_schnell_05	891.4852607709751	948.0385487528345	stop	alveolar	u-like	BUD-	high	23.62811791383217	80.18140589569157	VC:	FALSE	Y	447	1139
Cutter	38.253968253968424	54.01360544217664	1047.0521541950116	0.03653492149431526	0.05158635625338363	0.13319122059055796	0.18806252960682057	23.01587301587324	287.21088435374156	0.4145981813713464	SD	SD_0004	Cutter	normal	d	U	_h	6	SD_0004_Cutter_normal_01	1069.671201814059	1123.6848072562357	stop	alveolar	u-like	kADer	high	23.01587301587324	77.02947845804988	VC:	FALSE	Y	733	1514
Cutter	46.30385487528338	63.31065759637181	1196.3945578231294	0.03870282974166518	0.052917874945508925	0.14256789778677634	0.19493122949102823	26.643990929705296	324.78458049886615	0.4224244931733553	SD	SD_0004	Cutter	normal	d	U	_h	6	SD_0004_Cutter_normal_02	1159.1043083900227	1222.4149659863945	stop	alveolar	u-like	kADer	high	26.643990929705296	89.95464852607711	VC:	FALSE	Y	769	1564
Cutter	65.55555555555566	65.71428571428555	1174.2630385487528	0.05582697692381973	0.05596215120208541	0.18904073759236278	0.18949846334924425	26.077097505668917	346.780045351474	0.49939540507859836	SD	SD_0004	Cutter	normal	d	U	_h	6	SD_0004_Cutter_normal_03	1130.62358276644	1196.3378684807255	stop	alveolar	u-like	kADer	high	26.077097505668917	91.79138321995447	VC:	FALSE	Y	792	1466
Cutter	43.968253968253975	30.702947845804943	1091.609977324263	0.040278354798504376	0.028126298296634777	0.15841503267973867	0.11062091503267962	29.86394557823121	277.55102040816314	0.5888247798360162	SD	SD_0004	Cutter	normal	d	U	_h	6	SD_0004_Cutter_normal_04	976.9047619047619	1007.6077097505669	stop	alveolar	u-like	kADer	high	29.86394557823121	60.56689342403615	VC:	FALSE	Y	572	1437
Cutter	50.13605442176879	44.89795918367338	1173.106575963719	0.04273785131634908	0.038272702671357246	0.161551950898729	0.1446733888645329	26.009070294784692	310.3401360544216	0.5275590551181112	SD	SD_0004	Cutter	normal	d	U	_h	6	SD_0004_Cutter_normal_05	928.3333333333334	973.2312925170068	stop	alveolar	u-like	kADer	high	26.009070294784692	70.90702947845807	VC:	FALSE	Y	741	1455
Cutter	53.08390022675735	42.83446712018133	1095.4875283446713	0.048456873175881245	0.03910082589886354	0.18031271662943843	0.14549795886929034	30.02267573696156	294.39909297052156	0.5534278959810878	SD	SD_0004	Cutter	schnell	d	U	_h	6	SD_0004_Cutter_schnell_01	945.4988662131519	988.3333333333333	stop	alveolar	u-like	kADer	high	30.02267573696156	72.85714285714289	VC:	FALSE	Y	728	1481
Cutter	41.995464852607824	34.42176870748301	1172.6984126984128	0.03581096759223461	0.029352618145254868	0.136719326738521	0.1120626015059797	30.226757369614347	307.16553287981856	0.5495548961424338	SD	SD_0004	Cutter	schnell	d	U	_h	6	SD_0004_Cutter_schnell_02	977.6984126984128	1012.1201814058958	stop	alveolar	u-like	kADer	high	30.226757369614347	64.64852607709736	VC:	FALSE	Y	766	1462
Cutter	55.98639455782313	27.052154195011326	1086.734693877551	0.05151799687010954	0.024893062076160655	0.18542996620352986	0.08959819752159215	32.47165532879819	301.9274376417234	0.6742217367558713	SD	SD_0004	Cutter	schnell	d	U	_h	6	SD_0004_Cutter_schnell_03	922.0294784580499	949.0816326530612	stop	alveolar	u-like	kADer	high	32.47165532879819	59.52380952380952	VC:	FALSE	Y	667	1295
Cutter	41.315192743764214	38.77551020408157	1052.3356009070294	0.039260472332356536	0.0368470953283916	0.14412276538522403	0.13526340768865666	24.648526077097472	286.66666666666663	0.5158550396375997	SD	SD_0004	Cutter	schnell	d	U	_h	6	SD_0004_Cutter_schnell_04	814.8866213151928	853.6621315192743	stop	alveolar	u-like	kADer	high	24.648526077097472	63.42403628117904	VC:	FALSE	Y	759	1485
Cutter	51.15646258503398	56.825396825396865	1093.0612244897957	0.046801095344784646	0.0519873869388433	0.17323197419949307	0.1924287798510329	25.26077097505663	295.30612244897964	0.4737505249894999	SD	SD_0004	Cutter	schnell	d	U	_h	6	SD_0004_Cutter_schnell_05	1079.8526077097506	1136.6780045351475	stop	alveolar	u-like	kADer	high	25.26077097505663	82.0861678004535	VC:	FALSE	Y	866	1567
hacken	31.0204081632653	91.90476190476193	961.1111111111113	0.032275569187212444	0.09562345169281586	0.11486146095717883	0.340302267002519	32.74376417233543	270.06802721088434	0.25235196458218034	SD	SD_0004	hacken	normal	k	a	_h	N	SD_0004_hacken_normal_01	1299.8526077097506	1391.7573696145125	stop	velar	a-like	hAGen	low	32.74376417233543	124.64852607709736	VC:	FALSE	Y	634	1237
hacken	49.59183673469397	110.09070294784556	1130.4988662131518	0.04386721492327759	0.09738240898605936	0.14525770456960707	0.3224628055260354	54.67120181405903	341.40589569161	0.31056518034649333	SD	SD_0004	hacken	normal	k	a	_h	N	SD_0004_hacken_normal_02	1065.2721088435376	1175.3628117913831	stop	velar	a-like	hAGen	low	54.67120181405903	164.7619047619046	VC:	FALSE	Y	695	1206
hacken	42.358276643991076	89.5691609977323	1056.8027210884352	0.040081536315846086	0.08475485462933151	0.17000364033491142	0.35948307244266425	48.48072562358266	249.16099773242627	0.3210725335166735	SD	SD_0004	hacken	normal	k	a	_h	N	SD_0004_hacken_normal_03	1245.294784580499	1334.8639455782313	stop	velar	a-like	hAGen	low	48.48072562358266	138.04988662131495	VC:	FALSE	Y	639	1170
hacken	54.10430839002265	154.44444444444446	1056.7120181405896	0.05120061801248898	0.14615566189566748	0.17056258488812634	0.48688255057545227	13.333333333333485	317.21088435374145	0.25943242361639657	SD	SD_0004	hacken	normal	k	a	_h	N	SD_0004_hacken_normal_04	986.7687074829931	1141.2131519274376	stop	velar	a-like	hAGen	low	13.333333333333485	167.77777777777794	VC:	FALSE	Y	455	947
hacken	31.927437641723373	96.82539682539698	1116.7573696145125	0.028589412983004745	0.08670226806635681	0.11289288005131504	0.3423669018601674	66.23582766439904	282.8117913832199	0.24797463895737917	SD	SD_0004	hacken	normal	k	a	_h	N	SD_0004_hacken_normal_05	934.4557823129252	1031.2811791383222	stop	velar	a-like	hAGen	low	66.23582766439904	163.06122448979602	VC:	FALSE	Y	928	1522
hacken	37.27891156462579	105.4421768707482	1028.6621315192742	0.03624019045939506	0.10250418834317954	0.1435682473146447	0.40607807178412314	25.963718820861686	259.6598639455783	0.2612011439466157	SD	SD_0004	hacken	schnell	k	a	_h	N	SD_0004_hacken_schnell_01	941.8934240362812	1047.3356009070294	stop	velar	a-like	hAGen	low	25.963718820861686	131.40589569160989	VC:	FALSE	Y	604	1156
hacken	44.01360544217687	81.47392290249445	1029.4331065759638	0.04275518745319176	0.07914445570289451	0.1698014171988452	0.3143207068497948	66.00907029478435	259.2063492063493	0.3507408745934221	SD	SD_0004	hacken	schnell	k	a	_h	N	SD_0004_hacken_schnell_02	957.0408163265306	1038.514739229025	stop	velar	a-like	hAGen	low	66.00907029478435	147.4829931972788	VC:	FALSE	Y	777	1266
hacken	42.65306122448976	88.97959183673481	1004.9206349206348	0.042444208768644055	0.08854389963219544	0.15545454545454532	0.3242975206611574	61.405895691609885	274.3764172335601	0.3240310077519375	SD	SD_0004	hacken	schnell	k	a	_h	N	SD_0004_hacken_schnell_03	965.7709750566893	1054.750566893424	stop	velar	a-like	hAGen	low	61.405895691609885	150.3854875283447	VC:	FALSE	Y	802	1490
hacken	32.721088435373986	95.96371882086191	1046.5759637188207	0.031264895783680566	0.09169302768990793	0.12124012770962807	0.35557049235422716	45.19274376417229	269.88662131519266	0.2542731277533026	SD	SD_0004	hacken	schnell	k	a	_h	N	SD_0004_hacken_schnell_04	1100.8503401360542	1196.8140589569161	stop	velar	a-like	hAGen	low	45.19274376417229	141.1564625850342	VC:	FALSE	Y	697	1312
hacken	21.95011337868482	114.37641723356	971.9047619047618	0.022584634049602217	0.11768274188656347	0.08190895244542225	0.42680656625486496	47.16553287981867	267.98185941043096	0.1610113107119097	SD	SD_0004	hacken	schnell	k	a	_h	N	SD_0004_hacken_schnell_05	823.1632653061225	937.5396825396825	stop	velar	a-like	hAGen	low	47.16553287981867	161.54195011337868	VC:	FALSE	Y	576	1593
Hagen	123.9909297052152	24.580498866213247	1164.353741496599	0.1064890550751731	0.02111085144504175	0.3601396298491728	0.07139563986037044	15.306122448979522	344.2857142857142	0.8345543345543338	SD	SD_0004	Hagen	normal	g	a:	_h	N	SD_0004_Hagen_normal_01	1152.437641723356	1177.0181405895692	stop	velar	a-like	hAGen	low	15.306122448979522	39.88662131519277	V:C	FALSE	Y	741	1116
Hagen	138.9795918367347	20.975056689342182	1165.3061224489797	0.11926444833625217	0.017999610819225336	0.401270132250884	0.06056042948801823	11.269841269841436	346.34920634920627	0.8688687269634262	SD	SD_0004	Hagen	normal	g	a:	_h	N	SD_0004_Hagen_normal_02	1409.467120181406	1430.4421768707482	stop	velar	a-like	hAGen	low	11.269841269841436	32.24489795918362	V:C	FALSE	Y	701	1154
Hagen	136.5079365079364	38.45804988662144	1172.947845804989	0.11638022696077471	0.032787519090610416	0.42257475782675835	0.11905096167345267	26.303854875283378	323.03854875283423	0.7801969932607562	SD	SD_0004	Hagen	normal	g	a:	_h	N	SD_0004_Hagen_normal_03	1042.6190476190475	1081.077097505669	stop	velar	a-like	hAGen	low	26.303854875283378	64.76190476190482	V:C	FALSE	Y	713	1158
Hagen	132.63038548752843	18.73015873015879	1084.829931972789	0.12225915010137758	0.0172655253861751	0.4469320699931231	0.0631160693818295	21.72335600907013	296.7573696145125	0.8762546816479397	SD	SD_0004	Hagen	normal	g	a:	_h	N	SD_0004_Hagen_normal_04	1056.904761904762	1075.6349206349207	stop	velar	a-like	hAGen	low	21.72335600907013	40.45351473922892	V:C	FALSE	Y	769	1134
Hagen	195.91836734693868	36.05442176870747	1331.3832199546487	0.14715400074939528	0.027080423749020664	0.4417855499309709	0.08130081300813008	22.44897959183686	443.46938775510193	0.844574780058651	SD	SD_0004	Hagen	normal	g	a:	_h	N	SD_0004_Hagen_normal_05	1118.0839002267574	1154.1383219954648	stop	velar	a-like	hAGen	low	22.44897959183686	58.50340136054433	V:C	FALSE	Y	671	1145
Hagen	143.6734693877553	25.351473922902187	1218.2312925170068	0.11793611793611809	0.020810066264611467	0.3835351089588382	0.06767554479418803	20.09070294784601	374.6031746031747	0.8500134156157785	SD	SD_0004	Hagen	schnell	g	a:	_h	N	SD_0004_Hagen_schnell_01	1034.138321995465	1059.4897959183672	stop	velar	a-like	hAGen	low	20.09070294784601	45.4421768707482	V:C	FALSE	Y	703	1043
Hagen	105.73696145124711	19.7052154195012	1097.3696145124718	0.09635492003140879	0.017956771500599305	0.3464596180994129	0.06456646110409414	20.498866213151814	305.1927437641723	0.84291395516992	SD	SD_0004	Hagen	schnell	g	a:	_h	n	SD_0004_Hagen_schnell_02	905.4761904761905	925.1814058956917	stop	velar	a-like	hAGen	low	20.498866213151814	40.204081632653015	V:C	FALSE	Y	716	1122
Hagen	163.9002267573694	12.15419501133806	1262.8798185941043	0.1297829170631855	0.009624189754547402	0.4570633615783476	0.033894017958771235	29.410430839002174	358.5941043083901	0.930963420917052	SD	SD_0004	Hagen	schnell	g	a:	_h	N	SD_0004_Hagen_schnell_04	1122.4603174603174	1134.6145124716554	stop	velar	a-like	hAGen	low	29.410430839002174	41.564625850340235	V:C	FALSE	Y	768	1116
Hagen	144.69387755102036	37.120181405895664	1172.4489795918366	0.12341166231505654	0.031660381007639474	0.42537164189054055	0.10912605826278242	37.02947845805011	340.1587301587301	0.7958343726615117	SD	SD_0004	Hagen	schnell	g	a:	_h	n	SD_0004_Hagen_schnell_05	1127.2902494331065	1164.4104308390022	stop	velar	a-like	hAGen	low	37.02947845805011	74.14965986394577	V:C	FALSE	Y	737	1144
Haken	90.68027210884361	100.95238095238096	1201.3151927437643	0.07548416323757036	0.08403488240401676	0.2763076072687075	0.307607268707248	20.770975056689394	328.18594104308386	0.47319843805466827	SD	SD_0004	Haken	normal	k	a:	_h	n	SD_0004_Haken_normal_01	1240.578231292517	1341.530612244898	stop	velar	a-like	hAGen	low	20.770975056689394	121.72335600907036	V:C:	FALSE	Y	729	1159
Haken	111.56462585034024	77.9591836734694	1331.7233560090704	0.08377462582369875	0.058540073898755304	0.32325886990801606	0.22588699080157693	34.46712018140602	345.12471655328795	0.5886575735821968	SD	SD_0004	Haken	normal	k	a:	_h	N	SD_0004_Haken_normal_02	1288.2879818594104	1366.2471655328798	stop	velar	a-like	hAGen	low	34.46712018140602	112.42630385487541	V:C:	FALSE	Y	671	1156
Haken	115.94104308390024	78.14058956916097	1361.2925170068029	0.08516982326387154	0.057401762364033083	0.3237715298885514	0.21821175278622093	52.131519274376615	358.09523809523785	0.5973828718308215	SD	SD_0004	Haken	normal	k	a:	_h	n	SD_0004_Haken_normal_03	1209.2857142857142	1287.4263038548752	stop	velar	a-like	hAGen	low	52.131519274376615	130.27210884353758	V:C:	FALSE	Y	706	1096
Haken	106.89342403628132	61.65532879818579	1249.387755102041	0.08555664452430226	0.04934843369995268	0.3297656523259886	0.19020636586218914	73.08390022675735	324.14965986394554	0.6341988429974447	SD	SD_0004	Haken	normal	k	a:	_h	n	SD_0004_Haken_normal_04	1098.4013605442178	1160.0566893424036	stop	velar	a-like	hAGen	low	73.08390022675735	134.73922902494314	V:C:	FALSE	Y	708	1222
Haken	123.42403628117927	52.58503401360531	1302.6757369614513	0.09474655340481837	0.04036694053752949	0.36891690389047066	0.15717771451809634	80.97505668934264	334.5578231292518	0.7012367946405573	SD	SD_0004	Haken	normal	k	a:	_h	n	SD_0004_Haken_normal_05	1118.5827664399094	1171.1678004535147	stop	velar	a-like	hAGen	low	80.97505668934264	133.56009070294795	V:C:	FALSE	Y	660	1188
Haken	99.45578231292518	75.66893424036289	1190.1587301587301	0.08356514118050529	0.06357885912433799	0.33542367696543274	0.25520036708473554	35.8730158730159	296.5079365079366	0.5679140230480381	SD	SD_0004	Haken	schnell	k	a:	_h	N	SD_0004_Haken_schnell_01	949.2176870748299	1024.8866213151928	stop	velar	a-like	hAGen	low	35.8730158730159	111.54195011337879	V:C:	FALSE	Y	760	1089
Haken	82.40362811791374	70.7256235827665	1184.8979591836737	0.0695449152218011	0.05968921039537647	0.2766232777650907	0.2374210245870445	43.061224489795904	297.89115646258495	0.5381312009477265	SD	SD_0004	Haken	schnell	k	a:	_h	N	SD_0004_Haken_schnell_02	1166.2018140589569	1236.9274376417234	stop	velar	a-like	hAGen	low	43.061224489795904	113.7868480725624	V:C:	FALSE	Y	738	1210
Haken	114.85260770975037	69.09297052154204	1315.1473922902494	0.08733059760681389	0.05253629435497783	0.33432343234323386	0.20112211221122148	73.01587301587301	343.5374149659863	0.6243836291913208	SD	SD_0004	Haken	schnell	k	a:	_h	N	SD_0004_Haken_schnell_03	1023.8888888888888	1092.9818594104308	stop	velar	a-like	hAGen	low	73.01587301587301	142.10884353741505	V:C:	FALSE	Y	870	966
Haken	102.15419501133783	86.73469387755108	1138.0725623582764	0.0897607045368507	0.07621191894638274	0.3321536533215362	0.28201725282017254	30.408163265306143	307.5510204081635	0.540816326530612	SD	SD_0004	Haken	schnell	k	a:	_h	N	SD_0004_Haken_schnell_04	895.3174603174602	982.0521541950113	stop	velar	a-like	hAGen	low	30.408163265306143	117.14285714285722	V:C:	FALSE	Y	730	1167
Haken	95.46485260770976	67.00680272108843	1166.8253968253969	0.08181588510795422	0.057426589190974986	0.3431692207368764	0.24087055754809253	45.827664399092896	278.185941043084	0.5875785066294488	SD	SD_0004	Haken	schnell	k	a:	_h	N	SD_0004_Haken_schnell_05	678.0385487528345	745.0453514739229	stop	velar	a-like	hAGen	low	45.827664399092896	112.83446712018133	V:C:	FALSE	Y	799	1247
Kader	102.13151927437639	24.92063492063494	1302.6757369614513	0.07840133686116137	0.019130343963236332	0.3056460369163952	0.07457926167209561	24.217687074829882	334.14965986394554	0.80385507763698	SD	SD_0004	Kader	normal	d	a:	_h	6	SD_0004_Kader_normal_01	1129.0589569160998	1153.9795918367347	stop	alveolar	a-like	kADer	low	24.217687074829882	49.13832199546482	V:C	FALSE	Y	866	1572
Kader	111.22448979591843	25.283446712018076	1383.015873015873	0.08042170156252566	0.018281385778229527	0.2855895196506551	0.06491994177583679	17.959183673469397	389.4557823129253	0.8147840531561467	SD	SD_0004	Kader	normal	d	a:	_h	6	SD_0004_Kader_normal_02	1112.732426303855	1138.015873015873	stop	alveolar	a-like	kADer	low	17.959183673469397	43.24263038548747	V:C	FALSE	Y	643	1123
Kader	132.92517006802723	12.108843537414941	1418.0272108843537	0.09373950587670905	0.00853921803789876	0.3803529717103556	0.034648325979755965	75.60090702947855	349.4784580498866	0.9165103189493435	SD	SD_0004	Kader	normal	d	a:	6	b	SD_0004_Kader_normal_03	812.0748299319728	824.1836734693877	stop	alveolar	a-like	kADer	low	0	12.108843537414941	V:C	FALSE	Y	697	1098
Kader	95.89569160997735	23.69614512471651	1186.3038548752836	0.0808356908020491	0.019974768713204333	0.282309746328438	0.06975967957276356	17.369614512471685	339.68253968253964	0.8018581721653397	SD	SD_0004	Kader	normal	d	a:	_h	6	SD_0004_Kader_normal_04	856.2698412698413	879.9659863945578	stop	alveolar	a-like	kADer	low	17.369614512471685	41.065759637188194	V:C	FALSE	Y	630	1190
Kader	138.45804988662132	24.195011337868436	1344.172335600907	0.10300617429737846	0.017999932521340092	0.34386439150757453	0.06008897899419936	12.335600907029402	402.65306122448976	0.8512477345601563	SD	SD_0004	Kader	normal	d	a:	_h	6	SD_0004_Kader_normal_05	1133.0498866213152	1157.2448979591836	stop	alveolar	a-like	kADer	low	12.335600907029402	36.53061224489784	V:C	FALSE	Y	708	1220
Kader	98.73015873015879	20.589569160997712	1121.1791383219952	0.08805921850982938	0.018364210015370912	0.3128997484728712	0.0652533237513474	10.544217687074934	315.5328798185941	0.8274420372481949	SD	SD_0004	Kader	schnell	d	a:	_h	6	SD_0004_Kader_schnell_01	1014.3877551020408	1034.9773242630386	stop	alveolar	a-like	kADer	low	10.544217687074934	31.133786848072646	V:C	FALSE	Y	825	1458
Kader	112.51700680272097	23.129251700680243	1150.8843537414964	0.09776569334436686	0.020096938172360777	0.3415473568281936	0.07020925110132152	11.76870748299325	329.4331065759636	0.8294884653961886	SD	SD_0004	Kader	schnell	d	a:	_h	6	SD_0004_Kader_schnell_02	1054.2743764172335	1077.4036281179137	stop	alveolar	a-like	kADer	low	11.76870748299325	34.89795918367349	V:C	FALSE	Y	752	1378
Kader	120.95238095238085	6.07709750566903	1242.1768707482993	0.0973713033953997	0.004892296458561597	0.36586871527539583	0.01838260511694933	10.907029478457957	330.5895691609977	0.952159942877543	SD	SD_0004	Kader	schnell	d	a:	_h	6	SD_0004_Kader_schnell_03	964.3650793650793	970.4421768707483	stop	alveolar	a-like	kADer	low	10.907029478457957	16.984126984126988	V:C	FALSE	Y	769	1234
Kader	123.4920634920635	21.133786848072532	1203.922902494331	0.10257472736518938	0.01755410317744333	0.3549964148360602	0.0607522325793624	9.501133786847959	347.8684807256236	0.8538726873628099	SD	SD_0004	Kader	schnell	d	a:	_h	6	SD_0004_Kader_schnell_04	982.3922902494331	1003.5260770975057	stop	alveolar	a-like	kADer	low	9.501133786847959	30.63492063492049	V:C	FALSE	Y	788	1300
Kader	116.25850340136071	19.342403628117836	1226.6213151927436	0.09477945798055253	0.015768846822198333	0.340009284435308	0.05656873797997194	9.31972789115639	341.92743764172326	0.8573578595317732	SD	SD_0004	Kader	schnell	d	a:	_h	6	SD_0004_Kader_schnell_05	1051.3038548752836	1070.6462585034014	stop	alveolar	a-like	kADer	low	9.31972789115639	28.662131519274226	V:C	FALSE	Y	679	1208
Kater	70.22675736961457	59.86394557823121	1102.9705215419501	0.06367056598342967	0.0542751999342118	0.20373659627656082	0.17367278468521774	42.63038548752843	344.6938775510206	0.5398291790134222	SD	SD_0004	Kater	normal	t	a:	_h	6	SD_0004_Kater_normal_01	970.3287981859411	1030.1927437641723	stop	alveolar	a-like	kADer	low	42.63038548752843	102.49433106575964	V:C:	FALSE	Y	794	1350
Kater	87.68707482993193	65.73696145124723	1218.4580498866212	0.07196560836714182	0.05395094353668074	0.2431922520596187	0.18231557763662673	30.317460317460245	360.5668934240364	0.5715341412947085	SD	SD_0004	Kater	normal	t	a:	_h	6	SD_0004_Kater_normal_02	1038.219954648526	1103.9569160997733	stop	alveolar	a-like	kADer	low	30.317460317460245	96.05442176870747	V:C:	FALSE	Y	718	1319
Kater	128.7981859410429	62.87981859410456	1177.9818594104308	0.10933800458141624	0.053379275828216353	0.31043340438323186	0.15155489971033567	31.42857142857133	414.8979591836734	0.6719507867029445	SD	SD_0004	Kater	normal	t	a:	_h	6	SD_0004_Kater_normal_03	1155.657596371882	1218.5374149659865	stop	alveolar	a-like	kADer	low	31.42857142857133	94.3083900226759	V:C:	FALSE	Y	693	1235
Kater	98.41269841269855	35.578231292516875	1029.546485260771	0.09558839724247309	0.03455718785102293	0.2864875569344515	0.1035711928180074	29.93197278911566	343.51473922902494	0.7344728380436631	SD	SD_0004	Kater	normal	t	a:	_h	6	SD_0004_Kater_normal_04	1070.4421768707484	1106.0204081632653	stop	alveolar	a-like	kADer	low	29.93197278911566	65.51020408163254	V:C:	FALSE	Y	785	1341
Kater	125.64625850340144	60.430839002267476	1175.7142857142858	0.10686802059827583	0.05139925553048266	0.2967227160758276	0.1427117917960799	35.442176870748426	423.4467120181405	0.6752376310017065	SD	SD_0004	Kater	normal	t	a:	_h	6	SD_0004_Kater_normal_05	1157.8344671201814	1218.265306122449	stop	alveolar	a-like	kADer	low	35.442176870748426	95.8730158730159	V:C:	FALSE	Y	748	1287
Kater	92.29024943310651	58.36734693877543	1049.8866213151928	0.08790496760259173	0.055593952483801216	0.2698402174633693	0.17065570509845504	36.712018140589635	342.01814058956904	0.6125827814569538	SD	SD_0004	Kater	schnell	t	a:	_h	6	SD_0004_Kater_schnell_01	918.4240362811792	976.7913832199546	stop	alveolar	a-like	kADer	low	36.712018140589635	95.07936507936506	V:C:	FALSE	Y	839	1368
Kater	99.09297052154193	42.19954648526084	1048.8208616780043	0.09448035803083044	0.04023522798521184	0.28295778295778273	0.12049987049987063	42.3356009070294	350.20408163265324	0.7013320494302676	SD	SD_0004	Kater	schnell	t	a:	_h	6	SD_0004_Kater_schnell_02	916.1111111111111	958.3106575963719	stop	alveolar	a-like	kADer	low	42.3356009070294	84.53514739229024	V:C:	FALSE	Y	710	1091
Kater	114.39909297052134	39.31972789115662	1095.3968253968253	0.10443621007307412	0.03589541888339178	0.30867596671561376	0.10609397944199749	31.247165532879762	370.61224489795916	0.7442100604808958	SD	SD_0004	Kater	schnell	t	a:	_h	6	SD_0004_Kater_schnell_03	1076.5192743764171	1115.8390022675737	stop	alveolar	a-like	kADer	low	31.247165532879762	70.56689342403638	V:C:	FALSE	Y	755	1070
Kater	83.17460317460325	25.102040816326507	965.374149659864	0.08615789350057555	0.02600239588471564	0.25618103087023364	0.07731526749546022	36.91609977324265	324.6712018140588	0.768167539267016	SD	SD_0004	Kater	schnell	t	a:	_h	6	SD_0004_Kater_schnell_04	892.2562358276645	917.358276643991	stop	alveolar	a-like	kADer	low	36.91609977324265	62.01814058956916	V:C:	FALSE	Y	775	1414
Kater	108.79818594104302	48.9795918367347	1060.7256235827663	0.10256958399247505	0.04617555261020139	0.3011171080707919	0.13555918162419986	34.807256235827595	361.3151927437641	0.6895659672319631	SD	SD_0004	Kater	schnell	t	a:	_h	6	SD_0004_Kater_schnell_05	927.2448979591836	976.2244897959183	stop	alveolar	a-like	kADer	low	34.807256235827595	83.7868480725623	V:C:	FALSE	Y	788	1158
Lupe	53.56009070294783	90.02267573696145	1142.9931972789116	0.046859500853073034	0.07876046502400508	0.18867321671060006	0.31711798066938285	37.43764172335614	283.87755102040785	0.37302590018951354	SD	SD_0004	Lupe	normal	p	u:	_h	@	SD_0004_Lupe_normal_01	1054.2063492063492	1144.2290249433106	stop	labial	u-like	CUBe	high	37.43764172335614	127.46031746031758	V:C:	FALSE	Y	355	1117
Lupe	60.38548752834481	85.41950113378675	1188.7755102040815	0.05079637577491667	0.07185503099666182	0.20309640024405162	0.28729408175716853	34.96598639455806	297.3242630385489	0.4141524105754285	SD	SD_0004	Lupe	normal	p	u:	_h	@	SD_0004_Lupe_normal_02	1241.0997732426304	1326.5192743764171	stop	labial	u-like	CUBe	high	34.96598639455806	120.38548752834481	V:C:	FALSE	Y	350	1164
Lupe	62.26757369614518	70.92970521541952	1165.3287981859412	0.05343348057052795	0.06086668871981476	0.2148501682184494	0.24473828338940617	34.149659863945544	289.81859410430843	0.467483827034389	SD	SD_0004	Lupe	normal	p	u:	_h	@	SD_0004_Lupe_normal_03	878.1065759637188	949.0362811791383	stop	labial	u-like	CUBe	high	34.149659863945544	105.07936507936506	V:C:	FALSE	Y	342	1198
Lupe	63.12925170068013	90.2494331065759	1150.0226757369614	0.05489391907879158	0.07847622052212315	0.2109090909090904	0.3015151515151513	44.988662131519504	299.3197278911565	0.4115907746895324	SD	SD_0004	Lupe	normal	p	u:	_h	@	SD_0004_Lupe_normal_04	1003.4807256235827	1093.7301587301586	stop	labial	u-like	CUBe	high	44.988662131519504	135.2380952380954	V:C:	FALSE	Y	393	1173
Lupe	78.88888888888891	107.41496598639458	1239.251700680272	0.06365848749336703	0.08667727946423673	0.22889663793670653	0.31166524113428534	62.92517006802723	344.64852607709736	0.4234420642648491	SD	SD_0004	Lupe	normal	p	u:	_h	@	SD_0004_Lupe_normal_05	1009.5124716553288	1116.9274376417234	stop	labial	u-like	CUBe	high	62.92517006802723	170.3401360544218	V:C:	FALSE	Y	377	966
Lupe	42.49433106575964	69.43310657596373	1028.7301587301588	0.04130755835739634	0.06749399343134879	0.1656501370105189	0.2706620701847433	38.95691609977325	256.53061224489795	0.3796596434359805	SD	SD_0004	Lupe	schnell	p	u:	_h	@	SD_0004_Lupe_schnell_01	843.8888888888889	913.3219954648526	stop	labial	u-like	CUBe	high	38.95691609977325	108.39002267573699	V:C:	FALSE	Y	353	1221
Lupe	64.96598639455772	91.26984126984132	1129.0249433106578	0.05754167503514752	0.08083952600923883	0.22014753342554147	0.30928231135700046	35.55555555555554	295.1020408163264	0.41582002902757564	SD	SD_0004	Lupe	schnell	p	u:	_h	@	SD_0004_Lupe_schnell_02	880.7369614512471	972.0068027210884	stop	labial	u-like	CUBe	high	35.55555555555554	126.82539682539687	V:C:	FALSE	Y	373	1037
Lupe	47.89115646258506	80.15873015873024	1142.9478458049887	0.04190143639393701	0.0701333227521626	0.16654837946534187	0.27876350445548476	38.59410430839	287.55102040816337	0.37400389587391525	SD	SD_0004	Lupe	schnell	p	u:	_h	@	SD_0004_Lupe_schnell_03	882.1201814058957	962.2789115646259	stop	labial	u-like	CUBe	high	38.59410430839	118.75283446712024	V:C:	FALSE	Y	363	1247
Lupe	55.804988662131564	79.25170068027217	1175.1473922902494	0.04748765050941653	0.06743979623340542	0.1896724470134876	0.2693641618497111	65.64625850340144	294.21768707483	0.41319677635997315	SD	SD_0004	Lupe	schnell	p	u:	_h	@	SD_0004_Lupe_schnell_04	950.3061224489796	1029.5578231292518	stop	labial	u-like	CUBe	high	65.64625850340144	144.8979591836736	V:C:	FALSE	Y	369	1016
Lupe	52.40362811791374	67.9138321995465	1001.1337868480726	0.05234428086070206	0.067836919592299	0.2107038657913929	0.2730671043034284	40.58956916099794	248.70748299319712	0.4355446664153783	SD	SD_0004	Lupe	schnell	p	u:	_h	@	SD_0004_Lupe_schnell_05	908.8548752834466	976.7687074829931	stop	labial	u-like	CUBe	high	40.58956916099794	108.50340136054444	V:C:	FALSE	Y	369	1125
Pudding	26.802721088435305	47.89115646258506	1089.092970521542	0.024610131378958483	0.04397343271773306	0.072302422314656	0.1291901149987766	22.040816326530603	370.70294784580517	0.358834244080145	SD	SD_0004	Pudding	normal	d	U	_h	I	SD_0004_Pudding_normal_01	1011.1904761904761	1059.0816326530612	stop	alveolar	u-like	BUD-	high	22.040816326530603	69.93197278911566	VC	FALSE	Y	396	1311
Pudding	38.480725623582885	17.165532879818556	1171.2925170068029	0.03285321562705705	0.014655205792387776	0.10725571988370655	0.04784477310074568	74.24036281179133	358.7755102040817	0.6915240423797893	SD	SD_0004	Pudding	normal	d	U	I	N	SD_0004_Pudding_normal_02	1140.6462585034014	1157.81179138322	stop	alveolar	u-like	BUD-	high	0	17.165532879818556	VC	FALSE	Y	448	1269
Pudding	26.757369614512413	44.4671201814059	1079.6825396825395	0.024782626958457545	0.041185365648758784	0.07225079598334541	0.12007102620622093	23.514739229025054	370.3401360544218	0.3756765361349883	SD	SD_0004	Pudding	normal	d	U	_h	I	SD_0004_Pudding_normal_03	929.1043083900227	973.5714285714286	stop	alveolar	u-like	BUD-	high	23.514739229025054	67.98185941043096	VC	FALSE	Y	434	1311
Pudding	40.4308390022677	30.77097505668928	1070.2267573696145	0.03777782486174981	0.02875182744665969	0.12390548992355845	0.09430159833217495	30.408163265306143	326.3038548752834	0.5678343949044599	SD	SD_0004	Pudding	normal	d	U	_h	I	SD_0004_Pudding_normal_04	955.7256235827665	986.4965986394558	stop	alveolar	u-like	BUD-	high	30.408163265306143	61.179138321995424	VC	FALSE	Y	498	1323
Pudding	21.179138321995538	47.3469387755099	1195.5555555555557	0.017714892648509277	0.03960245808360493	0.05472870033985722	0.12234852923942262	24.10430839002288	386.984126984127	0.30906684315023375	SD	SD_0004	Pudding	normal	d	U	_h	I	SD_0004_Pudding_normal_05	1033.2539682539684	1080.6009070294783	stop	alveolar	u-like	BUD-	high	24.10430839002288	71.45124716553278	VC	FALSE	Y	434	1311
Pudding	26.303854875283378	39.54648526077085	926.1678004535148	0.028400744295367663	0.042699050044069986	0.08748114630467553	0.13152337858220176	17.52834467120215	300.6802721088434	0.3994490358126723	SD	SD_0004	Pudding	schnell	d	U	_h	I	SD_0004_Pudding_schnell_01	967.0861678004535	1006.6326530612243	stop	alveolar	u-like	BUD-	high	17.52834467120215	57.074829931973	VC	FALSE	Y	424	1236
Pudding	20.589569160997712	9.319727891156504	979.1156462585034	0.021028740823085274	0.009518515945251205	0.061376233608219484	0.027781533053940908	29.659863945578195	335.46485260770976	0.6884003032600443	SD	SD_0004	Pudding	schnell	d	U	_h	I	SD_0004_Pudding_schnell_02	811.0090702947846	820.3287981859411	stop	alveolar	u-like	BUD-	high	29.659863945578195	38.9795918367347	VC	FALSE	Y	419	1424
Pudding	36.96145124716554	17.551020408163254	1105.3061224489797	0.03344001312982111	0.015878877400295408	0.09219457013574665	0.04377828054298641	22.49433106575964	400.90702947845796	0.6780366056572381	SD	SD_0004	Pudding	schnell	d	U	_h	I	SD_0004_Pudding_schnell_03	995.9977324263039	1013.5487528344671	stop	alveolar	u-like	BUD-	high	22.49433106575964	40.04535147392289	VC	FALSE	Y	435	1320
Pudding	20.090702947845898	40	1078.0272108843537	0.018636545297743088	0.037104814791443175	0.06381446269086748	0.12705272255834052	23.49206349206338	314.82993197278915	0.33433962264151046	SD	SD_0004	Pudding	schnell	d	U	_h	I	SD_0004_Pudding_schnell_04	966.5419501133788	1006.5419501133788	stop	alveolar	u-like	BUD-	high	23.49206349206338	63.49206349206338	VC	FALSE	Y	421	1386
Pudding	15.759637188208671	31.179138321995424	930.2040816326532	0.01694212861391454	0.033518599775730046	0.05563560678834475	0.11007044508485418	25.464852607709872	283.2653061224489	0.33574879227053245	SD	SD_0004	Pudding	schnell	d	U	_h	I	SD_0004_Pudding_schnell_05	1216.111111111111	1247.2902494331065	stop	alveolar	u-like	BUD-	high	25.464852607709872	56.643990929705296	VC	FALSE	Y	451	1392
Puder	58.34467120181398	33.90022675736964	1271.1791383219954	0.04589807167448575	0.026668331579229047	0.1590628090999009	0.09242087042532154	16.757369614512527	366.8027210884353	0.6324975417895767	SD	SD_0004	Puder	normal	d	u:	_h	6	SD_0004_Puder_normal_01	1170.4421768707482	1204.3424036281178	stop	alveolar	u-like	BUD-	high	16.757369614512527	50.657596371882164	V:C	FALSE	Y	361	936
Puder	33.19727891156458	28.435374149659992	1356.8707482993198	0.024466058357565393	0.020956582773488514	0.10539956803455709	0.09028077753779738	20.22675736961446	314.96598639455783	0.538631346578365	SD	SD_0004	Puder	normal	d	u:	_h	6	SD_0004_Puder_normal_02	1214.7505668934239	1243.1859410430839	stop	alveolar	u-like	BUD-	high	20.22675736961446	48.66213151927445	V:C	FALSE	Y	335	998
Puder	38.00453514739229	48.548752834466995	1349.342403628118	0.028165227035929146	0.0359795650858736	0.10631144941325725	0.13580716777672028	20.22675736961469	357.4829931972788	0.4390882892323821	SD	SD_0004	Puder	normal	d	u:	_h	6	SD_0004_Puder_normal_03	1077.9478458049887	1126.4965986394557	stop	alveolar	u-like	BUD-	high	20.22675736961469	68.77551020408168	V:C	FALSE	Y	348	922
Puder	39.81859410430832	27.505668934240475	1251.3378684807255	0.031820817628298	0.021981008988112588	0.1206789911346297	0.08336196824960518	21.3151927437641	329.9546485260771	0.5914449309531815	SD	SD_0004	Puder	normal	d	u:	_h	6	SD_0004_Puder_normal_04	866.1337868480725	893.639455782313	stop	alveolar	u-like	BUD-	high	21.3151927437641	48.820861678004576	V:C	FALSE	Y	385	1083
Puder	26.21315192743782	32.35827664399085	1232.6077097505668	0.02126641892637713	0.02625188564700682	0.07653601694915303	0.09447828389830482	23.900226757369637	342.49433106575975	0.4475416182733279	SD	SD_0004	Puder	normal	d	u:	_h	6	SD_0004_Puder_normal_05	1248.5827664399094	1280.9410430839002	stop	alveolar	u-like	BUD-	high	23.900226757369637	56.258503401360485	V:C	FALSE	Y	363	783
Puder	19.705215419501314	34.62585034013591	1055.4421768707482	0.018670104200236504	0.03280696100547844	0.07995215751219137	0.1404913055478879	15.39682539682542	246.4625850340136	0.3626878130217059	SD	SD_0004	Puder	schnell	d	u:	_h	6	SD_0004_Puder_schnell_01	847.5396825396826	882.1655328798186	stop	alveolar	u-like	BUD-	high	15.39682539682542	50.02267573696133	V:C	FALSE	Y	388	1163
Puder	45.66893424036289	36.553287981859285	1232.902494331066	0.0370418053741885	0.029648158025417853	0.13701612354581968	0.10966732430777569	23.219954648526254	333.3106575963718	0.5554329840044139	SD	SD_0004	Puder	schnell	d	u:	_h	6	SD_0004_Puder_schnell_02	1018.8548752834467	1055.408163265306	stop	alveolar	u-like	BUD-	high	23.219954648526254	59.77324263038554	V:C	FALSE	Y	382	1025
Puder	41.224489795918544	36.57596371882073	1346.9841269841272	0.03060503013366566	0.027153967879869262	0.12326259407417509	0.10936334666757032	20.839002267573733	334.44444444444434	0.5298746721072594	SD	SD_0004	Puder	schnell	d	u:	_h	6	SD_0004_Puder_schnell_03	1231.371882086168	1267.9478458049887	stop	alveolar	u-like	BUD-	high	20.839002267573733	57.41496598639446	V:C	FALSE	Y	362	821
Puder	35.85034013605423	28.956916099773252	1220.2721088435374	0.029378972014717203	0.02372988441669455	0.11388028524094153	0.09198300079233597	15.26077097505663	314.8072562358277	0.5531840447865626	SD	SD_0004	Puder	schnell	d	u:	_h	6	SD_0004_Puder_schnell_04	1060.0113378684807	1088.968253968254	stop	alveolar	u-like	BUD-	high	15.26077097505663	44.21768707482988	V:C	FALSE	Y	378	1091
Puder	15.306122448979522	33.92290249433108	1189.1156462585034	0.012871853546910696	0.028527841342486666	0.05016722408026735	0.11118543292456347	25.011337868480723	305.1020408163264	0.31091662828189665	SD	SD_0004	Puder	schnell	d	u:	_h	6	SD_0004_Puder_schnell_05	1082.18820861678	1116.111111111111	stop	alveolar	u-like	BUD-	high	25.011337868480723	58.934240362811806	V:C	FALSE	Y	374	1159
Pute	49.20634920634916	62.83446712018144	1125.0113378684807	0.04373853627073545	0.05585229677705444	0.14799154334038037	0.18897906294755512	26.984126984127215	332.49433106575975	0.4391823517506574	SD	SD_0004	Pute	normal	t	u:	_h	@	SD_0004_Pute_normal_01	1027.3809523809523	1090.2154195011337	stop	alveolar	u-like	BUD-	high	26.984126984127215	89.81859410430866	V:C:	FALSE	Y	346	983
Pute	75.71428571428578	56.938775510204096	1214.331065759637	0.062350612488795996	0.04688900507917539	0.20970983544780825	0.15770631830172094	31.26984126984121	361.04308390022675	0.5707692307692309	SD	SD_0004	Pute	normal	t	u:	_h	@	SD_0004_Pute_normal_02	1259.875283446712	1316.8140589569161	stop	alveolar	u-like	BUD-	high	31.26984126984121	88.2086167800453	V:C:	FALSE	Y	355	984
Pute	55.4421768707482	41.58730158730168	1080.8390022675737	0.05129549984265175	0.038476869820623184	0.1824354573944184	0.13684524697806327	30.498866213151928	303.90022675736964	0.5713951857910717	SD	SD_0004	Pute	normal	t	u:	_h	@	SD_0004_Pute_normal_03	827.8344671201813	869.421768707483	stop	alveolar	u-like	BUD-	high	30.498866213151928	72.08616780045361	V:C:	FALSE	Y	362	1081
Pute	75.85034013605446	35.78231292517012	1129.4331065759638	0.067157886283328	0.03168165756504983	0.21376533742331297	0.10084355828220871	40.63492063492072	354.82993197278915	0.6794637416209626	SD	SD_0004	Pute	normal	t	u:	_h	@	SD_0004_Pute_normal_04	973.9795918367347	1009.7619047619048	stop	alveolar	u-like	BUD-	high	40.63492063492072	76.41723356009084	V:C:	FALSE	Y	380	992
Pute	38.140589569160966	60.49886621315204	1158.5260770975055	0.03292164960560566	0.05222054765027119	0.11069430733794006	0.17558407370845713	36.82539682539664	344.5578231292516	0.38666666666666605	SD	SD_0004	Pute	normal	t	u:	_h	@	SD_0004_Pute_normal_05	1126.9727891156463	1187.4716553287983	stop	alveolar	u-like	BUD-	high	36.82539682539664	97.32426303854868	V:C:	FALSE	Y	365	1128
Pute	42.630385487528315	56.167800453514815	1090.8390022675737	0.03908036419573439	0.05149045857065653	0.1349605168700645	0.1778176597272077	24.240362811791215	315.8730158730159	0.43148955703465636	SD	SD_0004	Pute	schnell	t	u:	_h	@	SD_0004_Pute_schnell_01	927.4943310657596	983.6621315192745	stop	alveolar	u-like	BUD-	high	24.240362811791215	80.40816326530603	V:C:	FALSE	Y	363	1113
Pute	43.78684807256241	37.687074829932044	999.8412698412699	0.04379379946930356	0.03769305785498839	0.14427674835624643	0.12417812313209826	43.01587301587301	303.4920634920635	0.5374338992485387	SD	SD_0004	Pute	schnell	t	u:	_h	@	SD_0004_Pute_schnell_02	1029.9659863945578	1067.6530612244899	stop	alveolar	u-like	BUD-	high	43.01587301587301	80.70294784580506	V:C:	FALSE	Y	354	1109
Pute	64.69387755102025	48.253968253968424	1129.7052154195012	0.057266158169409734	0.04271376957045378	0.1816503247166683	0.1354896218005862	30.40816326530603	356.14512471655337	0.5727765508933934	SD	SD_0004	Pute	schnell	t	u:	_h	@	SD_0004_Pute_schnell_03	1048.6507936507935	1096.904761904762	stop	alveolar	u-like	BUD-	high	30.40816326530603	78.66213151927445	V:C:	FALSE	Y	382	963
Pute	37.8684807256235	43.69614512471662	1076.5986394557822	0.035174185938750505	0.0405872193436961	0.12567730282962047	0.14501806140879014	31.836734693877474	301.3151927437641	0.4642757853767019	SD	SD_0004	Pute	schnell	t	u:	_h	@	SD_0004_Pute_schnell_04	968.7868480725623	1012.4829931972789	stop	alveolar	u-like	BUD-	high	31.836734693877474	75.5328798185941	V:C:	FALSE	Y	374	1166
Pute	29.841269841269764	32.83446712018144	949.4331065759638	0.03143061858132306	0.03458323381896349	0.12073394495412815	0.13284403669724787	30.340136054421805	247.16553287981856	0.47612156295224217	SD	SD_0004	Pute	schnell	t	u:	_h	@	SD_0004_Pute_schnell_05	864.5918367346939	897.4263038548753	stop	alveolar	u-like	BUD-	high	30.340136054421805	63.17460317460325	V:C:	FALSE	Y	400	1180
Rabbi	83.5374149659865	54.08163265306098	1003.7188208616778	0.08322790529549985	0.0538812579071026	0.27307093617967565	0.17678452301534275	15.351473922902642	305.9183673469388	0.6070192782995565	SD	SD_0004	Rabbi	normal	b	a	_h	i	SD_0004_Rabbi_normal_01	991.6893424036282	1045.7709750566892	stop	labial	a-like	rABe	low	15.351473922902642	69.43310657596362	VC	FALSE	Y	737	1257
Rabbi	108.73015873015879	42.925170068027	1026.575963718821	0.10591535606997708	0.04181392472168207	0.3378425984640317	0.13337560769393297	34.78458049886626	321.8367346938776	0.7169557416267953	SD	SD_0004	Rabbi	normal	b	a	_h	i	SD_0004_Rabbi_normal_02	1045.5895691609978	1088.5147392290248	stop	labial	a-like	rABe	low	34.78458049886626	77.70975056689326	VC	FALSE	Y	718	1371
Rabbi	70.74829931972795	47.68707482993193	1019.6145124716554	0.06938730123429339	0.04676970977426883	0.24952015355086393	0.16818618042226474	84.71655328798192	283.5374149659864	0.5973578403216546	SD	SD_0004	Rabbi	normal	b	a	i	v	SD_0004_Rabbi_normal_03	935.5215419501134	983.2086167800453	stop	labial	a-like	rABe	low	0	47.68707482993193	VC	FALSE	Y	692	1296
Rabbi	82.3809523809523	41.541950113378675	1006.8253968253969	0.08182248147564235	0.041260331974505064	0.31848864732181953	0.1606031384237748	16.281179138322045	258.66213151927445	0.6647758462946018	SD	SD_0004	Rabbi	normal	b	a	_h	i	SD_0004_Rabbi_normal_04	905.6802721088435	947.2222222222222	stop	labial	a-like	rABe	low	16.281179138322045	57.82312925170072	VC	FALSE	Y	654	1185
Rabbi	115.60090702947855	63.854875283446745	1225.578231292517	0.09432356423919486	0.05210183540556545	0.3303525142560917	0.1824779678589945	17.0521541950111	349.93197278911543	0.6441748799595653	SD	SD_0004	Rabbi	normal	b	a	_h	i	SD_0004_Rabbi_normal_05	1045.6575963718822	1109.512471655329	stop	labial	a-like	rABe	low	17.0521541950111	80.90702947845784	VC	FALSE	Y	698	1306
Rabbi	80.56689342403615	48.54875283446722	1000.7256235827665	0.08050847457627106	0.04851355025831606	0.2727412297535882	0.1643509633837418	23.333333333333258	295.3968253968254	0.6239901650860546	SD	SD_0004	Rabbi	schnell	b	a	_h	i	SD_0004_Rabbi_schnell_01	927.2902494331065	975.8390022675737	stop	labial	a-like	rABe	low	23.333333333333258	71.88208616780048	VC	FALSE	Y	741	1284
Rabbi	99.2743764172335	49.88662131519277	1057.2789115646258	0.09389610946682103	0.04718397460644278	0.31034238321400714	0.15595094633869722	26.145124716553255	319.88662131519266	0.6655518394648827	SD	SD_0004	Rabbi	schnell	b	a	_h	i	SD_0004_Rabbi_schnell_02	930.6235827664399	980.5102040816327	stop	labial	a-like	rABe	low	26.145124716553255	76.03174603174602	VC	FALSE	Y	730	1262
Rabbi	82.17687074829928	44.1269841269841	1024.6485260770976	0.08020005753867258	0.04306548343550133	0.27596710325921414	0.14818763326226012	23.492063492063494	297.7777777777776	0.6506283662477559	SD	SD_0004	Rabbi	schnell	b	a	_h	i	SD_0004_Rabbi_schnell_03	893.9569160997733	938.0839002267574	stop	labial	a-like	rABe	low	23.492063492063494	67.61904761904759	VC	FALSE	Y	744	1155
Rabbi	78.41269841269832	56.8934240362812	904.8979591836735	0.08665363604470495	0.06287275096476723	0.2904905913978491	0.2107694892473119	7.641723356009038	269.93197278911566	0.5795206971677556	SD	SD_0004	Rabbi	schnell	b	a	_h	i	SD_0004_Rabbi_schnell_04	783.6848072562358	840.578231292517	stop	labial	a-like	rABe	low	7.641723356009038	64.53514739229024	VC	FALSE	Y	710	1286
Rabbi	61.79138321995458	29.954648526077108	1048.8662131519272	0.05891254999459513	0.028559074694627623	0.21282411746329238	0.10317088409871913	59.478458049886626	290.3401360544219	0.6735046959960451	SD	SD_0004	Rabbi	schnell	b	a	_h	i	SD_0004_Rabbi_schnell_05	877.9705215419501	907.9251700680272	stop	labial	a-like	rABe	low	59.478458049886626	89.43310657596373	VC	FALSE	Y	647	1211
Rabe	151.95011337868482	49.47845804988651	1121.5873015873017	0.13547774048764707	0.04411467389106779	0.485826143696078	0.15819618647139827	17.02947845804988	312.7664399092969	0.7543622650005632	SD	SD_0004	Rabe	normal	b	a:	_h	@	SD_0004_Rabe_normal_01	1265.7256235827665	1315.204081632653	stop	labial	a-like	rABe	low	17.02947845804988	66.50793650793639	V:C	FALSE	Y	611	1089
Rabe	130.13605442176868	34.648526077097586	1078.548752834467	0.12065848120427212	0.0321251366579767	0.46300927793465096	0.12327551432029073	55.37414965986386	281.0657596371882	0.7897344158524834	SD	SD_0004	Rabe	normal	b	a:	@	l	SD_0004_Rabe_normal_02	1191.031746031746	1225.6802721088436	stop	labial	a-like	rABe	low	0	34.648526077097586	V:C	FALSE	Y	705	1187
Rabe	159.09297052154216	47.36961451247157	1175.1927437641725	0.1353760660672251	0.040307953536834716	0.44577165004129954	0.13272761928966245	35.87301587301613	356.893424036281	0.7705656232839104	SD	SD_0004	Rabe	normal	b	a:	_h	@	SD_0004_Rabe_normal_03	1379.8072562358277	1427.1768707482993	stop	labial	a-like	rABe	low	35.87301587301613	83.2426303854877	V:C	FALSE	Y	734	1161
Rabe	176.55328798185928	39.07029478458071	1087.097505668934	0.16240795978390096	0.035940009595127546	0.5888670397821807	0.13031311450612684	37.66439909297037	299.81859410430843	0.8188032390367012	SD	SD_0004	Rabe	normal	b	a:	@	l	SD_0004_Rabe_normal_04	1029.37641723356	1068.4467120181407	stop	labial	a-like	rABe	low	0	39.07029478458071	V:C	FALSE	Y	731	1132
Rabe	173.15192743764192	41.972789115646265	1196.5079365079364	0.1447143994238716	0.03507940719402647	0.5109743040685234	0.12386241970021422	61.247165532879535	338.86621315192724	0.8048909033414147	SD	SD_0004	Rabe	normal	b	a:	@	l	SD_0004_Rabe_normal_05	1354.387755102041	1396.3605442176872	stop	labial	a-like	rABe	low	0	41.972789115646265	V:C	FALSE	Y	739	1170
Rabe	132.38095238095218	35.963718820861686	1061.1564625850338	0.12475158664016908	0.03389106139282434	0.45964884654751487	0.12487205731832132	19.59183673469397	288.0045351473925	0.7863685344827583	SD	SD_0004	Rabe	schnell	b	a:	_h	@	SD_0004_Rabe_schnell_01	1048.9229024943309	1084.8866213151925	stop	labial	a-like	rABe	low	19.59183673469397	55.55555555555566	V:C	FALSE	Y	743	1126
Rabe	176.2131519274376	51.45124716553278	1090	0.16166344213526385	0.0472029790509475	0.5849894610057209	0.17080698584763587	17.93650793650795	301.22448979591843	0.7740039840637454	SD	SD_0004	Rabe	schnell	b	a:	_h	@	SD_0004_Rabe_schnell_02	1079.8526077097506	1131.3038548752834	stop	labial	a-like	rABe	low	17.93650793650795	69.38775510204073	V:C	FALSE	Y	710	1136
Rabe	130.20408163265313	51.36054421768711	1016.6439909297053	0.12807244501940498	0.05051969487442569	0.4853761622992396	0.19146238377007624	32.925170068027114	268.2539682539682	0.7171225177969277	SD	SD_0004	Rabe	schnell	b	a:	@	l	SD_0004_Rabe_schnell_03	870.5328798185941	921.8934240362812	stop	labial	a-like	rABe	low	0	51.36054421768711	V:C	FALSE	Y	720	1125
Rabe	174.24036281179144	23.87755102040819	1137.0975056689342	0.1532325609221075	0.020998683843177945	0.5898971288192849	0.08083832335329354	51.85941043083881	295.37414965986386	0.8794780817214146	SD	SD_0004	Rabe	schnell	b	a:	@	l	SD_0004_Rabe_schnell_04	1078.4467120181407	1102.324263038549	stop	labial	a-like	rABe	low	0	23.87755102040819	V:C	FALSE	Y	712	1170
Rabe	148.16326530612253	17.14285714285711	1001.7006802721087	0.14791171477079806	0.017113752122241057	0.5282988357050455	0.061125485122897685	55.736961451247225	280.45351473922904	0.8962962962962965	SD	SD_0004	Rabe	schnell	b	a:	@	l	SD_0004_Rabe_schnell_05	1048.8548752834467	1065.9977324263039	stop	labial	a-like	rABe	low	0	17.14285714285711	V:C	FALSE	Y	751	1167
Rappe	52.69841269841277	90.31746031746013	1018.4126984126984	0.051745635910224505	0.0886845386533664	0.2144504936790628	0.36753714127526	20.476190476190595	245.7369614512471	0.3684794672586023	SD	SD_0004	Rappe	normal	p	a	_h	@	SD_0004_Rappe_normal_01	905.6122448979593	995.9297052154194	stop	labial	a-like	rABe	low	20.476190476190595	110.79365079365073	VC:	FALSE	Y	768	1228
Rappe	59.54648526077085	92.56235827664409	1082.7437641723357	0.05499591614484061	0.08548870133405943	0.21301103179753356	0.3311161583387413	31.20181405895687	279.5464852607711	0.3914728682170535	SD	SD_0004	Rappe	normal	p	a	_h	@	SD_0004_Rappe_normal_02	1580.2607709750566	1672.8231292517007	stop	labial	a-like	rABe	low	31.20181405895687	123.76417233560096	VC:	FALSE	Y	662	1081
Rappe	47.278911564626014	77.46031746031758	1132.1541950113378	0.04176013459381524	0.06841852267264872	0.17785549773948708	0.2913929881429672	46.91609977324242	265.827664399093	0.37902199600072756	SD	SD_0004	Rappe	normal	p	a	_h	@	SD_0004_Rappe_normal_03	1087.9251700680272	1165.3854875283448	stop	labial	a-like	rABe	low	46.91609977324242	124.37641723356	VC:	FALSE	Y	657	1063
Rappe	51.38321995464844	70.65759637188205	1037.7551020408164	0.04951382060526595	0.06808696602206923	0.21065352793529749	0.2896718415915215	55.19274376417252	243.9229024943312	0.42103307320698596	SD	SD_0004	Rappe	normal	p	a	_h	@	SD_0004_Rappe_normal_04	924.6598639455782	995.3174603174602	stop	labial	a-like	rABe	low	55.19274376417252	125.85034013605457	VC:	FALSE	Y	752	1165
Rappe	52.58503401360542	103.4013605442176	1112.4036281179137	0.04727154126832051	0.09295309537884494	0.18746968472109943	0.368633791430881	44.44444444444457	280.4988662131518	0.33711295246402107	SD	SD_0004	Rappe	normal	p	a	_h	@	SD_0004_Rappe_normal_05	934.047619047619	1037.4489795918366	stop	labial	a-like	rABe	low	44.44444444444457	147.84580498866217	VC:	FALSE	Y	757	1230
Rappe	40.86167800453518	85.85034013605434	978.0725623582767	0.041777757169684494	0.08777502144529702	0.1810327506530039	0.380349608197709	30.99773242630397	225.71428571428578	0.322476735862563	SD	SD_0004	Rappe	schnell	p	a	_h	@	SD_0004_Rappe_schnell_01	918.015873015873	1003.8662131519274	stop	labial	a-like	rABe	low	30.99773242630397	116.84807256235831	VC:	FALSE	Y	718	1164
Rappe	36.73469387755097	76.75736961451253	987.9591836734694	0.03718240033051017	0.07769285501159086	0.16159600997506193	0.33765586034912703	43.8321995464853	227.32426303854902	0.3236763236763232	SD	SD_0004	Rappe	schnell	p	a	_h	@	SD_0004_Rappe_schnell_02	905.2721088435374	982.0294784580499	stop	labial	a-like	rABe	low	43.8321995464853	120.58956916099783	VC:	FALSE	Y	686	1057
Rappe	58.54875283446711	58.41269841269843	1109.3877551020407	0.05277573379118632	0.05265309459569947	0.2159043398277448	0.2154026256375952	82.19954648526084	271.1791383219954	0.5005816207832492	SD	SD_0004	Rappe	schnell	p	a	_h	@	SD_0004_Rappe_schnell_03	889.1269841269841	947.5396825396825	stop	labial	a-like	rABe	low	82.19954648526084	140.61224489795927	VC:	FALSE	Y	671	1050
Rappe	51.40589569161	98.48072562358277	1111.5419501133788	0.04624737346743101	0.08859829861890287	0.2197344189202287	0.4209557041775708	27.68707482993193	233.94557823129264	0.3429652042360061	SD	SD_0004	Rappe	schnell	p	a	_h	@	SD_0004_Rappe_schnell_04	901.0090702947846	999.4897959183673	stop	labial	a-like	rABe	low	27.68707482993193	126.1678004535147	VC:	FALSE	Y	788	1227
Rappe	44.60317460317458	100.58956916099771	1250.6349206349205	0.03566442441934254	0.08043080158830888	0.19017693125785556	0.42888910374166117	23.741496598639515	234.53514739229013	0.3071997501171325	SD	SD_0004	Rappe	schnell	p	a	_h	@	SD_0004_Rappe_schnell_05	813.5260770975057	914.1156462585034	stop	labial	a-like	rABe	low	23.741496598639515	124.33106575963723	VC:	FALSE	Y	699	1147
Suppe	26.009070294784692	94.94331065759627	989.0022675736961	0.026298291872062476	0.09599908288432868	0.08173590821634752	0.29836813225967324	26.371882086167716	318.2086167800454	0.21503562054743247	SD	SD_0004	Suppe	normal	p	U	_h	@	SD_0004_Suppe_normal_01	993.2312925170069	1088.1746031746031	stop	labial	u-like	CUBe	high	26.371882086167716	121.31519274376399	VC:	FALSE	Y	384	1280
Suppe	10.362811791383137	62.83446712018156	1003.4920634920635	0.010326750124282469	0.06261580874045299	0.0332532925853159	0.20162992068689564	56.53061224489784	311.63265306122446	0.14157372986369143	SD	SD_0004	Suppe	normal	p	U	_h	@	SD_0004_Suppe_normal_02	994.4557823129252	1057.2902494331067	stop	labial	u-like	CUBe	high	56.53061224489784	119.3650793650794	VC:	FALSE	Y	347	1060
Suppe	28.299319727891202	84.05895691609976	1175.8049886621316	0.024068038493433398	0.07149055985188899	0.07814163170746992	0.2321081961054411	58.321995464852534	362.15419501133783	0.25186680121089844	SD	SD_0004	Suppe	normal	p	U	_h	@	SD_0004_Suppe_normal_03	952.7551020408164	1036.8140589569161	stop	labial	u-like	CUBe	high	58.321995464852534	142.3809523809523	VC:	FALSE	Y	397	1103
Suppe	25.804988662131564	61.79138321995458	970.1814058956916	0.026598106813135493	0.06369054575201583	0.08781541785631622	0.21027857087738228	51.405895691609885	293.85487528344675	0.2945896971265861	SD	SD_0004	Suppe	normal	p	U	_h	@	SD_0004_Suppe_normal_04	906.2471655328799	968.0385487528345	stop	labial	u-like	CUBe	high	51.405895691609885	113.19727891156447	VC:	FALSE	Y	418	1172
Suppe	55.19274376417229	74.28571428571422	1070.7709750566892	0.05154486351411445	0.06937591325893136	0.16691811822795222	0.22466054039226435	26.553287981859512	330.65759637188194	0.4262697022767076	SD	SD_0004	Suppe	normal	p	U	_h	@	SD_0004_Suppe_normal_05	1274.297052154195	1348.5827664399092	stop	labial	u-like	CUBe	high	26.553287981859512	100.83900226757373	VC:	FALSE	Y	450	1223
Suppe	15.963718820861686	76.6439909297053	963.2426303854875	0.01657289484215731	0.07956872807740305	0.05770964833183049	0.27707189113861813	30.816326530612287	276.62131519274385	0.17238001958863852	SD	SD_0004	Suppe	schnell	p	U	_h	@	SD_0004_Suppe_schnell_01	929.0136054421769	1005.6575963718822	stop	labial	u-like	CUBe	high	30.816326530612287	107.46031746031758	VC:	FALSE	Y	369	1175
Suppe	11.564625850340008	42.85714285714312	929.4331065759637	0.01244266614618899	0.046111056894701165	0.04627949183303033	0.17150635208711537	43.673469387755176	249.88662131519277	0.21249999999999714	SD	SD_0004	Suppe	schnell	p	U	_h	@	SD_0004_Suppe_schnell_02	1243.8435374149658	1286.700680272109	stop	labial	u-like	CUBe	high	43.673469387755176	86.5306122448983	VC:	FALSE	Y	393	1181
Suppe	30.49886621315204	45.82766439909301	908.4126984126985	0.033573799955068644	0.05044806669828515	0.107453862746665	0.16146041383718168	47.50566893424025	283.83219954648507	0.399584076054665	SD	SD_0004	Suppe	schnell	p	U	_h	@	SD_0004_Suppe_schnell_03	1166.9727891156463	1212.8004535147393	stop	labial	u-like	CUBe	high	47.50566893424025	93.33333333333326	VC:	FALSE	Y	378	1336
Suppe	37.86848072562361	71.92743764172337	985.6462585034014	0.038419950767248745	0.0729749004992293	0.13272929581942472	0.25210618343665564	43.19727891156458	285.3061224489795	0.3448988021478729	SD	SD_0004	Suppe	schnell	p	U	_h	@	SD_0004_Suppe_schnell_04	963.6848072562359	1035.6122448979593	stop	labial	u-like	CUBe	high	43.19727891156458	115.12471655328795	VC:	FALSE	Y	409	1245
Suppe	32.26757369614529	88.27664399092964	952.7210884353742	0.033868856360823686	0.09265738426752343	0.11139815249726065	0.30475966807577876	22.58503401360531	289.6598639455782	0.2676824680210696	SD	SD_0004	Suppe	schnell	p	U	_h	@	SD_0004_Suppe_schnell_05	1103.5714285714287	1191.8480725623583	stop	labial	u-like	CUBe	high	22.58503401360531	110.86167800453495	VC:	FALSE	Y	392	1225
Ticker	20.74829931972795	54.24036281179133	993.8775510204082	0.02087611225188233	0.05457449235683316	0.06831927126110672	0.17860076159187613	44.46712018140602	303.6961451247166	0.2766858179618998	SD	SD_0004	Ticker	normal	k	I	_h	6	SD_0004_Ticker_normal_01	1140.8956916099773	1195.1360544217687	stop	velar	i-like	tIGer	high	44.46712018140602	98.70748299319735	VC:	FALSE	Y	357	2511
Ticker	33.69614512471662	52.67573696145109	1096.6213151927436	0.030727238890841863	0.04803457331320679	0.10630231060877056	0.16617783818584977	53.69614512471685	316.9841269841269	0.39012864268837083	SD	SD_0004	Ticker	normal	k	I	_h	6	SD_0004_Ticker_normal_02	1085.0226757369614	1137.6984126984125	stop	velar	i-like	tIGer	high	53.69614512471685	106.37188208616794	VC:	FALSE	Y	331	2191
Ticker	10.793650793650727	59.002267573696145	975.6009070294785	0.011063592413536561	0.06047787281517292	0.03462573652433239	0.1892776605804904	65.87301587301579	311.72335600907013	0.15464587394411874	SD	SD_0004	Ticker	normal	k	I	_h	6	SD_0004_Ticker_normal_03	958.8095238095237	1017.8117913832199	stop	velar	i-like	tIGer	high	65.87301587301579	124.87528344671193	VC:	FALSE	Y	287	2462
Ticker	15.260770975056744	55.827664399092896	940.0680272108843	0.01623368791760143	0.05938683455146288	0.05620041753653467	0.20559498956158645	49.22902494331072	271.54195011337856	0.21467304625199446	SD	SD_0004	Ticker	normal	k	I	_h	6	SD_0004_Ticker_normal_04	860.6235827664399	916.4512471655328	stop	velar	i-like	tIGer	high	49.22902494331072	105.05668934240362	VC:	FALSE	Y	333	2176
Ticker	10.566893424036266	63.03854875283457	1010.2040816326532	0.010460157126823777	0.06240179573512916	0.037601872024529935	0.22432018074719648	53.26530612244892	281.0204081632652	0.14356130622304336	SD	SD_0004	Ticker	normal	k	I	_h	6	SD_0004_Ticker_normal_05	999.7845804988661	1062.8231292517007	stop	velar	i-like	tIGer	high	53.26530612244892	116.30385487528349	VC:	FALSE	Y	257	2473
Ticker	15.1473922902494	64.64852607709759	953.0612244897958	0.015893409469426568	0.06783250059481333	0.050018719580681256	0.21347809809060292	43.26530612244892	302.83446712018156	0.18982665529980056	SD	SD_0004	Ticker	schnell	k	I	_h	6	SD_0004_Ticker_schnell_01	965.8616780045352	1030.5102040816328	stop	velar	i-like	tIGer	high	43.26530612244892	107.9138321995465	VC:	FALSE	Y	323	2326
Ticker	16.099773242630363	42.17687074829928	947.4149659863945	0.016993370192192603	0.044517843038701765	0.062052088795665004	0.16255899318300981	50.61224489795916	259.4557823129252	0.2762645914396886	SD	SD_0004	Ticker	schnell	k	I	_h	6	SD_0004_Ticker_schnell_02	878.8095238095239	920.9863945578231	stop	velar	i-like	tIGer	high	50.61224489795916	92.78911564625844	VC:	FALSE	Y	293	2389
Ticker	5.170068027210959	74.03628117913831	1003.7868480725624	0.0051505636252739805	0.07375697472157589	0.01731996353691912	0.2480249164387724	28.32199546485242	298.5034013605442	0.06527340395075955	SD	SD_0004	Ticker	schnell	k	I	_h	6	SD_0004_Ticker_schnell_03	912.233560090703	986.2698412698413	stop	velar	i-like	tIGer	high	28.32199546485242	102.35827664399073	VC:	FALSE	Y	338	2248
Ticker	15.419501133786866	66.5079365079365	931.3151927437641	0.01655669450463833	0.07141291909132966	0.0573017611864836	0.24715597876464146	40.634920634920604	269.09297052154193	0.1882092443952396	SD	SD_0004	Ticker	schnell	k	I	_h	6	SD_0004_Ticker_schnell_04	898.015873015873	964.5238095238095	stop	velar	i-like	tIGer	high	40.634920634920604	107.14285714285711	VC:	FALSE	Y	321	2027
Ticker	15.39682539682542	60.72562358276639	924.9886621315193	0.016645420670719776	0.06565012747597562	0.053267435475013836	0.21008864830940605	44.98866213151939	289.0476190476189	0.20226392612451632	SD	SD_0004	Ticker	schnell	k	I	_h	6	SD_0004_Ticker_schnell_05	850.4421768707483	911.1678004535147	stop	velar	i-like	tIGer	high	44.98866213151939	105.71428571428578	VC:	FALSE	Y	321	2097
Tiger	42.83446712018144	34.08163265306098	1098.1859410430839	0.0390047491224448	0.031034482758620467	0.14834301869012104	0.11803046960892012	38.61678004535156	288.75283446712024	0.5568985849056624	SD	SD_0004	Tiger	normal	g	i:	_h	6	SD_0004_Tiger_normal_01	1095.2267573696147	1129.3083900226757	stop	velar	i-like	tIGer	high	38.61678004535156	72.69841269841254	V:C	FALSE	Y	360	2479
Tiger	46.50793650793639	36.96145124716577	1193.5827664399092	0.038964986606379454	0.030966810418527092	0.15395586248311027	0.12235400090076644	29.93197278911566	302.0861678004535	0.5571855474055941	SD	SD_0004	Tiger	normal	g	i:	_h	6	SD_0004_Tiger_normal_02	1068.2426303854875	1105.2040816326532	stop	velar	i-like	tIGer	high	29.93197278911566	66.89342403628143	V:C	FALSE	Y	323	2550
Tiger	33.900226757369865	26.68934240362819	1091.859410430839	0.03104816099354138	0.024443936782206042	0.11201018955570628	0.08818461077395696	49.115646258503375	302.65306122448965	0.5595059880239532	SD	SD_0004	Tiger	normal	g	i:	_h	6	SD_0004_Tiger_normal_03	1087.6303854875284	1114.3197278911566	stop	velar	i-like	tIGer	high	49.115646258503375	75.80498866213156	V:C	FALSE	Y	333	2491
Tiger	21.043083900226748	30.226757369614575	1010.5668934240362	0.020823048961091408	0.02991069425122297	0.07322654462242559	0.10518424998027323	29.841269841269764	287.3696145124717	0.4104378593542674	SD	SD_0004	Tiger	normal	g	i:	_h	6	SD_0004_Tiger_normal_04	940.6235827664399	970.8503401360545	stop	velar	i-like	tIGer	high	29.841269841269764	60.06802721088434	V:C	FALSE	Y	346	2560
Tiger	46.39455782312939	39.20634920634916	1183.9455782312925	0.03918639393242944	0.03311499272197958	0.14142531278081183	0.11951337526785075	24.33106575963734	328.0498866213154	0.5419867549668884	SD	SD_0004	Tiger	normal	g	i:	_h	6	SD_0004_Tiger_normal_05	1079.0362811791383	1118.2426303854875	stop	velar	i-like	tIGer	high	24.33106575963734	63.5374149659865	V:C	FALSE	Y	362	2547
Tiger	28.934240362811806	59.59183673469374	1006.9160997732426	0.02873550275869836	0.059182524490485174	0.09847958632399478	0.20282472794628337	72.44897959183686	293.80952380952385	0.32684426229508257	SD	SD_0004	Tiger	schnell	g	i:	6	f	SD_0004_Tiger_schnell_01	977.9024943310658	1037.4943310657595	stop	velar	i-like	tIGer	high	0	59.59183673469374	V:C	FALSE	Y	322	2574
Tiger	38.934240362811806	43.083900226757464	1053.3333333333333	0.03696288642039096	0.04090243692413684	0.1282683400567758	0.14193933960854654	39.59183673469386	303.5374149659864	0.4747027923693664	SD	SD_0004	Tiger	schnell	g	i:	_h	6	SD_0004_Tiger_schnell_02	843.7755102040816	886.859410430839	stop	velar	i-like	tIGer	high	39.59183673469386	82.67573696145132	V:C	FALSE	Y	330	2532
Tiger	59.43310657596385	62.811791383219884	1081.0884353741496	0.054975249601476754	0.058100511787901606	0.18955666449699898	0.2003326824329208	67.55102040816337	313.5374149659865	0.4861806714895204	SD	SD_0004	Tiger	schnell	g	i:	6	f	SD_0004_Tiger_schnell_03	926.3605442176871	989.172335600907	stop	velar	i-like	tIGer	high	0	62.811791383219884	V:C	FALSE	Y	349	2490
Tiger	27.120181405895664	92.19954648526073	1043.0612244897961	0.026000565229678873	0.08839322593969427	0.08878331230049734	0.301833568406206	55.736961451247	305.46485260770953	0.22729000380083608	SD	SD_0004	Tiger	schnell	g	i:	6	f	SD_0004_Tiger_schnell_04	1045.9750566893424	1138.1746031746031	stop	velar	i-like	tIGer	high	0	92.19954648526073	V:C	FALSE	Y	342	2585
Tiger	40.54421768707482	45.30612244897975	1126.3265306122448	0.035996859334420483	0.04022467838376532	0.12588003379329765	0.1406646015206989	41.51927437641723	322.0861678004535	0.47226624405705137	SD	SD_0004	Tiger	schnell	g	i:	_h	6	SD_0004_Tiger_schnell_05	967.6530612244898	1012.9591836734695	stop	velar	i-like	tIGer	high	41.51927437641723	86.82539682539698	V:C	FALSE	Y	358	2464
Tigger	47.75510204081638	7.02947845804988	1034.8979591836737	0.046144744626306494	0.0067924362935208845	0.1619750807568068	0.023842485771419755	61.678004535147466	294.82993197278915	0.8716887417218545	SD	SD_0004	Tigger	normal	g	I	_h	6	SD_0004_Tigger_normal_01	1228.1519274376417	1235.1814058956916	stop	velar	i-like	tIGer	high	61.678004535147466	68.70748299319735	VC	FALSE	Y	373	2339
Tigger	33.42403628117927	72.65306122448987	1379.2743764172337	0.024233058231677335	0.05267484299477202	0.10207756232687017	0.22188365650969544	21.49659863945567	327.43764172335614	0.3150919196237715	SD	SD_0004	Tigger	normal	g	I	_h	6	SD_0004_Tigger_normal_02	1138.265306122449	1210.9183673469388	stop	velar	i-like	tIGer	high	21.49659863945567	94.14965986394554	VC	FALSE	Y	345	2257
Tigger	40.88435374149651	58.84353741496591	1165.8503401360545	0.035068269342980435	0.05047263391294193	0.12765505522514844	0.18372982158028867	25.283446712018304	320.27210884353735	0.40995907230559325	SD	SD_0004	Tigger	normal	g	I	_h	6	SD_0004_Tigger_normal_03	968.6507936507936	1027.4943310657595	stop	velar	i-like	tIGer	high	25.283446712018304	84.12698412698421	VC	FALSE	Y	343	2340
Tigger	45.374149659863974	48.50340136054422	1081.6780045351475	0.0419479267116683	0.044840887174541946	0.14518937744884636	0.1552024379625598	44.17233560090699	312.5170068027212	0.4833333333333335	SD	SD_0004	Tigger	normal	g	I	_h	6	SD_0004_Tigger_normal_04	863.6848072562359	912.1882086167801	stop	velar	i-like	tIGer	high	44.17233560090699	92.67573696145121	VC	FALSE	Y	377	2130
Tigger	35.94104308390024	20	1236.9160997732424	0.029056977341057433	0.016169245435213028	0.10616920088418522	0.0590796436465939	65.07936507936483	338.52607709750555	0.6424807458451561	SD	SD_0004	Tigger	normal	g	I	_h	6	SD_0004_Tigger_normal_05	956.7006802721089	976.7006802721089	stop	velar	i-like	tIGer	high	65.07936507936483	85.07936507936483	VC	FALSE	Y	381	2371
Tigger	44.512471655328795	3.9229024943310833	990.7709750566892	0.0449271050282654	0.0039594443045796995	0.1538883662590154	0.013562245217936721	41.7006802721088	289.25170068027205	0.9190074906367037	SD	SD_0004	Tigger	schnell	g	I	_h	6	SD_0004_Tigger_schnell_01	989.6031746031746	993.5260770975057	stop	velar	i-like	tIGer	high	41.7006802721088	45.62358276643988	VC	FALSE	Y	346	2424
Tigger	43.65079365079373	38.027210884353735	1085.4648526077099	0.040213917148885565	0.035033111199314786	0.13601356602840417	0.11849077934006925	34.17233560090699	320.9297052154194	0.5344253192670744	SD	SD_0004	Tigger	schnell	g	I	_h	6	SD_0004_Tigger_schnell_02	827.5170068027211	865.5442176870748	stop	velar	i-like	tIGer	high	34.17233560090699	72.19954648526073	VC	FALSE	Y	369	2236
Tigger	40.40816326530626	46.938775510204096	1104.0362811791383	0.03660039434768333	0.04251560959579364	0.12534289934585396	0.14560033762397134	47.05215419501121	322.3809523809524	0.4626168224299073	SD	SD_0004	Tigger	schnell	g	I	_h	6	SD_0004_Tigger_schnell_03	891.2131519274377	938.1519274376418	stop	velar	i-like	tIGer	high	47.05215419501121	93.99092970521531	VC	FALSE	Y	367	2227
Tigger	51.08843537414964	52.01814058956904	1066.1904761904764	0.04791679959165441	0.04878878751143143	0.18094932133965141	0.18424222953979563	18.29931972789143	282.3356009070294	0.4954915328788217	SD	SD_0004	Tigger	schnell	g	I	_h	6	SD_0004_Tigger_schnell_04	962.1655328798186	1014.1836734693876	stop	velar	i-like	tIGer	high	18.29931972789143	70.31746031746047	VC	FALSE	Y	373	2382
Tigger	53.92290249433108	31.065759637188307	989.6371882086166	0.054487546685608255	0.03139105927640182	0.19114219114219122	0.11011976529217944	35.578231292516875	282.10884353741494	0.6344717182497325	SD	SD_0004	Tigger	schnell	g	I	_h	6	SD_0004_Tigger_schnell_05	949.1950113378684	980.2607709750567	stop	velar	i-like	tIGer	high	35.578231292516875	66.64399092970518	VC	FALSE	Y	388	2240
Tube	51.29251700680277	43.1065759637188	920.4535147392289	0.05572526606227834	0.04683188805675993	0.16246498599439788	0.13653666594843056	28.072562358276855	315.7142857142858	0.5433581551765557	SD	SD_0004	Tube	normal	b	u:	_h	@	SD_0004_Tube_normal_01	1030.0566893424036	1073.1632653061224	stop	labial	u-like	CUBe	high	28.072562358276855	71.17913832199565	V:C	FALSE	Y	376	839
Tube	43.26530612244915	89.99999999999977	987.0068027210884	0.04383486112068388	0.09118478185953523	0.11728546840422961	0.2439759036144572	34.21768707483011	368.8888888888889	0.3246554364471683	SD	SD_0004	Tube	normal	b	u:	_h	@	SD_0004_Tube_normal_02	1150.3287981859412	1240.328798185941	stop	labial	u-like	CUBe	high	34.21768707483011	124.21768707482988	V:C	FALSE	Y	346	893
Tube	48.48072562358266	75.9183673469388	1072.2902494331065	0.045212316020977736	0.07080020301133483	0.12887281494876404	0.20180831826401455	17.460317460317583	376.19047619047615	0.389719285453882	SD	SD_0004	Tube	normal	b	u:	_h	@	SD_0004_Tube_normal_03	1297.3582766439908	1373.2766439909296	stop	labial	u-like	CUBe	high	17.460317460317583	93.37868480725638	V:C	FALSE	Y	360	888
Tube	52.42630385487519	39.07029478458048	996.8253968253968	0.052593266606005364	0.03919472247497724	0.15098282505061023	0.11251877489714611	11.541950113378675	347.2335600907031	0.5729863692688968	SD	SD_0004	Tube	normal	b	u:	_h	@	SD_0004_Tube_normal_04	950.0793650793651	989.1496598639455	stop	labial	u-like	CUBe	high	11.541950113378675	50.61224489795916	V:C	FALSE	Y	372	909
Tube	59.45578231292518	54.53514739229024	1111.9954648526077	0.053467648198372734	0.04904259874793531	0.14630879973215782	0.1342001004408236	11.678004535147466	406.37188208616783	0.5215834493733839	SD	SD_0004	Tube	normal	b	u:	_h	@	SD_0004_Tube_normal_05	983.4807256235828	1038.015873015873	stop	labial	u-like	CUBe	high	11.678004535147466	66.2131519274377	V:C	FALSE	Y	362	717
Tube	37.50566893424036	62.721088435373986	878.3673469387754	0.042699297810821976	0.07140644361833935	0.12414621331531937	0.20761089844629535	12.630385487528429	302.10884353741494	0.3742081447963807	SD	SD_0004	Tube	schnell	b	u:	_h	@	SD_0004_Tube_schnell_01	973.8662131519275	1036.5873015873015	stop	labial	u-like	CUBe	high	12.630385487528429	75.35147392290241	V:C	FALSE	Y	363	914
Tube	42.630385487528315	45.82766439909301	926.1224489795918	0.04603104647176923	0.04948337495715199	0.12596314907872688	0.1354103852596316	11.247165532879762	338.4353741496599	0.4819277108433731	SD	SD_0004	Tube	schnell	b	u:	_h	@	SD_0004_Tube_schnell_02	881.5532879818594	927.3809523809524	stop	labial	u-like	CUBe	high	11.247165532879762	57.07482993197277	V:C	FALSE	Y	361	946
Tube	46.00907029478458	61.49659863945578	1039.4557823129253	0.04426265270506107	0.05916230366492146	0.12260559550426005	0.16387697141821256	29.02494331065759	375.26077097505674	0.427968782957182	SD	SD_0004	Tube	schnell	b	u:	_h	@	SD_0004_Tube_schnell_03	940.5328798185941	1002.0294784580499	stop	labial	u-like	CUBe	high	29.02494331065759	90.52154195011337	V:C	FALSE	Y	369	787
Tube	36.80272108843519	68.16326530612264	875.9410430839	0.042015066400890325	0.0778171839809472	0.11858833844804854	0.21964050854888273	54.92063492063471	310.3401360544217	0.3506156837329859	SD	SD_0004	Tube	schnell	b	u:	@	n	SD_0004_Tube_schnell_04	999.3537414965986	1067.5170068027212	stop	labial	u-like	CUBe	high	0	68.16326530612264	V:C	FALSE	Y	364	860
Tube	25.600907029478435	40.521541950113374	869.954648526077	0.029427863938485576	0.046578913071810245	0.07987265652635292	0.12642377078174738	41.99546485260771	320.5215419501135	0.38717421124828516	SD	SD_0004	Tube	schnell	b	u:	_h	@	SD_0004_Tube_schnell_05	991.5759637188208	1032.0975056689342	stop	labial	u-like	CUBe	high	41.99546485260771	82.51700680272108	V:C	FALSE	Y	367	764
Widder	46.91609977324265	57.9591836734694	1210.4761904761904	0.03875838297553484	0.04788130830617063	0.17396788026570267	0.21491633734129337	19.20634920634916	269.6825396825395	0.4473513513513514	SD	SD_0004	Widder	normal	d	I	_h	6	SD_0004_Widder_normal_01	889.421768707483	947.3809523809524	stop	alveolar	i-like	BIDer	high	19.20634920634916	77.16553287981856	VC	FALSE	Y	466	1876
Widder	51.08843537414964	29.09297052154193	1281.451247165533	0.03986763873159681	0.02270314269535672	0.20761150018429786	0.11822705492075192	17.89115646258506	246.0770975056688	0.637160633484163	SD	SD_0004	Widder	normal	d	I	_h	6	SD_0004_Widder_normal_02	890.4875283446712	919.5804988662131	stop	alveolar	i-like	BIDer	high	17.89115646258506	46.98412698412699	VC	FALSE	Y	445	1803
Widder	54.285714285714334	34.87528344671205	1121.1791383219954	0.048418412749777574	0.03110589758110188	0.23374340949033418	0.15016598320640515	22.244897959183618	232.24489795918362	0.6088504577822991	SD	SD_0004	Widder	normal	d	I	_h	6	SD_0004_Widder_normal_03	826.0204081632653	860.8956916099773	stop	alveolar	i-like	BIDer	high	22.244897959183618	57.120181405895664	VC	FALSE	Y	461	1795
Widder	71.26984126984121	27.369614512471685	1070.6575963718822	0.0665664181633344	0.025563368349711988	0.34443835616438323	0.13227397260273985	25.328798185941082	206.91609977324265	0.7225287356321836	SD	SD_0004	Widder	normal	d	I	_h	6	SD_0004_Widder_normal_04	988.219954648526	1015.5895691609977	stop	alveolar	i-like	BIDer	high	25.328798185941082	52.69841269841277	VC	FALSE	Y	475	1815
Widder	51.15646258503409	44.353741496598445	1157.6643990929706	0.04418937182927552	0.03831312557538227	0.21820292097881827	0.1891865751039743	25.147392290249627	234.44444444444457	0.5356125356125371	SD	SD_0004	Widder	normal	d	I	_h	6	SD_0004_Widder_normal_05	995.3854875283447	1039.7392290249431	stop	alveolar	i-like	BIDer	high	25.147392290249627	69.50113378684807	VC	FALSE	Y	433	1767
Widder	62.47165532879819	39.52380952380963	1133.310657596372	0.055123151723723965	0.03487464735188788	0.28123723968966946	0.17792976725194018	23.537414965986272	222.13151927437627	0.6124944419742101	SD	SD_0004	Widder	schnell	d	I	_h	6	SD_0004_Widder_schnell_01	1010.3061224489795	1049.8299319727892	stop	alveolar	i-like	BIDer	high	23.537414965986272	63.061224489795904	VC	FALSE	Y	448	1730
Widder	52.60770975056687	37.256235827664455	1161.3832199546487	0.04529745982779153	0.03207919245563001	0.22999900862496264	0.16288291860810963	18.8888888888888	228.7301587301588	0.5854150895786016	SD	SD_0004	Widder	schnell	d	I	_h	6	SD_0004_Widder_schnell_02	878.3560090702948	915.6122448979593	stop	alveolar	i-like	BIDer	high	18.8888888888888	56.145124716553255	VC	FALSE	Y	472	1854
Widder	57.369614512471685	32.78911564625855	1084.0136054421769	0.05292333437924906	0.030247882020709174	0.2586118777471124	0.14780742103649205	27.664399092970484	221.8367346938776	0.6363179074446678	SD	SD_0004	Widder	schnell	d	I	_h	6	SD_0004_Widder_schnell_03	882.7551020408163	915.5442176870748	stop	alveolar	i-like	BIDer	high	27.664399092970484	60.453514739229036	VC	FALSE	Y	458	1844
Widder	55.01133786848061	30.79365079365084	1097.4149659863945	0.050128109761137185	0.02806017026200517	0.25593417027112525	0.14326405739002032	20.022675736961446	214.94331065759627	0.6411205073995764	SD	SD_0004	Widder	schnell	d	I	_h	6	SD_0004_Widder_schnell_04	823.8208616780045	854.6145124716553	stop	alveolar	i-like	BIDer	high	20.022675736961446	50.81632653061229	VC	FALSE	Y	491	1777
Widder	59.45578231292518	60.11337868480723	1117.8004535147393	0.05318997869966529	0.05377827365858604	0.25098114291184076	0.2537570594429021	29.16099773242638	236.8934240362812	0.49725014223402253	SD	SD_0004	Widder	schnell	d	I	_h	6	SD_0004_Widder_schnell_05	933.5034013605442	993.6167800453514	stop	alveolar	i-like	BIDer	high	29.16099773242638	89.27437641723361	VC	FALSE	Y	454	1756
wieder	83.87755102040808	23.333333333333485	1072.8344671201812	0.07818312478863707	0.021749239093676168	0.2829495907595806	0.07871184884877282	32.902494331065554	296.43990929705205	0.7823604060913693	SD	SD_0004	wieder	normal	d	i:	_h	6	SD_0004_wieder_normal_01	1073.4580498866212	1096.7913832199547	stop	alveolar	i-like	BIDer	high	32.902494331065554	56.23582766439904	V:C	FALSE	Y	334	2558
wieder	84.94331065759627	49.54648526077108	1236.0544217687075	0.06872133553476419	0.040084388185654095	0.2583091987312092	0.1506688732588612	21.609977324263127	328.8435374149659	0.6315966953296233	SD	SD_0004	wieder	normal	d	i:	_h	6	SD_0004_wieder_normal_02	1067.4036281179137	1116.9501133786848	stop	alveolar	i-like	BIDer	high	21.609977324263127	71.1564625850342	V:C	FALSE	Y	326	2604
wieder	115.23809523809518	52.1315192743765	1178.59410430839	0.09777589656764657	0.044231953209173544	0.31942174732872386	0.14450031426775634	24.467120181406017	360.7709750566894	0.688524590163934	SD	SD_0004	wieder	normal	d	i:	_h	6	SD_0004_wieder_normal_03	1003.0045351473922	1055.1360544217687	stop	alveolar	i-like	BIDer	high	24.467120181406017	76.59863945578252	V:C	FALSE	Y	296	2607
wieder	82.53968253968242	43.06122448979579	976.2131519274377	0.08455088151262442	0.044110473624305924	0.31191088260496946	0.1627249357326473	22.721088435374213	264.62585034013614	0.6571583318288503	SD	SD_0004	wieder	normal	d	i:	_h	6	SD_0004_wieder_normal_04	1002.7097505668934	1045.7709750566892	stop	alveolar	i-like	BIDer	high	22.721088435374213	65.78231292517	V:C	FALSE	Y	336	2701
wieder	58.52607709750578	33.40136054421782	1035.0113378684807	0.05654631495924995	0.03227149241959526	0.22527712315614945	0.12856768787640793	18.48072562358243	259.795918367347	0.6366551554020715	SD	SD_0004	wieder	normal	d	i:	_h	6	SD_0004_wieder_normal_05	1274.7052154195012	1308.106575963719	stop	alveolar	i-like	BIDer	high	18.48072562358243	51.88208616780025	V:C	FALSE	Y	351	2599
wieder	69.31972789115639	26.530612244898066	926.2131519274375	0.07484208980071481	0.02864417568427765	0.2988561931762634	0.11438068237364407	26.66666666666663	231.9501133786847	0.723207948899928	SD	SD_0004	wieder	schnell	d	i:	_h	6	SD_0004_wieder_schnell_01	942.8004535147392	969.3310657596372	stop	alveolar	i-like	BIDer	high	26.66666666666663	53.197278911564695	V:C	FALSE	Y	343	2317
wieder	54.036281179138314	35.64625850340144	960.5215419501133	0.05625722986850492	0.03711135768077631	0.2168137567100354	0.14302611227367876	23.78684807256218	249.22902494331072	0.6025284450063205	SD	SD_0004	wieder	schnell	d	i:	_h	6	SD_0004_wieder_schnell_02	992.8231292517007	1028.4693877551022	stop	alveolar	i-like	BIDer	high	23.78684807256218	59.43310657596362	V:C	FALSE	Y	336	2315
wieder	80.52154195011337	38.95691609977325	1103.8548752834467	0.07294576828266228	0.03529170090386197	0.2735747303543912	0.1323574730354391	28.095238095238074	294.33106575963734	0.673941924463845	SD	SD_0004	wieder	schnell	d	i:	_h	6	SD_0004_wieder_schnell_03	926.1111111111111	965.0680272108843	stop	alveolar	i-like	BIDer	high	28.095238095238074	67.05215419501133	V:C	FALSE	Y	324	2628
wieder	72.53968253968253	49.25170068027205	986.2131519274376	0.07355375701278395	0.04994021889083044	0.2646645155952675	0.17969719533382947	16.530612244898066	274.0816326530613	0.595606032396202	SD	SD_0004	wieder	schnell	d	i:	_h	6	SD_0004_wieder_schnell_04	802.5283446712018	851.7800453514739	stop	alveolar	i-like	BIDer	high	16.530612244898066	65.78231292517012	V:C	FALSE	Y	335	2385
wieder	78.59410430839	50.06802721088445	1037.9818594104308	0.07571818678317857	0.048235936646641275	0.2688488985417312	0.17126900403350948	23.85487528344663	292.3356009070295	0.6108565385971091	SD	SD_0004	wieder	schnell	d	i:	_h	6	SD_0004_wieder_schnell_05	811.2131519274376	861.281179138322	stop	alveolar	i-like	BIDer	high	23.85487528344663	73.92290249433108	V:C	FALSE	Y	325	2540
bieten	74.42176870748312	66.9387755102041	1003.4013605442175	0.07416949152542388	0.06671186440677969	0.2108983421154097	0.18969284153707752	31.360544217686993	352.87981859410434	0.5264677574590957	SD	SD_0006	bieten	normal	t	i:	_h	n	SD_0006_bieten_normal_01	1329.920634920635	1396.859410430839	stop	alveolar	i-like	bIDen	high	31.360544217686993	98.29931972789109	V:C:	FALSE	Y	316	2298
bieten	86.91609977324265	95.66893424036289	1234.5804988662135	0.07040132243548534	0.07749104600973464	0.21794507306533242	0.23989310286006732	100.34013605442169	398.798185941043	0.4760307998012915	SD	SD_0006	bieten	normal	t	i:	n	m	SD_0006_bieten_normal_02	1131.1904761904761	1226.859410430839	stop	alveolar	i-like	bIDen	high	0	95.66893424036289	V:C:	FALSE	Y	275	2341
bieten	68.86621315192724	130.2494331065759	1177.437641723356	0.058488204140587224	0.11062108810784782	0.1743398392652119	0.32973593570608484	74.48979591836746	395.0113378684807	0.3458603803667003	SD	SD_0006	bieten	normal	t	i:	n	m	SD_0006_bieten_normal_03	1164.3650793650793	1294.6145124716552	stop	alveolar	i-like	bIDen	high	0	130.2494331065759	V:C:	FALSE	Y	292	2154
bieten	101.7460317460318	128.4580498866212	1170.0680272108843	0.08695736434108532	0.10978682170542627	0.2578439259855191	0.325537294563843	55.8730158730159	394.6031746031746	0.4419818754925141	SD	SD_0006	bieten	normal	t	i:	n	m	SD_0006_bieten_normal_04	1010.827664399093	1139.2857142857142	stop	alveolar	i-like	bIDen	high	0	128.4580498866212	V:C:	FALSE	Y	275	2287
bieten	109.52380952380952	115.17006802721107	1227.0294784580499	0.08925931401537551	0.09386088113542299	0.2640354233859946	0.27764718744875133	64.69387755102025	414.8072562358277	0.48743566454738074	SD	SD_0006	bieten	normal	t	i:	n	m	SD_0006_bieten_normal_05	1030.2380952380952	1145.4081632653063	stop	alveolar	i-like	bIDen	high	0	115.17006802721107	V:C:	FALSE	Y	267	2289
bieten	82.97052154195012	75.44217687074831	1011.1337868480725	0.08205691731515329	0.07461146868202105	0.24054960226152128	0.21872329235421736	23.015873015873012	344.92063492063494	0.5237618093329516	SD	SD_0006	bieten	schnell	t	i:	_h	n	SD_0006_bieten_schnell_01	929.3764172335601	1004.8185941043084	stop	alveolar	i-like	bIDen	high	23.015873015873012	98.45804988662132	V:C:	FALSE	Y	320	2299
bieten	103.03854875283446	78.36734693877554	1096.439909297052	0.09397555477426427	0.07147436560296158	0.2673727566931449	0.20335392762577228	21.836734693877474	385.3741496598641	0.5679999999999998	SD	SD_0006	bieten	schnell	t	i:	_h	n	SD_0006_bieten_schnell_02	854.0249433106576	932.3922902494331	stop	alveolar	i-like	bIDen	high	21.836734693877474	100.20408163265301	V:C:	FALSE	Y	276	2317
bieten	81.13378684807253	96.03174603174602	1072.7210884353742	0.0756336271587714	0.08952163527596338	0.2306155333548178	0.2729616500161134	28.616780045351447	351.81405895691614	0.45795469089978236	SD	SD_0006	bieten	schnell	t	i:	_h	n	SD_0006_bieten_schnell_03	873.5260770975057	969.5578231292517	stop	alveolar	i-like	bIDen	high	28.616780045351447	124.64852607709747	V:C:	FALSE	Y	290	2225
bieten	86.34920634920638	48.095238095238074	993.2653061224489	0.08693468483893801	0.0484213410040408	0.2654583478563961	0.14785639595677932	24.353741496598673	325.2834467120181	0.6422668240850061	SD	SD_0006	bieten	schnell	t	i:	_h	n	SD_0006_bieten_schnell_04	851.0544217687075	899.1496598639455	stop	alveolar	i-like	bIDen	high	24.353741496598673	72.44897959183675	V:C:	FALSE	Y	275	2123
bieten	95.39682539682542	77.77777777777783	1072.8117913832198	0.0889222379573461	0.07249899600515743	0.2668061897513953	0.2175291730086252	62.7210884353741	357.55102040816325	0.5508707607699357	SD	SD_0006	bieten	schnell	t	i:	n	m	SD_0006_bieten_schnell_05	934.3650793650794	1012.1428571428572	stop	alveolar	i-like	bIDen	high	0	77.77777777777783	V:C:	FALSE	Y	292	2278
Bieter	56.825396825396865	51.13378684807276	1122.6530612244896	0.05061705952453094	0.04554727423296792	0.16406966086159497	0.14763650648160329	51.47392290249422	346.3492063492064	0.5263600084015955	SD	SD_0006	Bieter	normal	t	i:	_h	6	SD_0006_Bieter_normal_01	1121.4172335600906	1172.5510204081634	stop	alveolar	i-like	BIDer	high	51.47392290249422	102.60770975056698	V:C:	FALSE	Y	305	2109
Bieter	44.39909297052145	61.111111111111086	1173.718820861678	0.03782770812001306	0.05206622746855739	0.13601945119833247	0.18721778395276129	54.73922902494337	326.4172335600907	0.4208037825059098	SD	SD_0006	Bieter	normal	t	i:	_h	6	SD_0006_Bieter_normal_02	1060.1473922902494	1121.2585034013605	stop	alveolar	i-like	BIDer	high	54.73922902494337	115.85034013605446	V:C:	FALSE	Y	306	2194
Bieter	65.3968253968253	61.51927437641734	1197.8231292517007	0.054596395577767604	0.05135923065273369	0.1831227379516158	0.1722649057082993	60.385487528344584	357.12018140589555	0.5152760407361079	SD	SD_0006	Bieter	normal	t	i:	_h	6	SD_0006_Bieter_normal_03	1035.4761904761904	1096.9954648526077	stop	alveolar	i-like	BIDer	high	60.385487528344584	121.90476190476193	V:C:	FALSE	Y	258	2261
Bieter	63.40136054421771	48.52607709750555	1233.4467120181405	0.051401783252137165	0.03934185127309486	0.17695082589709515	0.13543446617302668	54.71655328798181	358.2993197278912	0.5664505672609407	SD	SD_0006	Bieter	normal	t	i:	_h	6	SD_0006_Bieter_normal_04	958.4920634920635	1007.018140589569	stop	alveolar	i-like	BIDer	high	54.71655328798181	103.24263038548736	V:C:	FALSE	Y	292	2182
Bieter	63.605442176870724	58.68480725623567	1289.795918367347	0.04931434599156116	0.04549929676511943	0.17371647984145652	0.16027745091967502	60.00000000000023	366.14512471655337	0.5201186723530509	SD	SD_0006	Bieter	normal	t	i:	_h	6	SD_0006_Bieter_normal_05	1009.0816326530612	1067.7664399092969	stop	alveolar	i-like	BIDer	high	60.00000000000023	118.6848072562359	V:C:	FALSE	Y	271	2233
Bieter	46.78004535147386	50.97505668934252	1114.8072562358275	0.04196245143705627	0.04572544393141195	0.14703157294562022	0.16021666310312918	53.492063492063494	318.1632653061224	0.47854326142426257	SD	SD_0006	Bieter	schnell	t	i:	_h	6	SD_0006_Bieter_schnell_01	886.2018140589569	937.1768707482994	stop	alveolar	i-like	BIDer	high	53.492063492063494	104.46712018140602	V:C:	FALSE	Y	273	2215
Bieter	42.92517006802723	62.78911564625844	1162.1995464852607	0.03693442335082826	0.05402610578892937	0.1393961708394698	0.20390279823269483	49.50113378684807	307.93650793650806	0.4060489060489064	SD	SD_0006	Bieter	schnell	t	i:	_h	6	SD_0006_Bieter_schnell_02	941.575963718821	1004.3650793650794	stop	alveolar	i-like	BIDer	high	49.50113378684807	112.29024943310651	V:C:	FALSE	Y	283	2109
Bieter	38.11791383219952	57.64172335600904	1021.6099773242629	0.03731161076953808	0.05642243579783808	0.12976686737687193	0.19623282383819662	41.92743764172337	293.7414965986394	0.39805825242718446	SD	SD_0006	Bieter	schnell	t	i:	_h	6	SD_0006_Bieter_schnell_03	843.0498866213152	900.6916099773242	stop	alveolar	i-like	BIDer	high	41.92743764172337	99.56916099773241	V:C:	FALSE	Y	299	2079
Bieter	63.78684807256241	46.00907029478458	1117.9138321995465	0.05705882352941181	0.041156186612576064	0.17844455721898014	0.1287109870591221	52.67573696145121	357.46031746031736	0.5809582817017763	SD	SD_0006	Bieter	schnell	t	i:	_h	6	SD_0006_Bieter_schnell_04	829.4671201814059	875.4761904761905	stop	alveolar	i-like	BIDer	high	52.67573696145121	98.68480725623579	V:C:	FALSE	Y	283	2252
Bieter	55.94104308390024	50.81632653061229	1088.1632653061224	0.05140868550470953	0.046699174793698464	0.16688087668267612	0.1515930460664278	56.87074829931976	335.21541950113374	0.5240016992353439	SD	SD_0006	Bieter	schnell	t	i:	_h	6	SD_0006_Bieter_schnell_05	832.0521541950113	882.8684807256236	stop	alveolar	i-like	BIDer	high	56.87074829931976	107.68707482993204	V:C:	FALSE	Y	273	2211
bitten	40.136054421768904	120.81632653061206	1127.5056689342402	0.03559720853528566	0.10715363111638462	0.11639376602880308	0.35036496350364904	71.65532879818602	344.82993197278915	0.24936601859678903	SD	SD_0006	bitten	normal	t	I	n	m	SD_0006_bitten_normal_01	1263.6621315192745	1384.4784580498865	stop	alveolar	i-like	bIDen	high	0	120.81632653061206	VC:	FALSE	Y	409	1731
bitten	40.929705215419744	90.63492063492049	1257.7777777777778	0.03254128506526305	0.07205956587582017	0.1423950773114555	0.3153202903124007	64.33106575963734	287.43764172335614	0.3110996208204084	SD	SD_0006	bitten	normal	t	I	n	m	SD_0006_bitten_normal_02	1118.3786848072564	1209.0136054421769	stop	alveolar	i-like	bIDen	high	0	90.63492063492049	VC:	FALSE	Y	384	1616
bitten	40.3854875283447	79.6598639455782	1188.8888888888891	0.03396910165935534	0.06700362387945828	0.11892361111111119	0.23457532051282043	21.564625850340235	339.59183673469386	0.3364185870797131	SD	SD_0006	bitten	normal	t	I	_h	n	SD_0006_bitten_normal_03	987.108843537415	1066.7687074829932	stop	alveolar	i-like	bIDen	high	21.564625850340235	101.22448979591843	VC:	FALSE	Y	377	1723
bitten	35.75963718820856	97.41496598639458	1240.657596371882	0.02882313161405877	0.07851881636905308	0.11234594286528449	0.30604830091900004	34.5578231292518	318.299319727891	0.26851694193768055	SD	SD_0006	bitten	normal	t	I	_h	n	SD_0006_bitten_normal_04	909.7392290249433	1007.1541950113378	stop	alveolar	i-like	bIDen	high	34.5578231292518	131.97278911564638	VC:	FALSE	Y	408	1659
bitten	57.98185941043073	94.76190476190482	1085.283446712018	0.05342554480683637	0.08731535070307772	0.18546456807137124	0.3031116268949012	76.91609977324265	312.6303854875283	0.37960213776722035	SD	SD_0006	bitten	schnell	t	I	n	m	SD_0006_bitten_schnell_01	936.4058956916099	1031.1678004535147	stop	alveolar	i-like	bIDen	high	0	94.76190476190482	VC:	FALSE	Y	451	1639
bitten	35.5328798185941	135.05668934240373	1141.315192743764	0.0311332750536438	0.11833426051021229	0.11190459187317005	0.425337427694066	46.8480725623582	317.5283446712017	0.2082945633390933	SD	SD_0006	bitten	schnell	t	I	n	m	SD_0006_bitten_schnell_02	834.3877551020407	969.4444444444445	stop	alveolar	i-like	bIDen	high	0	135.05668934240373	VC:	FALSE	Y	409	1696
bitten	31.927437641723373	99.50113378684807	1027.9138321995465	0.03106042222761467	0.09679909995367408	0.11085741280214162	0.34548460751121957	59.77324263038554	288.0045351473923	0.24292615596963432	SD	SD_0006	bitten	schnell	t	I	n	m	SD_0006_bitten_schnell_03	952.7777777777777	1052.2789115646258	stop	alveolar	i-like	bIDen	high	0	99.50113378684807	VC:	FALSE	Y	413	1623
bitten	39.7052154195012	89.81859410430832	1013.4013605442176	0.039180148128258555	0.08863082052314777	0.14179285772127329	0.32075471698113195	59.16099773242627	280.02267573696133	0.30654761904761957	SD	SD_0006	bitten	schnell	t	I	n	m	SD_0006_bitten_schnell_04	867.2902494331066	957.1088435374149	stop	alveolar	i-like	bIDen	high	0	89.81859410430832	VC:	FALSE	Y	388	1686
bitten	15.170068027210846	116.43990929705217	1161.1791383219954	0.013064364942977627	0.1002773004218091	0.04949689257176668	0.37992009470257493	55.963718820861686	306.48526077097495	0.11526533425223956	SD	SD_0006	bitten	schnell	t	I	n	m	SD_0006_bitten_schnell_05	877.766439909297	994.2063492063492	stop	alveolar	i-like	bIDen	high	0	116.43990929705217	VC:	FALSE	Y	421	1637
bitter	34.98866213151928	40.702947845805056	1309.8639455782313	0.026711676620791137	0.03107417986670134	0.13776785714285708	0.16026785714285732	37.006802721088434	253.9682539682541	0.4622528460155778	SD	SD_0006	bitter	normal	t	I	_h	6	SD_0006_bitter_normal_01	943.9795918367347	984.6825396825398	stop	alveolar	i-like	BIDer	high	37.006802721088434	77.70975056689349	VC:	FALSE	Y	438	1534
bitter	21.29251700680277	51.92743764172337	1245.1927437641725	0.017099776009323876	0.04170232913881959	0.07743052692339425	0.18883483136802182	40.770975056689394	274.9886621315193	0.2908021059151444	SD	SD_0006	bitter	normal	t	I	_h	6	SD_0006_bitter_normal_02	1019.6938775510205	1071.6213151927439	stop	alveolar	i-like	BIDer	high	40.770975056689394	92.69841269841277	VC:	FALSE	Y	415	1549
bitter	30.11337868480723	68.52607709750578	1298.9342403628118	0.023183143340956284	0.05275561684967625	0.10420590081607017	0.23713119899560606	42.40362811791374	288.9795918367348	0.30528735632183857	SD	SD_0006	bitter	normal	t	I	_h	6	SD_0006_bitter_normal_03	997.063492063492	1065.5895691609978	stop	alveolar	i-like	BIDer	high	42.40362811791374	110.92970521541952	VC:	FALSE	Y	395	1600
bitter	29.047619047619037	55.48752834467109	1340.7936507936508	0.021664496270865388	0.041384092408124525	0.09271858714533869	0.17711349160393708	46.80272108843542	313.2879818594105	0.34361587982832653	SD	SD_0006	bitter	normal	t	I	_h	6	SD_0006_bitter_normal_04	949.1269841269841	1004.6145124716552	stop	alveolar	i-like	BIDer	high	46.80272108843542	102.29024943310651	VC:	FALSE	Y	410	1678
bitter	22.49433106575964	71.90476190476204	1316.4172335600906	0.017087539187652878	0.05462155923795098	0.07125413015371351	0.22776899870708261	43.038548752834345	315.69160997732445	0.23828969493153943	SD	SD_0006	bitter	normal	t	I	_h	6	SD_0006_bitter_normal_05	950.2154195011337	1022.1201814058958	stop	alveolar	i-like	BIDer	high	43.038548752834345	114.94331065759638	VC:	FALSE	Y	401	1622
bitter	29.04761904761915	46.145124716553255	1092.8344671201814	0.026580072208158785	0.04222517325808189	0.12180279547399486	0.19349624417609562	32.267573696145064	238.48072562358288	0.38630880579010957	SD	SD_0006	bitter	schnell	t	I	_h	6	SD_0006_bitter_schnell_01	892.3922902494331	938.5374149659864	stop	alveolar	i-like	BIDer	high	32.267573696145064	78.41269841269832	VC:	FALSE	Y	429	1613
bitter	20.02267573696156	52.811791383219884	1132.4036281179137	0.017681571517251145	0.046636897014357456	0.07814850871758604	0.2061244357907776	40.24943310657602	256.2131519274377	0.2749066002490673	SD	SD_0006	bitter	schnell	t	I	_h	6	SD_0006_bitter_schnell_02	833.1405895691611	885.952380952381	stop	alveolar	i-like	BIDer	high	40.24943310657602	93.0612244897959	VC:	FALSE	Y	441	1486
bitter	23.922902494331083	71.08843537414964	1176.3945578231292	0.02033578133734268	0.06042907534840686	0.0927717200140697	0.27567710165318315	29.841269841269877	257.8684807256236	0.2517899761336517	SD	SD_0006	bitter	schnell	t	I	_h	6	SD_0006_bitter_schnell_03	823.0272108843537	894.1156462585034	stop	alveolar	i-like	BIDer	high	29.841269841269877	100.92970521541952	VC:	FALSE	Y	424	1437
bitter	30.612244897959272	57.41496598639446	1149.9546485260769	0.026620393193066947	0.04992802634432978	0.11412629977174771	0.21405021557189916	42.335600907029516	268.23129251700686	0.34775888717156206	SD	SD_0006	bitter	schnell	t	I	_h	6	SD_0006_bitter_schnell_04	757.6530612244899	815.0680272108843	stop	alveolar	i-like	BIDer	high	42.335600907029516	99.75056689342398	VC:	FALSE	Y	412	1565
bitter	25.64625850340144	60.81632653061217	1158.639455782313	0.0221348050728042	0.052489431658055356	0.10118089103596387	0.23993558776167453	36.689342403628075	253.46938775510193	0.2966168371361142	SD	SD_0006	bitter	schnell	t	I	_h	6	SD_0006_bitter_schnell_05	671.5986394557824	732.4149659863946	stop	alveolar	i-like	BIDer	high	36.689342403628075	97.50566893424025	VC:	FALSE	Y	437	1539
Butter	36.326530612244824	36.62131519274385	1224.172335600907	0.029674360019264195	0.029915163190456857	0.12639053254437838	0.12741617357001997	31.609977324263127	287.4149659863947	0.49797948399129516	SD	SD_0006	Butter	normal	d	U	_h	6	SD_0006_Butter_normal_01	1086.609977324263	1123.2312925170068	stop	alveolar	u-like	BUD-	high	31.609977324263127	68.23129251700698	VC:	FALSE	Y	460	1018
Butter	41.60997732426313	49.297052154194944	1369.8866213151928	0.030374759981460702	0.03598622790174132	0.1208190676850147	0.14313932051619674	47.18820861678	344.3990929705217	0.4577201297081575	SD	SD_0006	Butter	normal	d	U	_h	6	SD_0006_Butter_normal_02	1070.8503401360545	1120.1473922902494	stop	alveolar	u-like	BUD-	high	47.18820861678	96.48526077097495	VC:	FALSE	Y	425	1048
Butter	19.727891156462533	46.87074829931976	1216.3492063492063	0.01621893700714002	0.038533957234205204	0.059007053716766	0.14019262072707553	53.26530612244915	334.3310657596371	0.29622063329928433	SD	SD_0006	Butter	normal	d	U	_h	6	SD_0006_Butter_normal_03	933.140589569161	980.0113378684807	stop	alveolar	u-like	BUD-	high	53.26530612244915	100.1360544217689	VC:	FALSE	Y	417	1035
Butter	42.811791383219884	62.222222222222285	1476.3492063492065	0.028998417988849074	0.04214600580582737	0.10942390170395254	0.159035585951084	61.40589569161011	391.24716553287976	0.4075993091537127	SD	SD_0006	Butter	normal	d	U	_h	6	SD_0006_Butter_normal_04	913.7074829931972	975.9297052154195	stop	alveolar	u-like	BUD-	high	61.40589569161011	123.6281179138324	VC:	FALSE	Y	425	1013
Butter	39.18367346938783	30.90702947845807	1414.9433106575964	0.027692751486402076	0.02184329877081365	0.12508143322475596	0.09866087585957302	59.86394557823121	313.2653061224489	0.5590423811064383	SD	SD_0006	Butter	normal	d	U	_h	6	SD_0006_Butter_normal_05	968.3106575963719	999.21768707483	stop	alveolar	u-like	BUD-	high	59.86394557823121	90.77097505668928	VC:	FALSE	Y	421	1003
Butter	26.326530612244824	31.95011337868482	1039.7052154195012	0.025321148938954367	0.030729973173976584	0.10168155543878053	0.12340164652303379	46.938775510204096	258.9115646258505	0.45175097276264514	SD	SD_0006	Butter	schnell	d	U	_h	6	SD_0006_Butter_schnell_01	911.984126984127	943.9342403628118	stop	alveolar	u-like	BUD-	high	46.938775510204096	78.88888888888891	VC:	FALSE	Y	439	999
Butter	32.90249433106567	60.090702947845784	1123.6961451247164	0.029280597316113332	0.053475935828877	0.11024160461935849	0.20133718279896673	37.43764172335614	298.4580498866212	0.3538161424042911	SD	SD_0006	Butter	schnell	d	U	_h	6	SD_0006_Butter_schnell_02	877.5850340136054	937.6757369614512	stop	alveolar	u-like	BUD-	high	37.43764172335614	97.52834467120192	VC:	FALSE	Y	417	922
Butter	30.498866213151928	33.7414965986394	1126.235827664399	0.027080355165401575	0.0299595304729498	0.11571883334767273	0.12802202529467416	54.60317460317458	263.56009070294783	0.47476173667490335	SD	SD_0006	Butter	schnell	d	U	_h	6	SD_0006_Butter_schnell_03	922.3469387755102	956.0884353741496	stop	alveolar	u-like	BUD-	high	54.60317460317458	88.34467120181398	VC:	FALSE	Y	392	988
Butter	33.741496598639515	51.88208616780037	1120.4535147392291	0.03011414231360808	0.0463045414069456	0.11976819059884118	0.18415969092079817	37.00680272108855	281.72335600907024	0.39406779661017033	SD	SD_0006	Butter	schnell	d	U	_h	6	SD_0006_Butter_schnell_04	782.5056689342404	834.3877551020407	stop	alveolar	u-like	BUD-	high	37.00680272108855	88.88888888888891	VC:	FALSE	Y	459	965
Butter	33.19727891156458	49.84126984126988	1100.2267573696145	0.030173124484748518	0.04530090684253919	0.12759281854627832	0.19156353494857947	37.2789115646259	260.1814058956917	0.3997815401419984	SD	SD_0006	Butter	schnell	d	U	_h	6	SD_0006_Butter_schnell_05	924.9773242630386	974.8185941043084	stop	alveolar	u-like	BUD-	high	37.2789115646259	87.12018140589578	VC:	FALSE	Y	436	986
Cutter	27.82312925170072	33.968253968253975	1293.5374149659865	0.021509334735734974	0.026259970198965733	0.0900748788724124	0.10996916752312437	43.92290249433108	308.8888888888889	0.45027522935779846	SD	SD_0006	Cutter	normal	d	U	_h	6	SD_0006_Cutter_normal_01	1168.9455782312925	1202.9138321995465	stop	alveolar	u-like	kADer	high	43.92290249433108	77.89115646258506	VC:	FALSE	Y	712	1362
Cutter	49.45578231292495	37.05215419501155	1257.4603174603176	0.03932989504814784	0.029465863598658517	0.15709860981055895	0.11769790391125905	56.712018140589635	314.8072562358277	0.5716906946264719	SD	SD_0006	Cutter	normal	d	U	_h	6	SD_0006_Cutter_normal_02	1041.7346938775509	1078.7868480725624	stop	alveolar	u-like	kADer	high	56.712018140589635	93.76417233560119	VC:	FALSE	Y	714	1406
Cutter	49.20634920634927	51.836734693877474	1339.0249433106574	0.03674789588660655	0.03871229953768771	0.1501210653753028	0.15814597025250746	46.00907029478458	327.77777777777794	0.4869838420107727	SD	SD_0006	Cutter	normal	d	U	_h	6	SD_0006_Cutter_normal_03	997.2222222222223	1049.0589569160998	stop	alveolar	u-like	kADer	high	46.00907029478458	97.84580498866205	VC:	FALSE	Y	724	1389
Cutter	28.390022675736986	48.231292517006864	1221.700680272109	0.023238116450433412	0.03947881285149512	0.0904624277456648	0.15368497109826607	42.83446712018144	313.8321995464853	0.3705238236164545	SD	SD_0006	Cutter	normal	d	U	_h	6	SD_0006_Cutter_normal_04	980.4875283446712	1028.718820861678	stop	alveolar	u-like	kADer	high	42.83446712018144	91.06575963718831	VC:	FALSE	Y	667	1341
Cutter	41.678004535147466	45.011337868480496	1412.5850340136053	0.02950477566417856	0.03186451561120459	0.12185904660876505	0.13160511834515612	52.517006802721426	342.01814058956916	0.4807742610515319	SD	SD_0006	Cutter	normal	d	U	_h	6	SD_0006_Cutter_normal_05	994.795918367347	1039.8072562358275	stop	alveolar	u-like	kADer	high	52.517006802721426	97.52834467120192	VC:	FALSE	Y	723	1380
Cutter	45.2834467120183	52.78911564625855	1099.5691609977323	0.04118289991957286	0.04800890886968721	0.16414598060167737	0.19135295084662188	31.814058956915915	275.8730158730159	0.46173410404624343	SD	SD_0006	Cutter	schnell	d	U	_h	6	SD_0006_Cutter_schnell_01	973.7074829931973	1026.496598639456	stop	alveolar	u-like	kADer	high	31.814058956915915	84.60317460317447	VC:	FALSE	Y	701	1385
Cutter	39.81859410430832	48.231292517006864	1195.6689342403627	0.03330235733656995	0.040338333744239466	0.13444606079166968	0.16285123650562772	48.70748299319723	296.1678004535146	0.4522276590265251	SD	SD_0006	Cutter	schnell	d	U	_h	6	SD_0006_Cutter_schnell_02	907.4716553287982	955.702947845805	stop	alveolar	u-like	kADer	high	48.70748299319723	96.9387755102041	VC:	FALSE	Y	707	1399
Cutter	57.619047619047706	47.46031746031747	1240.249433106576	0.04645762866806845	0.03826675198829876	0.20280948200175625	0.16705243834304417	86.23582766439904	284.10430839002265	0.5483383685800608	SD	SD_0006	Cutter	schnell	d	U	6	k	SD_0006_Cutter_schnell_03	953.3446712018141	1000.8049886621316	stop	alveolar	u-like	kADer	high	0	47.46031746031747	VC:	FALSE	Y	639	1273
Cutter	33.69614512471662	46.71201814058952	1272.358276643991	0.026483220758853038	0.03671294398602765	0.10237685153289719	0.14192214950051651	54.28571428571422	329.13832199546493	0.4190637337845467	SD	SD_0006	Cutter	schnell	d	U	_h	6	SD_0006_Cutter_schnell_04	930.4421768707483	977.1541950113378	stop	alveolar	u-like	kADer	high	54.28571428571422	100.99773242630374	VC:	FALSE	Y	702	1354
Cutter	54.46712018140579	39.319727891156504	1171.700680272109	0.04648552407493411	0.033557826288899244	0.1776890072495928	0.12827341322680882	49.16099773242627	306.53061224489795	0.580754352030947	SD	SD_0006	Cutter	schnell	d	U	_h	6	SD_0006_Cutter_schnell_05	860.1927437641723	899.5124716553288	stop	alveolar	u-like	kADer	high	49.16099773242627	88.48072562358277	VC:	FALSE	Y	651	1247
hacken	51.04308390022675	98.70748299319712	1199.7732426303855	0.04254394254394253	0.08227178227178214	0.14614985066874422	0.2826256330346702	86.23582766439927	349.2517006802723	0.3408540278619022	SD	SD_0006	hacken	normal	k	a	N	m	SD_0006_hacken_normal_01	1230.4875283446713	1329.1950113378684	stop	velar	a-like	hAGen	low	0	98.70748299319712	VC:	FALSE	Y	672	1406
[truncated: 1,407 more rows]
