# Supplementary material for: Fast-Speech-Induced Hypoarticulation Does Not Considerably Affect the Diachronic Reversal of Complementary Length in Central Bavarian
Source: Lang Speech. 2022 Nov 28;67(2):463–97. doi: 10.1177/00238309221127641 (PMC11141096; doi:10.1177/00238309221127641)
Supplement: sj-csv-2-las-10.1177_00238309221127641 – Supplemental material for Fast-Speech-Induced Hypoarticulation Does Not Considerably Affect the Diachronic Reversal of Complementary Length in Central Bavarian [file sj-csv-2-las-10.1177_00238309221127641.csv]

labels	dur_v	dur_c	dur_utterance	dur_v_norm	dur_c_norm	dur_v_norm_word	dur_c_norm_word	dur_following_sound	dur_word	vc_ratio	variety	speaker	target_word	rate	target_sound	preceding_vowel	following_sound	second_next_sound	bundle_name	target_sound_start	target_sound_end	manner_of_articulation	place_of_articulation	vowel_quality	word_group	vowel_height	dur_aspiration	dur_c_aspiration	category	non_word	age	F1	F2
bieten	51.81405895691614	83.44671201814049	1047.1201814058954	0.0494824375243623	0.07969162804798814	0.16472029988465994	0.2652825836216838	23.08390022675735	314.5578231292516	0.3830678960603525	WB	WB_0001	bieten	normal	t	i:	_h	n	WB_0001_bieten_normal_01	1142.7097505668935	1226.156462585034	stop	alveolar	i-like	bIDen	high	23.08390022675735	106.53061224489784	V:C:	FALSE	Y	429	2352
bieten	72.76643990929688	106.00907029478458	1274.1043083900227	0.05711183882679562	0.0832028191072827	0.19596946564885442	0.28549618320610676	22.74376417233566	371.3151927437643	0.40702688990360164	WB	WB_0001	bieten	normal	t	i:	_h	n	WB_0001_bieten_normal_02	1251.077097505669	1357.0861678004535	stop	alveolar	i-like	bIDen	high	22.74376417233566	128.75283446712024	V:C:	FALSE	Y	420	2443
bieten	88.07256235827663	74.69387755102048	1193.2426303854877	0.07380943331686364	0.06259739272547608	0.22449569389052643	0.1903936188659616	38.75283446712024	392.3129251700682	0.5410977988297573	WB	WB_0001	bieten	normal	t	i:	_h	n	WB_0001_bieten_normal_03	1194.2063492063492	1268.9002267573696	stop	alveolar	i-like	bIDen	high	38.75283446712024	113.44671201814072	V:C:	FALSE	Y	356	2495
bieten	69.00226757369614	98.86621315192747	1054.0362811791383	0.06546479358044877	0.09379773250435645	0.19541484716157212	0.2799897251477012	25.464852607709645	353.1065759637187	0.41104957449682555	WB	WB_0001	bieten	normal	t	i:	_h	n	WB_0001_bieten_normal_04	1029.0589569160998	1127.9251700680272	stop	alveolar	i-like	bIDen	high	25.464852607709645	124.33106575963711	V:C:	FALSE	Y	412	2506
bieten	75.736961451247	92.01814058956938	1176.734693877551	0.06436196862835766	0.07819786487840617	0.2039196532144815	0.24775627327675742	29.13832199546482	371.40589569161	0.45147337118139924	WB	WB_0001	bieten	normal	t	i:	_h	n	WB_0001_bieten_normal_05	1187.312925170068	1279.3310657596373	stop	alveolar	i-like	bIDen	high	29.13832199546482	121.1564625850342	V:C:	FALSE	Y	417	2475
bieten	61.08843537414964	100.58956916099783	1027.891156462585	0.05943084050297814	0.09786013677476293	0.1728141638334722	0.28455962537686846	29.77324263038531	353.4920634920636	0.37784011220196323	WB	WB_0001	bieten	schnell	t	i:	_h	n	WB_0001_bieten_schnell_01	959.0816326530612	1059.671201814059	stop	alveolar	i-like	bIDen	high	29.77324263038531	130.36281179138314	V:C:	FALSE	Y	396	2517
bieten	58.57142857142867	97.93650793650784	1060.952380952381	0.055206463195691294	0.09230999401555945	0.1732743006641178	0.2897296572080228	19.569160997732524	338.02721088435374	0.37423935091277954	WB	WB_0001	bieten	schnell	t	i:	_h	n	WB_0001_bieten_schnell_02	979.4444444444445	1077.3809523809523	stop	alveolar	i-like	bIDen	high	19.569160997732524	117.50566893424036	V:C:	FALSE	Y	414	2446
bieten	70.2494331065759	76.0544217687077	943.219954648526	0.0744783152226175	0.08063275314934151	0.21352264111930508	0.2311668619477572	27.755102040816155	329.00226757369614	0.4801611903285794	WB	WB_0001	bieten	schnell	t	i:	_h	n	WB_0001_bieten_schnell_03	1027.4489795918366	1103.5034013605443	stop	alveolar	i-like	bIDen	high	27.755102040816155	103.80952380952385	V:C:	FALSE	Y	375	2485
bieten	60.634920634920604	103.69614512471674	987.9818594104308	0.0613725040165251	0.1049575395914622	0.17343364898170974	0.29660137501621553	24.08163265306098	349.6145124716551	0.3689802676969775	WB	WB_0001	bieten	schnell	t	i:	_h	n	WB_0001_bieten_schnell_04	909.6485260770975	1013.3446712018142	stop	alveolar	i-like	bIDen	high	24.08163265306098	127.77777777777771	V:C:	FALSE	Y	410	2417
bieten	64.1723356009071	88.04988662131507	1075.1700680272108	0.059685753453548526	0.08189391542760718	0.19263494656592495	0.26431148322101933	23.42403628117927	333.12925170068024	0.4215700878891709	WB	WB_0001	bieten	schnell	t	i:	_h	n	WB_0001_bieten_schnell_05	1011.2585034013606	1099.3083900226757	stop	alveolar	i-like	bIDen	high	23.42403628117927	111.47392290249434	V:C:	FALSE	Y	410	2430
Bieter	56.530612244898066	74.14965986394554	1026.0997732426304	0.05509270513358831	0.07226359638461026	0.21041525995948718	0.2759959486833219	27.074829931972772	268.66213151927445	0.43258719416970387	WB	WB_0001	Bieter	normal	t	i:	_h	6	WB_0001_Bieter_normal_01	1185.952380952381	1260.1020408163265	stop	alveolar	i-like	BIDer	high	27.074829931972772	101.22448979591832	V:C:	FALSE	Y	394	2503
Bieter	66.71201814058952	85.46485260770987	1075.328798185941	0.06203871620766729	0.07947787946522723	0.19082830641499623	0.24447038982940938	22.35827664399085	349.59183673469397	0.4383847414692291	WB	WB_0001	Bieter	normal	t	i:	_h	6	WB_0001_Bieter_normal_02	1077.4263038548752	1162.891156462585	stop	alveolar	i-like	BIDer	high	22.35827664399085	107.82312925170072	V:C:	FALSE	Y	417	2471
Bieter	87.32426303854868	100.81632653061229	1165.3514739229026	0.07493384184308835	0.08651151930261522	0.20617839169075902	0.23803405075489892	19.77324263038554	423.5374149659864	0.4641436663854402	WB	WB_0001	Bieter	normal	t	i:	_h	6	WB_0001_Bieter_normal_03	1180.079365079365	1280.8956916099773	stop	alveolar	i-like	BIDer	high	19.77324263038554	120.58956916099783	V:C:	FALSE	Y	399	2558
Bieter	67.05215419501133	78.5034013605441	1000.3628117913833	0.06702783570586633	0.07847492973070982	0.19233771302198507	0.22518537791075804	24.988662131519504	348.61678004535156	0.46066365477488735	WB	WB_0001	Bieter	normal	t	i:	_h	6	WB_0001_Bieter_normal_04	1249.2630385487528	1327.7664399092969	stop	alveolar	i-like	BIDer	high	24.988662131519504	103.49206349206361	V:C:	FALSE	Y	420	2470
Bieter	71.7913832199547	92.06349206349194	1174.6712018140588	0.0611161515742332	0.07837383935293313	0.18929745889387153	0.24275037369207736	22.10884353741517	379.25170068027217	0.43814004982009463	WB	WB_0001	Bieter	normal	t	i:	_h	6	WB_0001_Bieter_normal_05	1015.6122448979592	1107.675736961451	stop	alveolar	i-like	BIDer	high	22.10884353741517	114.1723356009071	V:C:	FALSE	Y	389	2418
Bieter	55.17006802721096	83.2653061224488	890.7029478458048	0.06193991853360498	0.09348268839103852	0.1825754164790637	0.2755515533543442	24.625850340136253	302.1768707482994	0.39852579852579934	WB	WB_0001	Bieter	schnell	t	i:	_h	6	WB_0001_Bieter_schnell_01	928.5827664399094	1011.8480725623582	stop	alveolar	i-like	BIDer	high	24.625850340136253	107.89115646258506	V:C:	FALSE	Y	420	2418
Bieter	47.573696145124586	86.12244897959192	916.3492063492063	0.05191655737299236	0.09398431120239549	0.14784018039602523	0.26763441617926875	19.229024943310606	321.7913832199547	0.3558344640434184	WB	WB_0001	Bieter	schnell	t	i:	_h	6	WB_0001_Bieter_schnell_02	914.6825396825396	1000.8049886621316	stop	alveolar	i-like	BIDer	high	19.229024943310606	105.35147392290253	V:C:	FALSE	Y	402	2442
Bieter	48.798185941043016	82.19954648526084	1020.5215419501135	0.04781690923230745	0.08054660593267421	0.13927901106724458	0.23461264643065183	23.356009070294704	350.36281179138336	0.37251168426518905	WB	WB_0001	Bieter	schnell	t	i:	_h	6	WB_0001_Bieter_schnell_03	933.8435374149659	1016.0430839002267	stop	alveolar	i-like	BIDer	high	23.356009070294704	105.55555555555554	V:C:	FALSE	Y	381	2459
Bieter	47.256235827664455	79.02494331065759	844.172335600907	0.05597937036639096	0.0936123348017621	0.15464529533986354	0.25860789551795765	23.31065759637181	305.5782312925172	0.37421440114921917	WB	WB_0001	Bieter	schnell	t	i:	_h	6	WB_0001_Bieter_schnell_04	886.2471655328799	965.2721088435375	stop	alveolar	i-like	BIDer	high	23.31065759637181	102.3356009070294	V:C:	FALSE	Y	452	2376
Bieter	66.73469387755097	77.30158730158735	862.4716553287981	0.07737610095964238	0.08962797423425799	0.20002718684156867	0.23169985726908207	26.643990929705183	333.62811791383194	0.4633186397984883	WB	WB_0001	Bieter	schnell	t	i:	_h	6	WB_0001_Bieter_schnell_05	926.0430839002267	1003.3446712018141	stop	alveolar	i-like	BIDer	high	26.643990929705183	103.94557823129253	V:C:	FALSE	Y	409	2444
bitten	31.043083900226975	107.34693877551013	1098.4126984126983	0.028261767134599707	0.09772914946325345	0.09319899244332557	0.3222819797127099	20.22675736961446	333.08390022675746	0.22431591020809571	WB	WB_0001	bitten	normal	t	I	_h	n	WB_0001_bitten_normal_01	1073.5941043083901	1180.9410430839002	stop	alveolar	i-like	bIDen	high	20.22675736961446	127.57369614512459	VC:	FALSE	Y	442	2109
bitten	38.9795918367347	130.7256235827665	1285.4195011337868	0.030324413004745362	0.10169880219450673	0.10362288263307012	0.34751944059316436	26.303854875283605	376.1678004535147	0.22969000534473538	WB	WB_0001	bitten	normal	t	I	_h	n	WB_0001_bitten_normal_02	1235.2721088435374	1365.9977324263039	stop	alveolar	i-like	bIDen	high	26.303854875283605	157.0294784580501	VC:	FALSE	Y	421	2113
bitten	35.98639455782313	120.06802721088434	1290.952380952381	0.027875849712810246	0.09300732465616271	0.09416721058565242	0.3141873850353053	19.455782312925294	382.15419501133783	0.23060156931124676	WB	WB_0001	bitten	normal	t	I	_h	n	WB_0001_bitten_normal_03	1175.9750566893424	1296.0430839002267	stop	alveolar	i-like	bIDen	high	19.455782312925294	139.52380952380963	VC:	FALSE	Y	404	2141
bitten	32.15419501133783	117.93650793650795	1111.3378684807258	0.02893287084268513	0.10612119975515201	0.09460270865301212	0.34698779104676775	19.319727891156163	339.88662131519266	0.21423175706300024	WB	WB_0001	bitten	normal	t	I	_h	n	WB_0001_bitten_normal_04	1080.62358276644	1198.560090702948	stop	alveolar	i-like	bIDen	high	19.319727891156163	137.2562358276641	VC:	FALSE	Y	441	2084
bitten	34.64852607709736	160.56689342403638	1131.496598639456	0.0306218561494217	0.1419066514359006	0.08959774832883739	0.41521050779875696	25.895691609977348	386.71201814058975	0.17748867464281495	WB	WB_0001	bitten	normal	t	I	_h	n	WB_0001_bitten_normal_05	1042.3015873015872	1202.8684807256236	stop	alveolar	i-like	bIDen	high	25.895691609977348	186.46258503401373	VC:	FALSE	Y	415	2103
bitten	35.260770975056744	116.57596371882073	1170.8390022675735	0.030115815160553176	0.09956617732501831	0.09900044566117037	0.32730629655567556	15.623582766439995	356.1678004535146	0.23222819593787383	WB	WB_0001	bitten	schnell	t	I	_h	n	WB_0001_bitten_schnell_01	975.9297052154195	1092.5056689342402	stop	alveolar	i-like	bIDen	high	15.623582766439995	132.19954648526073	VC:	FALSE	Y	451	2120
bitten	45.35147392290253	131.7460317460317	1148.9342403628118	0.039472645456698534	0.11466803505170911	0.11830119484206802	0.3436649710162072	22.879818594104336	383.3560090702947	0.2560819462227915	WB	WB_0001	bitten	schnell	t	I	_h	n	WB_0001_bitten_schnell_02	859.8299319727892	991.5759637188208	stop	alveolar	i-like	bIDen	high	22.879818594104336	154.62585034013603	VC:	FALSE	Y	442	2119
bitten	37.029478458049766	111.08843537414953	1093.718820861678	0.033856488296394475	0.10156946488918363	0.10900473933649255	0.32701421800947833	20.521541950113487	339.7052154195011	0.2499999999999996	WB	WB_0001	bitten	schnell	t	I	_h	n	WB_0001_bitten_schnell_03	931.8480725623582	1042.9365079365077	stop	alveolar	i-like	bIDen	high	20.521541950113487	131.609977324263	VC:	FALSE	Y	441	2121
bitten	35.39682539682542	106.98412698412699	982.3129251700682	0.0360341643582641	0.10891043397968604	0.11463611661893228	0.3464786663729162	24.603174603174807	308.7755102040817	0.24860646599777048	WB	WB_0001	bitten	schnell	t	I	_h	n	WB_0001_bitten_schnell_04	908.5147392290249	1015.4988662131519	stop	alveolar	i-like	bIDen	high	24.603174603174807	131.5873015873018	VC:	FALSE	Y	409	2125
bitten	41.81405895691603	96.5986394557824	1039.7052154195012	0.040217225360406464	0.09290964210159001	0.1339921523034441	0.3095480308094758	26.666666666666515	312.06349206349194	0.30209698558322357	WB	WB_0001	bitten	schnell	t	I	_h	n	WB_0001_bitten_schnell_05	1015.1360544217687	1111.734693877551	stop	alveolar	i-like	bIDen	high	26.666666666666515	123.26530612244892	VC:	FALSE	Y	441	2140
bitter	24.8526077097506	110.02267573696145	1292.9478458049887	0.019221662954453805	0.08509444220347603	0.07797381900967573	0.34519066590779757	20.249433106575907	318.73015873015856	0.18426361802286503	WB	WB_0001	bitter	normal	t	I	_h	6	WB_0001_bitter_normal_01	1018.9002267573696	1128.922902494331	stop	alveolar	i-like	BIDer	high	20.249433106575907	130.27210884353735	VC:	FALSE	Y	464	2075
bitter	32.33560090702963	105.8730158730159	1232.5396825396824	0.026234936988317668	0.08589826142949133	0.10040839318405906	0.32875651316715965	20.11337868480723	322.0408163265306	0.23396226415094418	WB	WB_0001	bitter	normal	t	I	_h	6	WB_0001_bitter_normal_02	1276.9954648526077	1382.8684807256236	stop	alveolar	i-like	BIDer	high	20.11337868480723	125.98639455782313	VC:	FALSE	Y	437	2084
bitter	21.927437641723145	103.7868480725624	1213.514739229025	0.018069362433664523	0.08552582405261981	0.07101938895417093	0.336148648648649	16.16780045351493	308.75283446712	0.17442279942279798	WB	WB_0001	bitter	normal	t	I	_h	6	WB_0001_bitter_normal_03	1105.4308390022675	1209.2176870748299	stop	alveolar	i-like	BIDer	high	16.16780045351493	119.95464852607734	VC:	FALSE	Y	438	2075
bitter	37.84580498866217	115.21541950113374	1260.408163265306	0.030026626367299972	0.09141119746689692	0.10991109647678643	0.3346065195917023	23.424036281179042	344.3310657596371	0.2472592592592595	WB	WB_0001	bitter	normal	t	I	_h	6	WB_0001_bitter_normal_04	1056.1337868480725	1171.3492063492063	stop	alveolar	i-like	BIDer	high	23.424036281179042	138.63945578231278	VC:	FALSE	Y	467	2192
bitter	34.39909297052168	105.82766439909301	1200.9297052154193	0.028643718963010635	0.08812144785785772	0.10527411519777975	0.32387231089521185	23.968253968253975	326.7573696145124	0.24531047865459316	WB	WB_0001	bitter	normal	t	I	_h	6	WB_0001_bitter_normal_05	1096.3832199546487	1202.2108843537417	stop	alveolar	i-like	BIDer	high	23.968253968253975	129.79591836734699	VC:	FALSE	Y	411	2080
bitter	34.33106575963723	105.30612244897952	1106.1451247165533	0.03103667411492183	0.09520100038949585	0.11147106464438243	0.34192313355912224	19.092970521542043	307.98185941043073	0.24585904514452778	WB	WB_0001	bitter	schnell	t	I	_h	6	WB_0001_bitter_schnell_01	850.2834467120182	955.5895691609977	stop	alveolar	i-like	BIDer	high	19.092970521542043	124.39909297052156	VC:	FALSE	Y	451	2133
bitter	28.6848072562359	80.6349206349206	1035.7142857142858	0.027695675971538106	0.07785440613026816	0.10234627831715234	0.28770226537216814	22.290249433106737	280.27210884353747	0.26239369425430464	WB	WB_0001	bitter	schnell	t	I	_h	6	WB_0001_bitter_schnell_02	944.3877551020408	1025.0226757369614	stop	alveolar	i-like	BIDer	high	22.290249433106737	102.92517006802734	VC:	FALSE	Y	477	2093
bitter	31.836734693877474	106.34920634920638	1158.0045351473923	0.027492754758361333	0.09183833320278847	0.1064442759666411	0.3555724033358605	15.827664399092896	299.09297052154204	0.23039054808007828	WB	WB_0001	bitter	schnell	t	I	_h	6	WB_0001_bitter_schnell_03	894.1156462585034	1000.4648526077098	stop	alveolar	i-like	BIDer	high	15.827664399092896	122.17687074829928	VC:	FALSE	Y	441	2151
bitter	34.08163265306109	98.41269841269855	1115.7142857142858	0.030546917870861414	0.08820600369896156	0.11420972644376855	0.3297872340425536	15.215419501133738	298.41269841269843	0.2572308745507435	WB	WB_0001	bitter	schnell	t	I	_h	6	WB_0001_bitter_schnell_04	897.8798185941042	996.2925170068028	stop	alveolar	i-like	BIDer	high	15.215419501133738	113.62811791383228	VC:	FALSE	Y	450	2122
bitter	28.299319727891202	89.56916099773241	1039.1609977324263	0.027232853994370174	0.08619372858795032	0.09516547201464098	0.30120481927710835	18.276643990929642	297.3696145124717	0.24009234320892683	WB	WB_0001	bitter	schnell	t	I	_h	6	WB_0001_bitter_schnell_05	821.8707482993198	911.4399092970522	stop	alveolar	i-like	BIDer	high	18.276643990929642	107.84580498866205	VC:	FALSE	Y	473	2079
Butter	39.455782312925066	80.00000000000023	1077.3015873015872	0.036624639541981426	0.07425961396787999	0.13827082008900157	0.2803560076287358	17.120181405895664	285.3514739229024	0.33029612756264115	WB	WB_0001	Butter	normal	d	U	_h	6	WB_0001_Butter_normal_01	1067.7664399092969	1147.766439909297	stop	alveolar	u-like	BUD-	high	17.120181405895664	97.12018140589589	VC:	FALSE	Y	456	1098
Butter	33.31065759637181	109.27437641723373	1245.8049886621316	0.026738259919912574	0.08771386967601032	0.10213446429812946	0.3350483209344368	16.666666666666515	326.1451247165535	0.23361959287531742	WB	WB_0001	Butter	normal	d	U	_h	6	WB_0001_Butter_normal_02	1058.1972789115646	1167.4716553287983	stop	alveolar	u-like	BUD-	high	16.666666666666515	125.94104308390024	VC:	FALSE	Y	424	1103
Butter	42.92517006802723	99.95464852607711	1217.052154195011	0.03526978685348042	0.08212848412580119	0.1283128855148106	0.29878668745339937	18.91156462585036	334.53514739229024	0.3004285034121569	WB	WB_0001	Butter	normal	d	U	_h	6	WB_0001_Butter_normal_03	1109.126984126984	1209.0816326530612	stop	alveolar	u-like	BUD-	high	18.91156462585036	118.86621315192747	VC:	FALSE	Y	424	1106
Butter	44.46712018140602	121.90476190476193	1241.40589569161	0.03581996858217961	0.0981989551748073	0.12537561536986166	0.3437120388721951	20.97505668934241	354.6712018140588	0.2672754531825002	WB	WB_0001	Butter	normal	d	U	_h	6	WB_0001_Butter_normal_04	1077.0861678004535	1198.9909297052154	stop	alveolar	u-like	BUD-	high	20.97505668934241	142.87981859410434	VC:	FALSE	Y	452	1146
Butter	43.69614512471662	105.12471655328795	1192.4716553287983	0.036643340686088134	0.08815699399102453	0.13822537838031723	0.3325442938096261	17.301587301587233	316.1224489795919	0.2936157245162277	WB	WB_0001	Butter	normal	d	U	_h	6	WB_0001_Butter_normal_05	1126.7687074829932	1231.8934240362812	stop	alveolar	u-like	BUD-	high	17.301587301587233	122.42630385487519	VC:	FALSE	Y	422	1065
Butter	46.1678004535147	103.53741496598639	1113.8095238095239	0.04145035525967545	0.09295791852439991	0.1449213467150685	0.32500533845825313	15.55555555555543	318.57142857142867	0.3083913965465009	WB	WB_0001	Butter	schnell	d	U	_h	6	WB_0001_Butter_schnell_01	962.6643990929705	1066.2018140589569	stop	alveolar	u-like	BUD-	high	15.55555555555543	119.09297052154182	VC:	FALSE	Y	439	1157
Butter	33.08390022675724	84.76190476190482	956.938775510204	0.03457264045875676	0.08857610009241494	0.12029021353780144	0.30818698985901566	19.13832199546482	275.0340136054423	0.28073888781989514	WB	WB_0001	Butter	schnell	d	U	_h	6	WB_0001_Butter_schnell_02	927.2902494331065	1012.0521541950113	stop	alveolar	u-like	BUD-	high	19.13832199546482	103.90022675736964	VC:	FALSE	Y	427	1130
Butter	28.435374149659992	87.43764172335591	1036.7573696145125	0.02742722162682368	0.0843376129131033	0.09904430929626454	0.30455730195087233	26.68934240362819	287.09750566893433	0.2454011741682985	WB	WB_0001	Butter	schnell	d	U	_h	6	WB_0001_Butter_schnell_03	1007.6530612244899	1095.0907029478458	stop	alveolar	u-like	BUD-	high	26.68934240362819	114.1269841269841	VC:	FALSE	Y	484	1112
Butter	35.57823129251699	84.89795918367349	1011.3151927437642	0.03518016099015671	0.08394807058454228	0.12718871595330736	0.30350194552529197	17.77777777777783	279.72789115646253	0.29531338226990383	WB	WB_0001	Butter	schnell	d	U	_h	6	WB_0001_Butter_schnell_04	883.0272108843537	967.9251700680272	stop	alveolar	u-like	BUD-	high	17.77777777777783	102.67573696145132	VC:	FALSE	Y	453	1221
Butter	34.172335600907104	88.59410430839	1049.1609977324263	0.03257110746088016	0.084442811446356	0.12575100133511377	0.3260180240320427	16.349206349206383	271.7460317460317	0.2783524196527526	WB	WB_0001	Butter	schnell	d	U	_h	6	WB_0001_Butter_schnell_05	862.3922902494331	950.9863945578231	stop	alveolar	u-like	BUD-	high	16.349206349206383	104.94331065759638	VC:	FALSE	Y	467	1195
Cutter	46.23582766439927	99.81859410430843	1099.8866213151928	0.04203690341201954	0.09075353056385943	0.1418829587363446	0.3063113214111755	22.811791383219997	325.8730158730158	0.31656575065983616	WB	WB_0001	Cutter	normal	d	U	_h	6	WB_0001_Cutter_normal_01	1138.6961451247166	1238.514739229025	stop	alveolar	u-like	kADer	high	22.811791383219997	122.63038548752843	VC:	FALSE	Y	912	1707
Cutter	60.38548752834481	107.77777777777783	1177.8231292517007	0.05126872280620704	0.09150591043856614	0.16931586978636862	0.3021998982706003	32.29024943310651	356.6439909297053	0.3590884573894287	WB	WB_0001	Cutter	normal	d	U	_h	6	WB_0001_Cutter_normal_02	1128.718820861678	1236.496598639456	stop	alveolar	u-like	kADer	high	32.29024943310651	140.06802721088434	VC:	FALSE	Y	878	1719
Cutter	55.03401360544228	90.79365079365084	1083.6054421768708	0.05078787117835404	0.08378847803796015	0.17545001084363515	0.28945275789778085	19.047619047619037	313.67346938775506	0.3773907634893488	WB	WB_0001	Cutter	normal	d	U	_h	6	WB_0001_Cutter_normal_03	1053.9569160997733	1144.750566893424	stop	alveolar	u-like	kADer	high	19.047619047619037	109.84126984126988	VC:	FALSE	Y	863	1767
Cutter	57.39229024943302	97.9138321995465	1205.6009070294785	0.04760471721180424	0.08121579175052195	0.15835575298754903	0.2701620471751236	20.022675736961446	362.4263038548753	0.36954299897795256	WB	WB_0001	Cutter	normal	d	U	_h	6	WB_0001_Cutter_normal_04	1092.4603174603174	1190.3741496598639	stop	alveolar	u-like	kADer	high	20.022675736961446	117.93650793650795	VC:	FALSE	Y	833	1627
Cutter	46.39455782312939	97.57369614512481	1109.7052154195012	0.041808001961665904	0.0879275818382444	0.14452214452214496	0.30394857667584974	16.666666666666515	321.0204081632653	0.3222554733028828	WB	WB_0001	Cutter	normal	d	U	_h	6	WB_0001_Cutter_normal_05	1144.092970521542	1241.6666666666667	stop	alveolar	u-like	kADer	high	16.666666666666515	114.24036281179133	VC:	FALSE	Y	880	1724
Cutter	54.17233560090699	90.74829931972795	941.5192743764171	0.057537149875966344	0.09638496182654567	0.19720983985471327	0.3303615651312531	29.659863945578422	274.6938775510206	0.37380691597559035	WB	WB_0001	Cutter	schnell	d	U	_h	6	WB_0001_Cutter_schnell_01	927.6984126984127	1018.4467120181406	stop	alveolar	u-like	kADer	high	29.659863945578422	120.40816326530637	VC:	FALSE	Y	870	1685
Cutter	32.517006802721085	82.63038548752843	954.0816326530612	0.03408199643493761	0.08660724896019023	0.12415584415584413	0.3154978354978358	12.721088435373986	261.9047619047619	0.2823946435604566	WB	WB_0001	Cutter	schnell	d	U	_h	6	WB_0001_Cutter_schnell_02	1006.0204081632653	1088.6507936507937	stop	alveolar	u-like	kADer	high	12.721088435373986	95.35147392290241	VC:	FALSE	Y	837	1712
Cutter	55.46485260770976	93.12925170068036	1144.4444444444446	0.04846443431741629	0.08137507430156535	0.17701548704588224	0.2972210160660012	16.12244897959158	313.33333333333326	0.37326415382267647	WB	WB_0001	Cutter	schnell	d	U	_h	6	WB_0001_Cutter_schnell_03	987.2448979591837	1080.374149659864	stop	alveolar	u-like	kADer	high	16.12244897959158	109.25170068027194	VC:	FALSE	Y	916	1689
Cutter	45.55555555555566	79.5691609977323	1026.5986394557824	0.044375234687341336	0.07750756521547046	0.15750686005488068	0.27510780086240627	15.873015873016016	289.22902494331083	0.36408118883653584	WB	WB_0001	Cutter	schnell	d	U	_h	6	WB_0001_Cutter_schnell_04	915.3401360544218	994.9092970521541	stop	alveolar	u-like	kADer	high	15.873015873016016	95.44217687074831	VC:	FALSE	Y	863	1711
Cutter	48.50340136054422	91.04308390022675	1147.5510204081631	0.04226688007587884	0.0793368506333116	0.15323447238340862	0.2876280535855005	15.80498866213145	316.53061224489784	0.34757881052973677	WB	WB_0001	Cutter	schnell	d	U	_h	6	WB_0001_Cutter_schnell_05	900.7823129251701	991.8253968253969	stop	alveolar	u-like	kADer	high	15.80498866213145	106.8480725623582	VC:	FALSE	Y	809	1655
hacken	49.56916099773218	82.1768707482995	997.8004535147395	0.04967843101606683	0.08235802104401989	0.15562041717092542	0.257991030113192	35.646258503401214	318.52607709750566	0.3762478485370035	WB	WB_0001	hacken	normal	k	a	_h	n	WB_0001_hacken_normal_01	1025.816326530612	1107.9931972789116	stop	velar	a-like	hAGen	low	35.646258503401214	117.82312925170072	VC:	FALSE	Y	785	1275
hacken	65.69160997732445	114.73922902494314	1204.37641723356	0.0545440852521983	0.09526857831416025	0.182224179142031	0.31827902880865483	30.952380952380963	360.4988662131518	0.36408194042981123	WB	WB_0001	hacken	normal	k	a	_h	N	WB_0001_hacken_normal_02	1003.3900226757371	1118.1292517006802	stop	velar	a-like	hAGen	low	30.952380952380963	145.6916099773241	VC:	FALSE	Y	843	1262
hacken	44.08163265306098	106.12244897959181	1090.3401360544217	0.04042924881457427	0.09732967307212377	0.12144686699568871	0.2923720872118447	27.12018140589589	362.9705215419501	0.29347826086956413	WB	WB_0001	hacken	normal	k	a	_h	n	WB_0001_hacken_normal_03	1143.299319727891	1249.421768707483	stop	velar	a-like	hAGen	low	27.12018140589589	133.2426303854877	VC:	FALSE	Y	783	1312
hacken	55.44217687074831	110.61224489795916	1066.8253968253969	0.05196930728845624	0.1036835504920611	0.1615354122621565	0.3222780126849894	31.065759637188194	343.219954648526	0.33387955755837784	WB	WB_0001	hacken	normal	k	a	_h	n	WB_0001_hacken_normal_04	941.3718820861678	1051.984126984127	stop	velar	a-like	hAGen	low	31.065759637188194	141.67800453514735	VC:	FALSE	Y	868	1306
hacken	64.87528344671205	127.89115646258483	1075.9637188208617	0.060295047418335114	0.11886195995785018	0.1708569722305167	0.33681696028665237	23.80952380952408	379.705215419501	0.33654864133631385	WB	WB_0001	hacken	normal	k	a	_h	n	WB_0001_hacken_normal_05	1066.0204081632653	1193.9115646258501	stop	velar	a-like	hAGen	low	23.80952380952408	151.7006802721089	VC:	FALSE	Y	843	1296
hacken	66.82539682539687	76.19047619047615	929.9546485260772	0.07185876959840046	0.08192923849698855	0.21250360542255556	0.24228439573117946	28.390022675736873	314.467120181406	0.46725860155382937	WB	WB_0001	hacken	schnell	k	a	_h	n	WB_0001_hacken_schnell_01	838.265306122449	914.4557823129252	stop	velar	a-like	hAGen	low	28.390022675736873	104.58049886621302	VC:	FALSE	Y	860	1284
hacken	66.53061224489795	93.51473922902483	976.6666666666665	0.06812008079682386	0.09574887975668073	0.2086622573074461	0.29329350686295386	19.34240362811795	318.843537414966	0.4156984981581187	WB	WB_0001	hacken	schnell	k	a	_h	n	WB_0001_hacken_schnell_02	873.2993197278912	966.814058956916	stop	velar	a-like	hAGen	low	19.34240362811795	112.85714285714278	VC:	FALSE	Y	835	1377
hacken	76.62131519274374	73.7414965986394	957.5283446712018	0.08001989248585026	0.07701233807753327	0.28828598242470765	0.2774507294599434	25.71428571428578	265.7823129251701	0.5095762328457247	WB	WB_0001	hacken	schnell	k	a	_h	n	WB_0001_hacken_schnell_03	797.3129251700681	871.0544217687075	stop	velar	a-like	hAGen	low	25.71428571428578	99.45578231292518	VC:	FALSE	Y	808	1249
hacken	62.4263038548753	94.39909297052156	962.5396825396826	0.06485582359592915	0.09807293629852998	0.18716432116391324	0.28302399891223057	25.124716553287954	333.5374149659865	0.39806246385193755	WB	WB_0001	hacken	schnell	k	a	_h	n	WB_0001_hacken_schnell_04	788.015873015873	882.4149659863946	stop	velar	a-like	hAGen	low	25.124716553287954	119.52380952380952	VC:	FALSE	Y	895	1377
hacken	62.06349206349216	97.02947845805	988.639455782313	0.0627766691896604	0.09814445285442337	0.1922185546737835	0.30051267645199825	24.376417233560005	322.87981859410445	0.390108323831243	WB	WB_0001	hacken	schnell	k	a	_h	n	WB_0001_hacken_schnell_05	929.3764172335601	1026.40589569161	stop	velar	a-like	hAGen	low	24.376417233560005	121.40589569161	VC:	FALSE	Y	881	1404
Hagen	102.0861678004535	53.03854875283446	1129.4557823129253	0.09038527173803929	0.046959384850127475	0.3165740805850503	0.1644750720765066	9.614512471655416	322.4716553287981	0.6580909223797691	WB	WB_0001	Hagen	normal	g	a:	_h	n	WB_0001_Hagen_normal_01	1247.267573696145	1300.3061224489795	stop	velar	a-like	hAGen	low	9.614512471655416	62.653061224489875	V:C	FALSE	Y	872	1302
Hagen	123.3560090702947	30.816326530612287	1236.734693877551	0.09974330766409967	0.02491749174917495	0.42895442359249286	0.10715975398202188	6.2811791383219315	287.5736961451248	0.800117664362406	WB	WB_0001	Hagen	normal	g	a:	_h	n	WB_0001_Hagen_normal_02	1340.283446712018	1371.0997732426304	stop	velar	a-like	hAGen	low	6.2811791383219315	37.09750566893422	V:C	FALSE	Y	780	1200
Hagen	96.75736961451253	56.46258503401327	1218.43537414966	0.0794111626002643	0.04634023784266624	0.2883108108108109	0.16824324324324222	94.55782312925203	335.60090702947855	0.6314932662424168	WB	WB_0001	Hagen	normal	g	a:	n	v	WB_0001_Hagen_normal_03	1144.2970521541952	1200.7596371882084	stop	velar	a-like	hAGen	low	0	56.46258503401327	V:C	FALSE	Y	865	1364
Hagen	100.09070294784601	61.92743764172337	1348.4353741496598	0.07422728954360491	0.045925402751151936	0.2420885208139094	0.14978335984204472	31.49659863945567	413.4467120181405	0.6177746675997206	WB	WB_0001	Hagen	normal	g	a:	_h	n	WB_0001_Hagen_normal_04	1253.6621315192745	1315.5895691609978	stop	velar	a-like	hAGen	low	31.49659863945567	93.42403628117904	V:C	FALSE	Y	885	1283
Hagen	115.03401360544217	67.5283446712017	1266.0090702947846	0.09086349877308304	0.05333954254804669	0.31164762255805384	0.18294630790023314	80.13605442176868	369.1156462585034	0.6301080611104215	WB	WB_0001	Hagen	normal	g	a:	n	v	WB_0001_Hagen_normal_05	1264.4784580498867	1332.0068027210884	stop	velar	a-like	hAGen	low	0	67.5283446712017	V:C	FALSE	Y	853	1290
Hagen	110.63492063492072	34.67120181405903	1163.2879818594104	0.09510535857000846	0.02980448724196416	0.32492008524240834	0.10182472029834864	14.195011337868209	340.4988662131519	0.7613920099875153	WB	WB_0001	Hagen	schnell	g	a:	_h	n	WB_0001_Hagen_schnell_01	1052.8458049886622	1087.5170068027212	stop	velar	a-like	hAGen	low	14.195011337868209	48.86621315192724	V:C	FALSE	Y	818	1316
Hagen	87.14285714285722	27.188208616780116	1188.095238095238	0.07334669338677362	0.022883862964023345	0.3100443727309402	0.09673255344897162	13.78684807256218	281.0657596371882	0.7621975406584686	WB	WB_0001	Hagen	schnell	g	a:	_h	n	WB_0001_Hagen_schnell_02	1016.0657596371883	1043.2539682539684	stop	velar	a-like	hAGen	low	13.78684807256218	40.975056689342296	V:C	FALSE	Y	796	1263
Hagen	117.02947845804988	29.841269841269877	1062.49433106576	0.11014597917022362	0.028086050879289764	0.3816178645371191	0.09730848861283653	69.56916099773252	306.66666666666674	0.7968195152076577	WB	WB_0001	Hagen	schnell	g	a:	n	v	WB_0001_Hagen_schnell_03	1168.4467120181405	1198.2879818594104	stop	velar	a-like	hAGen	low	0	29.841269841269877	V:C	FALSE	Y	816	1303
Hagen	99.59183673469386	46.122448979592036	997.1882086167799	0.09987265781335274	0.04625250136438078	0.35634888438133866	0.16503042596348955	46.34920634920627	279.4784580498866	0.6834733893557413	WB	WB_0001	Hagen	schnell	g	a:	n	v	WB_0001_Hagen_schnell_04	1107.4036281179137	1153.5260770975058	stop	velar	a-like	hAGen	low	0	46.122448979592036	V:C	FALSE	Y	782	1232
Hagen	87.16553287981856	43.968253968253975	1043.764172335601	0.08351075385618072	0.04212470128177276	0.2961935583294806	0.14940668824163975	73.56009070294795	294.2857142857142	0.6647068995331141	WB	WB_0001	Hagen	schnell	g	a:	n	v	WB_0001_Hagen_schnell_05	1181.2585034013605	1225.2267573696145	stop	velar	a-like	hAGen	low	0	43.968253968253975	V:C	FALSE	Y	832	1321
Haken	51.99546485260771	90.86167800453518	1108.0498866213152	0.046925202087383606	0.08200143251816232	0.16911276642820272	0.2955232686776313	31.814058956916142	307.46031746031736	0.3639682539682539	WB	WB_0001	Haken	normal	k	a:	_h	n	WB_0001_Haken_normal_01	1238.061224489796	1328.922902494331	stop	velar	a-like	hAGen	low	31.814058956916142	122.67573696145132	V:C:	FALSE	Y	842	1384
Haken	119.34240362811784	102.56235827664409	1293.6054421768708	0.09225564436965356	0.07928411162529807	0.2940059214569018	0.2526674487458805	30.929705215419517	405.91836734693857	0.5378091150623335	WB	WB_0001	Haken	normal	k	a:	_h	n	WB_0001_Haken_normal_02	1143.3673469387754	1245.9297052154195	stop	velar	a-like	hAGen	low	30.929705215419517	133.4920634920636	V:C:	FALSE	Y	864	1234
Haken	89.93197278911543	95.714285714286	1247.6190476190475	0.0720828789531078	0.07671755725190864	0.2492928531020171	0.26532151612295	24.217687074829882	360.74829931972795	0.48442652986441787	WB	WB_0001	Haken	normal	k	a:	_h	n	WB_0001_Haken_normal_03	1027.8117913832198	1123.5260770975058	stop	velar	a-like	hAGen	low	24.217687074829882	119.93197278911589	V:C:	FALSE	Y	876	1285
Haken	85.55555555555543	82.65306122448987	1195.9863945578231	0.07153555922112877	0.06910869688868672	0.24801156905278335	0.23959771248274517	28.41269841269832	344.96598639455794	0.5086276624427063	WB	WB_0001	Haken	normal	k	a:	_h	n	WB_0001_Haken_normal_04	1157.2222222222222	1239.875283446712	stop	velar	a-like	hAGen	low	28.41269841269832	111.0657596371882	V:C:	FALSE	Y	859	1280
Haken	97.8004535147395	110.29478458049857	1176.5759637188207	0.08312294023551203	0.09374217048586327	0.27321677435702596	0.308121119979728	63.5374149659865	357.9591836734694	0.46997929606625394	WB	WB_0001	Haken	normal	k	a:	n	k	WB_0001_Haken_normal_05	1235.0226757369617	1345.3174603174602	stop	velar	a-like	hAGen	low	0	110.29478458049857	V:C:	FALSE	Y	807	1246
Haken	88.04988662131507	98.16326530612264	1133.6961451247166	0.07766621329706365	0.0865869269541565	0.26926010678871054	0.3001872269606829	56.09977324263036	327.00680272108843	0.4728446176327317	WB	WB_0001	Haken	schnell	k	a:	n	k	WB_0001_Haken_schnell_01	1018.5827664399092	1116.7460317460318	stop	velar	a-like	hAGen	low	0	98.16326530612264	V:C:	FALSE	Y	805	1165
Haken	92.31292517006818	79.18367346938771	1084.3310657596373	0.08513352433133287	0.07302536648612472	0.3022047360997706	0.25922351718506426	21.247165532879762	305.46485260770953	0.5382784609282036	WB	WB_0001	Haken	schnell	k	a:	_h	n	WB_0001_Haken_schnell_02	1138.8548752834467	1218.0385487528345	stop	velar	a-like	hAGen	low	21.247165532879762	100.43083900226748	V:C:	FALSE	Y	846	1310
Haken	82.35827664399096	72.0408163265306	1149.2743764172337	0.07166110924767675	0.06268374011009607	0.22157149829184986	0.1938140556368961	28.34467120181398	371.7006802721087	0.5334116610368631	WB	WB_0001	Haken	schnell	k	a:	_h	n	WB_0001_Haken_schnell_03	1061.6893424036282	1133.7301587301588	stop	velar	a-like	hAGen	low	28.34467120181398	100.38548752834458	V:C:	FALSE	Y	869	1282
Haken	89.18367346938783	68.36734693877543	1083.1065759637188	0.08234062598136718	0.06312153250287861	0.2648128198222464	0.20300296256396425	35.55555555555554	336.78004535147386	0.5660621761658036	WB	WB_0001	Haken	schnell	k	a:	_h	n	WB_0001_Haken_schnell_04	901.6439909297053	970.0113378684807	stop	velar	a-like	hAGen	low	35.55555555555554	103.92290249433097	V:C:	FALSE	Y	793	1283
Haken	86.62131519274385	81.49659863945578	1160.8390022675737	0.07461957689527872	0.07020491082765222	0.24777842641240208	0.2331192839073749	30.997732426303855	349.59183673469397	0.515241435122741	WB	WB_0001	Haken	schnell	k	a:	_h	n	WB_0001_Haken_schnell_05	1021.281179138322	1102.7777777777778	stop	velar	a-like	hAGen	low	30.997732426303855	112.49433106575964	V:C:	FALSE	Y	860	1290
Kader	76.71201814058941	33.446712018140715	1192.2902494331065	0.06434005325218702	0.028052491441612887	0.2675577348940201	0.1166561214805445	12.44897959183686	286.71201814058975	0.6963771099217773	WB	WB_0001	Kader	normal	d	a:	_h	6	WB_0001_Kader_normal_01	1096.4739229024942	1129.920634920635	stop	alveolar	a-like	kADer	low	12.44897959183686	45.895691609977575	V:C	FALSE	Y	836	1508
Kader	94.6031746031747	28.57142857142867	1258.3673469387754	0.07517929866291859	0.02270515731430433	0.3539192399049885	0.10688836104513104	10.11337868480723	267.30158730158723	0.7680412371134017	WB	WB_0001	Kader	normal	d	a:	_h	6	WB_0001_Kader_normal_02	1239.0362811791383	1267.607709750567	stop	alveolar	a-like	kADer	low	10.11337868480723	38.6848072562359	V:C	FALSE	Y	787	1395
Kader	94.01360544217687	37.32426303854868	1184.7165532879817	0.07935535734793095	0.031504804195536446	0.300587254404408	0.11933589501921239	10.2947845804988	312.7664399092971	0.7158149171270722	WB	WB_0001	Kader	normal	d	a:	_h	6	WB_0001_Kader_normal_03	1227.81179138322	1265.1360544217687	stop	alveolar	a-like	kADer	low	10.2947845804988	47.61904761904748	V:C	FALSE	Y	865	1350
Kader	85.5782312925171	45.1473922902494	1267.4376417233561	0.06752066411421627	0.03562099688696458	0.2977514792899413	0.15708086785009856	10.68027210884361	287.41496598639446	0.6546400693842155	WB	WB_0001	Kader	normal	d	a:	_h	6	WB_0001_Kader_normal_04	1297.9931972789116	1343.140589569161	stop	alveolar	a-like	kADer	low	10.68027210884361	55.82766439909301	V:C	FALSE	Y	894	1412
Kader	97.36961451247157	31.836734693877588	1161.2925170068029	0.0838458985023333	0.02741491418194602	0.3439602691445044	0.11246395386094206	12.993197278911566	283.0839002267576	0.7535977535977533	WB	WB_0001	Kader	normal	d	a:	_h	6	WB_0001_Kader_normal_05	1254.3877551020407	1286.2244897959183	stop	alveolar	a-like	kADer	low	12.993197278911566	44.829931972789154	V:C	FALSE	Y	850	1411
Kader	88.29931972789109	48.48072562358266	1131.2018140589569	0.0780579721765625	0.042857715591548634	0.32205772888925616	0.1768257381523443	12.698412698412994	274.1723356009071	0.6455570291777192	WB	WB_0001	Kader	schnell	d	a:	_h	6	WB_0001_Kader_schnell_01	1058.015873015873	1106.4965986394557	stop	alveolar	a-like	kADer	low	12.698412698412994	61.17913832199565	V:C	FALSE	Y	790	1347
Kader	98.16326530612241	34.761904761904816	1190	0.08249013891270791	0.029211684673869594	0.3801369863013698	0.13461538461538486	10.997732426303855	258.23129251700675	0.7384851586489249	WB	WB_0001	Kader	schnell	d	a:	_h	6	WB_0001_Kader_schnell_02	1046.1791383219954	1080.9410430839002	stop	alveolar	a-like	kADer	low	10.997732426303855	45.75963718820867	V:C	FALSE	Y	836	1524
Kader	97.82312925170072	37.120181405895664	1180.249433106576	0.08288343676151323	0.031451132586601066	0.30157287661656784	0.11443551205872067	9.977324263038554	324.37641723356	0.7249201814821041	WB	WB_0001	Kader	schnell	d	a:	_h	6	WB_0001_Kader_schnell_03	1172.4149659863945	1209.5351473922901	stop	alveolar	a-like	kADer	low	9.977324263038554	47.09750566893422	V:C	FALSE	Y	905	1331
Kader	86.82539682539698	28.57142857142844	1056.9160997732429	0.0821497532718302	0.027032825573911047	0.34564000722152083	0.11373894204730046	6.757369614512527	251.20181405895687	0.752407152682257	WB	WB_0001	Kader	schnell	d	a:	_h	6	WB_0001_Kader_schnell_04	1071.5532879818595	1100.124716553288	stop	alveolar	a-like	kADer	low	6.757369614512527	35.32879818594097	V:C	FALSE	Y	836	1385
Kader	86.2585034013606	40.65759637188194	1060	0.08137594660505718	0.03835622299234145	0.34616434616434627	0.1631631631631625	8.888888888888914	249.18367346938783	0.6796498123995006	WB	WB_0001	Kader	schnell	d	a:	_h	6	WB_0001_Kader_schnell_05	989.9659863945578	1030.6235827664398	stop	alveolar	a-like	kADer	low	8.888888888888914	49.54648526077085	V:C	FALSE	Y	788	1377
Kater	73.80952380952385	38.79818594104313	1138.3673469387754	0.06483805426078647	0.03408230747778977	0.2730017613016861	0.14350415163968822	6.2811791383219315	270.36281179138314	0.6554571083366894	WB	WB_0001	Kater	normal	t	a:	_h	6	WB_0001_Kater_normal_01	1141.7120181405896	1180.5102040816328	stop	alveolar	a-like	kADer	low	6.2811791383219315	45.07936507936506	V:C:	FALSE	Y	645	1170
Kater	81.51927437641734	22.85714285714289	1169.8185941043084	0.06968539804997198	0.019539049022078377	0.26457168089490773	0.07418310273770988	11.700680272108912	308.1179138321994	0.7810123832283293	WB	WB_0001	Kater	normal	t	a:	_h	6	WB_0001_Kater_normal_02	1093.7528344671202	1116.6099773242631	stop	alveolar	a-like	kADer	low	11.700680272108912	34.5578231292518	V:C:	FALSE	Y	624	1151
Kater	112.90249433106567	10.113378684807458	1127.3469387755101	0.10014884544211111	0.008970955024539562	0.3750376619463692	0.03359445616149511	7.233560090702895	301.04308390022663	0.9177880184331781	WB	WB_0001	Kater	normal	t	a:	_h	6	WB_0001_Kater_normal_03	1098.5374149659863	1108.6507936507937	stop	alveolar	a-like	kADer	low	7.233560090702895	17.346938775510353	V:C:	FALSE	Y	643	1189
Kater	85.96371882086146	22.653061224490102	1102.8344671201814	0.07794797984990214	0.020540762825126214	0.31335757976524947	0.08257563233592437	10.090702947845557	274.33106575963734	0.7914405010438387	WB	WB_0001	Kater	normal	t	a:	_h	6	WB_0001_Kater_normal_04	1217.517006802721	1240.170068027211	stop	alveolar	a-like	kADer	low	10.090702947845557	32.74376417233566	V:C:	FALSE	Y	575	1238
Kater	83.83219954648507	25.01133786848095	1186.734693877551	0.07064106238654803	0.02107576191841043	0.27946178849497244	0.08337742837705113	10.52154195011326	299.97732426303867	0.7702083333333314	WB	WB_0001	Kater	normal	t	a:	_h	6	WB_0001_Kater_normal_05	1118.8548752834465	1143.8662131519275	stop	alveolar	a-like	kADer	low	10.52154195011326	35.53287981859421	V:C:	FALSE	Y	640	1185
Kater	77.48299319727892	31.42857142857156	1019.5918367346937	0.07599412863624234	0.030824659727782356	0.31123053101375336	0.12624100555606202	55.351473922902414	248.95691609977337	0.711430356027482	WB	WB_0001	Kater	schnell	t	a:	6	f	WB_0001_Kater_schnell_01	1046.9501133786848	1078.3786848072564	stop	alveolar	a-like	kADer	low	0	31.42857142857156	V:C:	FALSE	Y	659	1202
Kater	82.19954648526073	26.73469387755108	1022.0861678004535	0.08042330390025287	0.026156986289213355	0.2993393889347645	0.09735755573905885	8.639455782313007	274.6031746031746	0.7545795170691085	WB	WB_0001	Kater	schnell	t	a:	_h	6	WB_0001_Kater_schnell_02	1102.4829931972788	1129.2176870748299	stop	alveolar	a-like	kADer	low	8.639455782313007	35.37414965986409	V:C:	FALSE	Y	570	1130
Kater	75.75963718820856	20.975056689342523	970.4535147392291	0.07806621959483134	0.02161366450919469	0.2903197775460547	0.0803788668752177	7.551020408163367	260.95238095238096	0.7831692451945605	WB	WB_0001	Kater	schnell	t	a:	_h	6	WB_0001_Kater_schnell_03	1008.7641723356008	1029.7392290249434	stop	alveolar	a-like	kADer	low	7.551020408163367	28.52607709750589	V:C:	FALSE	Y	661	1227
Kater	95.44217687074831	22.53968253968253	1010.3401360544217	0.09446539186641532	0.022309004398958606	0.3385345451620687	0.07994852408911764	10.113378684807344	281.9274376417234	0.8089563713242361	WB	WB_0001	Kater	schnell	t	a:	_h	6	WB_0001_Kater_schnell_04	892.7324263038548	915.2721088435374	stop	alveolar	a-like	kADer	low	10.113378684807344	32.653061224489875	V:C:	FALSE	Y	662	1199
Kater	82.7210884353741	27.52834467120192	1036.4399092970523	0.07981272015227421	0.026560483076990497	0.29799052442411356	0.09916680280999876	7.233560090702895	277.59637188208615	0.7503085150143965	WB	WB_0001	Kater	schnell	t	a:	_h	6	WB_0001_Kater_schnell_05	968.1519274376417	995.6802721088436	stop	alveolar	a-like	kADer	low	7.233560090702895	34.761904761904816	V:C:	FALSE	Y	644	1178
Lupen	37.84580498866217	99.68253968253953	964.7845804988664	0.03922720755869982	0.10332103321033193	0.12021897284448615	0.31664625801339713	19.795918367347213	314.8072562358277	0.27518549051937397	WB	WB_0001	Lupe	normal	p	u:	_h	m	WB_0001_Lupe_normal_01	1198.061224489796	1297.7437641723354	stop	labial	u-like	CUBe	high	19.795918367347213	119.47845804988674	V:C:	FALSE	Y	449	1320
Lupen	94.39909297052145	94.19501133786844	1196.3718820861677	0.07890447308567089	0.07873388931008336	0.2249419138704272	0.22445561139028467	33.99092970521565	419.6598639455782	0.5005410604785379	WB	WB_0001	Lupe	normal	p	u:	_h	m	WB_0001_Lupe_normal_02	1197.8798185941043	1292.0748299319728	stop	labial	u-like	CUBe	high	33.99092970521565	128.18594104308409	V:C:	FALSE	Y	413	1052
Lupen	55.2834467120183	113.4013605442176	1161.24716553288	0.04760695944230745	0.09765480072640634	0.1418926783843561	0.29106041205913136	34.01360544217687	389.6145124716554	0.32773222207286007	WB	WB_0001	Lupe	normal	p	u:	_h	m	WB_0001_Lupe_normal_03	967.5396825396826	1080.9410430839002	stop	labial	u-like	CUBe	high	34.01360544217687	147.41496598639446	V:C:	FALSE	Y	394	1133
Lupen	43.197278911564695	108.68480725623579	1037.9591836734694	0.041617512124787065	0.10471009743522519	0.12975071516142234	0.32645416155837065	26.507936507936392	332.9251700680272	0.2844132576888628	WB	WB_0001	Lupe	normal	p	u:	_h	m	WB_0001_Lupe_normal_04	950.1473922902495	1058.8321995464853	stop	labial	u-like	CUBe	high	26.507936507936392	135.19274376417218	V:C:	FALSE	Y	420	1237
Lupen	55.170068027210846	116.16780045351493	1076.0544217687075	0.05127070426096848	0.10795717958443984	0.15894688704514265	0.33468347814725347	21.768707482993022	347.0975056689342	0.32199576495500215	WB	WB_0001	Lupe	normal	p	u:	_h	m	WB_0001_Lupe_normal_05	993.0498866213152	1109.21768707483	stop	labial	u-like	CUBe	high	21.768707482993022	137.93650793650795	V:C:	FALSE	Y	434	1109
Lupen	66.64399092970518	85.03401360544217	1028.548752834467	0.06479419740294096	0.08267378028616151	0.19322813938198555	0.24654832347140052	26.167800453514815	344.89795918367327	0.4393780834205411	WB	WB_0001	Lupe	schnell	p	u:	_h	m	WB_0001_Lupe_schnell_01	920.8503401360543	1005.8843537414965	stop	labial	u-like	CUBe	high	26.167800453514815	111.20181405895698	V:C:	FALSE	Y	428	1140
Lupen	43.628117913832284	107.89115646258495	974.2857142857144	0.04477959316669002	0.11073872364194934	0.15329455820253396	0.37909329933869784	19.27437641723361	284.6031746031746	0.28793774319066207	WB	WB_0001	Lupe	schnell	p	u:	_h	m	WB_0001_Lupe_schnell_02	891.6439909297053	999.5351473922902	stop	labial	u-like	CUBe	high	19.27437641723361	127.16553287981856	V:C:	FALSE	Y	414	1305
Lupen	32.38095238095241	96.25850340136049	957.2335600907029	0.033827640119391704	0.1005590562372672	0.1035683202785031	0.30787641427328083	32.22222222222217	312.6530612244899	0.25171866737176124	WB	WB_0001	Lupe	schnell	p	u:	_h	m	WB_0001_Lupe_schnell_03	895.7709750566894	992.0294784580499	stop	labial	u-like	CUBe	high	32.22222222222217	128.48072562358266	V:C:	FALSE	Y	417	1290
Lupen	45.44217687074831	85.35147392290241	908.9342403628118	0.04999501047799622	0.09390280411136605	0.16339176518548723	0.30688952303302053	34.78458049886626	278.1179138321995	0.34743411927877976	WB	WB_0001	Lupe	schnell	p	u:	_h	m	WB_0001_Lupe_schnell_04	922.9138321995465	1008.2653061224489	stop	labial	u-like	CUBe	high	34.78458049886626	120.13605442176868	V:C:	FALSE	Y	405	1235
Lupen	52.925170068027114	104.42176870748301	984.5124716553289	0.053757744662228976	0.10606444480272705	0.16621563879789178	0.3279447372169208	24.693877551020478	318.4126984126983	0.336359706009511	WB	WB_0001	Lupe	schnell	p	u:	_h	m	WB_0001_Lupe_schnell_05	963.8208616780045	1068.2426303854875	stop	labial	u-like	CUBe	high	24.693877551020478	129.1156462585035	V:C:	FALSE	Y	392	1172
Pudding	42.78911564625844	43.401360544217596	1176.3038548752836	0.03637590361445777	0.03689638554216859	0.12805374592833854	0.12988599348534172	16.371882086167943	334.14965986394566	0.4964483030781375	WB	WB_0001	Pudding	normal	d	U	_h	I	WB_0001_Pudding_normal_01	1038.3333333333333	1081.7346938775509	stop	alveolar	u-like	BUD-	high	16.371882086167943	59.77324263038554	VC	FALSE	Y	425	1210
Pudding	34.05895691609953	49.95464852607711	1356.4399092970523	0.025109079055149523	0.03682776375399121	0.0945605640896493	0.1386930244270965	7.913832199546732	360.18140589569157	0.4053981106612668	WB	WB_0001	Pudding	normal	d	U	_h	I	WB_0001_Pudding_normal_02	1237.8571428571427	1287.8117913832198	stop	alveolar	u-like	BUD-	high	7.913832199546732	57.86848072562384	VC	FALSE	Y	422	1319
Pudding	35.82766439909301	40.204081632653015	1385.9183673469388	0.02585120829856512	0.029008982476807506	0.09249502400187341	0.10379346680716531	13.990929705215422	387.34693877551024	0.4712198031613486	WB	WB_0001	Pudding	normal	d	U	_h	I	WB_0001_Pudding_normal_03	1177.81179138322	1218.015873015873	stop	alveolar	u-like	BUD-	high	13.990929705215422	54.195011337868436	VC	FALSE	Y	390	1293
Pudding	47.59637188208603	57.573696145124586	1319.2743764172335	0.036077689927810144	0.04364042626332063	0.12228371686571479	0.1479172735217008	13.356009070294931	389.2290249433106	0.45256576110392394	WB	WB_0001	Pudding	normal	d	U	_h	I	WB_0001_Pudding_normal_04	1161.1451247165533	1218.7188208616778	stop	alveolar	u-like	BUD-	high	13.356009070294931	70.92970521541952	VC	FALSE	Y	431	1319
Pudding	37.86848072562361	43.69614512471662	1227.233560090703	0.030856783873173102	0.03560540270874528	0.10738859237348093	0.12391486078065744	18.707482993197118	352.6303854875282	0.4642757853767026	WB	WB_0001	Pudding	normal	d	U	_h	I	WB_0001_Pudding_normal_05	1117.1541950113378	1160.8503401360545	stop	alveolar	u-like	BUD-	high	18.707482993197118	62.40362811791374	VC	FALSE	Y	441	1370
Pudding	38.36734693877554	46.394557823129276	1172.1995464852607	0.03273107130421328	0.03957906139977563	0.13259148969516504	0.16033226236188394	13.401360544217596	289.3650793650794	0.4526484751203853	WB	WB_0001	Pudding	schnell	d	U	_h	I	WB_0001_Pudding_schnell_01	959.3537414965987	1005.748299319728	stop	alveolar	u-like	BUD-	high	13.401360544217596	59.79591836734687	VC	FALSE	Y	425	1278
Pudding	46.05442176870747	31.020408163265415	1046.8707482993198	0.043992462148287725	0.02963155500682316	0.15870907243885277	0.10690005470032074	14.353741496598786	290.1814058956917	0.5975286849073248	WB	WB_0001	Pudding	schnell	d	U	_h	I	WB_0001_Pudding_schnell_02	990.7369614512471	1021.7573696145125	stop	alveolar	u-like	BUD-	high	14.353741496598786	45.3741496598642	VC	FALSE	Y	443	1314
Pudding	45.12471655328795	17.913832199546505	1037.687074829932	0.043485861631921655	0.01726323150211968	0.16978073543213024	0.06740039245798146	5.827664399093237	265.7823129251701	0.7158273381294961	WB	WB_0001	Pudding	schnell	d	U	_h	I	WB_0001_Pudding_schnell_03	1045.4761904761904	1063.3900226757369	stop	alveolar	u-like	BUD-	high	5.827664399093237	23.741496598639742	VC	FALSE	Y	430	1371
Pudding	44.48979591836735	23.87755102040819	973.8775510204081	0.04568315171835709	0.02451802179379718	0.17402873869079294	0.09340074507716879	4.625850340136026	255.64625850340144	0.6507462686567161	WB	WB_0001	Pudding	schnell	d	U	_h	I	WB_0001_Pudding_schnell_04	948.5147392290249	972.3922902494331	stop	alveolar	u-like	BUD-	high	4.625850340136026	28.503401360544217	VC	FALSE	Y	425	1428
Pudding	46.167800453514815	38.57142857142844	1236.3265306122448	0.037342724038003074	0.03119841531858689	0.13375377742740788	0.1117461568782022	16.66666666666697	345.17006802721096	0.5448220497725461	WB	WB_0001	Pudding	schnell	d	U	_h	I	WB_0001_Pudding_schnell_05	1061.1451247165533	1099.7165532879817	stop	alveolar	u-like	BUD-	high	16.66666666666697	55.23809523809541	VC	FALSE	Y	448	1353
Puder	42.902494331065554	29.501133786848186	1212.3809523809523	0.03538697489993624	0.024333221112482796	0.15030187480139737	0.1033523991102641	9.183673469387713	285.4421768707484	0.5925461948011254	WB	WB_0001	Puder	normal	d	u:	_h	6	WB_0001_Puder_normal_01	1085.3854875283446	1114.8866213151928	stop	alveolar	u-like	BUD-	high	9.183673469387713	38.6848072562359	V:C	FALSE	Y	420	1137
Puder	64.03628117913831	7.891156462585059	1351.9501133786846	0.047365861022123076	0.005836869559383458	0.18941578912066537	0.0233416057414985	8.321995464852534	338.0725623582766	0.8902900378310211	WB	WB_0001	Puder	normal	d	u:	_h	6	WB_0001_Puder_normal_02	1110.8049886621316	1118.6961451247166	stop	alveolar	u-like	BUD-	high	8.321995464852534	16.213151927437593	V:C	FALSE	Y	432	1199
Puder	47.86848072562361	18.866213151927468	1212.7437641723357	0.039471223963202594	0.015556635877491516	0.16265988596085684	0.06410849129295738	8.458049886621438	294.28571428571445	0.7172952769283043	WB	WB_0001	Puder	normal	d	u:	_h	6	WB_0001_Puder_normal_03	1092.4603174603174	1111.3265306122448	stop	alveolar	u-like	BUD-	high	8.458049886621438	27.324263038548906	V:C	FALSE	Y	412	1210
Puder	40.770975056689394	27.052154195011326	1179.047619047619	0.03457958304484965	0.022944072620970833	0.15148706714971796	0.10051394388743783	10.725623582766275	269.1383219954648	0.6011367435640258	WB	WB_0001	Puder	normal	d	u:	_h	6	WB_0001_Puder_normal_04	1069.9433106575964	1096.9954648526077	stop	alveolar	u-like	BUD-	high	10.725623582766275	37.7777777777776	V:C	FALSE	Y	446	1182
Puder	62.74376417233543	19.002267573696145	1302.5850340136055	0.048168651208133004	0.014588120604414733	0.1865057967107032	0.05648422755459692	8.52607709750555	336.4172335600907	0.7675450762829399	WB	WB_0001	Puder	normal	d	u:	_h	6	WB_0001_Puder_normal_05	1104.0702947845805	1123.0725623582766	stop	alveolar	u-like	BUD-	high	8.52607709750555	27.528344671201694	V:C	FALSE	Y	427	1102
Puder	51.337868480725774	21.473922902494223	1055.6009070294783	0.048633785873861635	0.020342842412785604	0.20753506279219053	0.08680905674213907	6.6893424036281885	247.36961451247168	0.7050763002180023	WB	WB_0001	Puder	schnell	d	u:	_h	6	WB_0001_Puder_schnell_01	1083.6167800453516	1105.0907029478458	stop	alveolar	u-like	BUD-	high	6.6893424036281885	28.163265306122412	V:C	FALSE	Y	435	1188
Puder	43.90022675736964	11.904761904761926	1033.0385487528347	0.042496213534692816	0.011524024847992644	0.1574367731967147	0.04269333983898519	12.154195011337833	278.843537414966	0.7866720845184882	WB	WB_0001	Puder	schnell	d	u:	_h	6	WB_0001_Puder_schnell_02	1093.0272108843537	1104.9319727891157	stop	alveolar	u-like	BUD-	high	12.154195011337833	24.05895691609976	V:C	FALSE	Y	419	1308
Puder	49.25170068027228	22.063492063491935	1054.0589569160998	0.046725755098528686	0.02093193356853959	0.19919295671313345	0.08923330887747562	20.181405895691682	247.25623582766445	0.6906200317965043	WB	WB_0001	Puder	schnell	d	u:	_h	6	WB_0001_Puder_schnell_03	893.2086167800454	915.2721088435374	stop	alveolar	u-like	BUD-	high	20.181405895691682	42.24489795918362	V:C	FALSE	Y	447	1208
Puder	43.78684807256218	11.315192743764328	1174.7619047619048	0.03727295539212832	0.009631903024687916	0.16192872117400353	0.04184486373165676	21.95011337868482	270.40816326530614	0.794650205761314	WB	WB_0001	Puder	schnell	d	u:	_h	6	WB_0001_Puder_schnell_04	1058.9229024943309	1070.2380952380952	stop	alveolar	u-like	BUD-	high	21.95011337868482	33.26530612244915	V:C	FALSE	Y	424	1329
Puder	33.51473922902494	20.249433106575907	1061.6099773242631	0.03156972894461413	0.01907426789414096	0.1504785176135206	0.09091834656892663	14.625850340136026	222.7210884353742	0.6233656684943069	WB	WB_0001	Puder	schnell	d	u:	_h	6	WB_0001_Puder_schnell_05	931.3038548752835	951.5532879818594	stop	alveolar	u-like	BUD-	high	14.625850340136026	34.87528344671193	V:C	FALSE	Y	433	1432
Pute	55.12471655328807	98.84353741496602	1120.0680272108843	0.04921550764247401	0.08824779836015795	0.17003567181926307	0.3048891375813109	22.176870748299052	324.19501133786844	0.3580265095729016	WB	WB_0001	Pute	normal	t	u:	_h	@	WB_0001_Pute_normal_01	959.875283446712	1058.718820861678	stop	alveolar	u-like	BUD-	high	22.176870748299052	121.02040816326507	V:C:	FALSE	Y	420	967
Pute	67.25623582766434	100.1814058956918	1239.591836734694	0.05425675922877103	0.08081805875681425	0.17476872311590352	0.2603264392198462	22.22222222222217	384.8299319727889	0.4016793066088834	WB	WB_0001	Pute	normal	t	u:	_h	@	WB_0001_Pute_normal_02	1177.1315192743764	1277.3129251700682	stop	alveolar	u-like	BUD-	high	22.22222222222217	122.40362811791397	V:C:	FALSE	Y	410	1087
Pute	35.05668934240384	100.90702947845807	1086.7800453514742	0.0322573914494963	0.09284954201180962	0.10072973677352157	0.2899400573364607	24.05895691609976	348.02721088435385	0.2578385590393607	WB	WB_0001	Pute	normal	t	u:	_h	@	WB_0001_Pute_normal_03	1148.7414965986395	1249.6485260770976	stop	alveolar	u-like	BUD-	high	24.05895691609976	124.96598639455783	V:C:	FALSE	Y	391	1206
Pute	42.3356009070294	98.02721088435374	1172.312925170068	0.03611288419505206	0.08361863865838798	0.11352994831255683	0.26287625418060206	22.879818594104336	372.90249433106567	0.3016155088852985	WB	WB_0001	Pute	normal	t	u:	_h	@	WB_0001_Pute_normal_04	1050.079365079365	1148.1065759637188	stop	alveolar	u-like	BUD-	high	22.879818594104336	120.90702947845807	V:C:	FALSE	Y	433	1062
Pute	52.380952380952294	96.53061224489807	1148.5714285714284	0.04560530679933658	0.08404406538734907	0.13605041521879946	0.2507214794746454	23.106575963718797	385.0113378684807	0.3517587939698486	WB	WB_0001	Pute	normal	t	u:	_h	@	WB_0001_Pute_normal_05	1084.297052154195	1180.827664399093	stop	alveolar	u-like	BUD-	high	23.106575963718797	119.63718820861686	V:C:	FALSE	Y	416	1122
Pute	42.47165532879808	88.77551020408168	1086.780045351474	0.03908026790744247	0.08168673190477188	0.1273456622246394	0.26618166983954333	21.156462585033978	333.5147392290248	0.3236005528680021	WB	WB_0001	Pute	schnell	t	u:	_h	@	WB_0001_Pute_schnell_01	797.1541950113378	885.9297052154195	stop	alveolar	u-like	BUD-	high	21.156462585033978	109.93197278911566	V:C:	FALSE	Y	424	1200
Pute	44.98866213151928	78.23129251700675	1077.8684807256236	0.041738545041444024	0.07257962721420452	0.14698473847977486	0.25559342124759216	20.725623582766502	306.0770975056688	0.3651085756348916	WB	WB_0001	Pute	schnell	t	u:	_h	@	WB_0001_Pute_schnell_02	1021.9614512471655	1100.1927437641723	stop	alveolar	u-like	BUD-	high	20.725623582766502	98.95691609977325	V:C:	FALSE	Y	437	1183
Pute	47.07482993197277	80.7709750566894	962.2448979591837	0.048921880523153036	0.08394014374926363	0.15894648189265742	0.27272031238036915	21.156462585033978	296.1678004535148	0.3682156793189072	WB	WB_0001	Pute	schnell	t	u:	_h	@	WB_0001_Pute_schnell_03	1028.2879818594104	1109.0589569160998	stop	alveolar	u-like	BUD-	high	21.156462585033978	101.92743764172337	V:C:	FALSE	Y	415	1113
Pute	43.718820861677955	72.5170068027212	993.6734693877552	0.043997170306474015	0.07297870883822835	0.14363406094017714	0.238247783654921	18.41269841269832	304.3764172335601	0.3761217323449077	WB	WB_0001	Pute	schnell	t	u:	_h	@	WB_0001_Pute_schnell_04	952.2108843537414	1024.7278911564626	stop	alveolar	u-like	BUD-	high	18.41269841269832	90.92970521541952	V:C:	FALSE	Y	413	1114
Pute	40.317460317460245	88.61678004535179	1060.5668934240362	0.03801500930063494	0.0835560496889101	0.12491218209919885	0.27455388506393236	20.2947845804988	322.7664399092971	0.3126978543791758	WB	WB_0001	Pute	schnell	t	u:	_h	@	WB_0001_Pute_schnell_05	1056.9274376417231	1145.544217687075	stop	alveolar	u-like	BUD-	high	20.2947845804988	108.91156462585059	V:C:	FALSE	Y	403	1135
Rabbi	81.56462585034012	61.70068027210891	902.5850340136057	0.09036780223093152	0.06835996382273145	0.2835185623078741	0.214471506266257	15.895691609977348	287.68707482993204	0.5693257359924023	WB	WB_0001	Rabbi	normal	b	a	_h	i	WB_0001_Rabbi_normal_01	1072.1201814058957	1133.8208616780046	stop	labial	a-like	rABe	low	15.895691609977348	77.59637188208626	VC	FALSE	Y	890	1604
Rabbi	96.00907029478469	53.69614512471662	935.8049886621316	0.10259516828612288	0.05737963120017454	0.3230827928271656	0.1806943914536439	11.20181405895687	297.16553287981856	0.6413208118751893	WB	WB_0001	Rabbi	normal	b	a	_h	i	WB_0001_Rabbi_normal_02	1057.8344671201814	1111.530612244898	stop	labial	a-like	rABe	low	11.20181405895687	64.89795918367349	VC	FALSE	Y	854	1617
Rabbi	106.73469387755108	57.43764172335591	966.7120181405899	0.11041002064177147	0.059415462563332584	0.308838002755725	0.16619644380289986	6.893424036281203	345.6009070294783	0.6501381215469618	WB	WB_0001	Rabbi	normal	b	a	_h	i	WB_0001_Rabbi_normal_03	1068.6734693877552	1126.111111111111	stop	labial	a-like	rABe	low	6.893424036281203	64.33106575963711	VC	FALSE	Y	871	1646
Rabbi	88.79818594104302	49.22902494331083	944.5578231292516	0.09401032289040925	0.0521185932060979	0.31624000646046957	0.1753210046030854	9.7052154195012	280.79365079365095	0.6433382618695571	WB	WB_0001	Rabbi	normal	b	a	_h	i	WB_0001_Rabbi_normal_04	1042.2562358276643	1091.4852607709752	stop	labial	a-like	rABe	low	9.7052154195012	58.934240362812034	VC	FALSE	Y	947	1659
Rabbi	119.11564625850349	65.39682539682553	1074.6938775510205	0.11083681478668193	0.06085158458876663	0.33346029327747123	0.18307623944645504	14.399092970521451	357.21088435374145	0.6455696202531642	WB	WB_0001	Rabbi	normal	b	a	_h	i	WB_0001_Rabbi_normal_05	1072.9138321995465	1138.310657596372	stop	labial	a-like	rABe	low	14.399092970521451	79.79591836734699	VC	FALSE	Y	848	1635
Rabbi	84.05895691609976	46.59863945578229	814.8979591836734	0.10315273951637588	0.05718340429084229	0.298206097659078	0.1653125251387659	12.448979591836746	281.8820861678005	0.6433530024297119	WB	WB_0001	Rabbi	schnell	b	a	_h	i	WB_0001_Rabbi_schnell_01	764.8639455782313	811.4625850340136	stop	labial	a-like	rABe	low	12.448979591836746	59.04761904761904	VC	FALSE	Y	858	1685
Rabbi	73.99092970521531	71.90476190476193	799.1609977324263	0.09258576171154542	0.08997531424680082	0.2709682776947348	0.26332835077229716	8.11791383219952	273.0612244897958	0.5071495181846436	WB	WB_0001	Rabbi	schnell	b	a	_h	i	WB_0001_Rabbi_schnell_02	792.7324263038548	864.6371882086167	stop	labial	a-like	rABe	low	8.11791383219952	80.02267573696145	VC	FALSE	Y	815	1657
Rabbi	96.09977324263036	35.66893424036289	877.845804988662	0.10947227029679951	0.04063234572365881	0.3229198415117343	0.11985675099055197	119.99999999999977	297.59637188208603	0.729306487695749	WB	WB_0001	Rabbi	schnell	b	a	i	v	WB_0001_Rabbi_schnell_03	924.0249433106576	959.6938775510205	stop	labial	a-like	rABe	low	0	35.66893424036289	VC	FALSE	Y	837	1646
Rabbi	80.81632653061217	52.653061224489875	772.0861678004535	0.1046726776116772	0.06819583541366864	0.2793760288469075	0.18201771576389472	17.006802721088434	289.2743764172334	0.6055045871559628	WB	WB_0001	Rabbi	schnell	b	a	_h	i	WB_0001_Rabbi_schnell_04	925.8390022675736	978.4920634920635	stop	labial	a-like	rABe	low	17.006802721088434	69.65986394557831	VC	FALSE	Y	773	1615
Rabbi	97.16553287981867	66.71201814058952	823.0839002267574	0.11805058129924523	0.08105129759215378	0.3172898926323587	0.21784524250277662	7.120181405895778	306.23582766439904	0.592915455929155	WB	WB_0001	Rabbi	schnell	b	a	_h	i	WB_0001_Rabbi_schnell_05	845.3401360544218	912.0521541950113	stop	labial	a-like	rABe	low	7.120181405895778	73.8321995464853	VC	FALSE	Y	842	1639
Rabe	126.59863945578218	44.89795918367349	1256.6893424036282	0.10073980512450367	0.03572717430530496	0.43860476078246463	0.15555031817110537	12.222222222222172	288.639455782313	0.7381991273304241	WB	WB_0001	Rabe	normal	b	a:	_h	@	WB_0001_Rabe_normal_01	1160.1473922902494	1205.045351473923	stop	labial	a-like	rABe	low	12.222222222222172	57.120181405895664	V:C	FALSE	Y	822	1231
Rabe	132.53968253968264	45.39682539682531	1214.4217687074831	0.10913809843901717	0.03738143251923213	0.4196883750987295	0.14374955123142072	11.3151927437641	315.80498866213145	0.7448706512042824	WB	WB_0001	Rabe	normal	b	a:	_h	@	WB_0001_Rabe_normal_02	1106.3832199546487	1151.780045351474	stop	labial	a-like	rABe	low	11.3151927437641	56.71201814058941	V:C	FALSE	Y	816	1239
Rabe	144.58049886621302	54.05895691609976	1218.1859410430839	0.11868508246156127	0.04437660548750976	0.4741578047148062	0.17728861456086867	9.002267573696145	304.9206349206347	0.7278538812785387	WB	WB_0001	Rabe	normal	b	a:	_h	@	WB_0001_Rabe_normal_03	1273.2539682539682	1327.312925170068	stop	labial	a-like	rABe	low	9.002267573696145	63.061224489795904	V:C	FALSE	Y	848	1291
Rabe	129.63718820861675	66.09977324263036	1142.5396825396824	0.11346405747628308	0.057853371968403906	0.42981730696940074	0.2191564544019246	57.48299319727903	301.609977324263	0.6623030583873958	WB	WB_0001	Rabe	normal	b	a:	@	f	WB_0001_Rabe_normal_04	980.1927437641723	1046.2925170068027	stop	labial	a-like	rABe	low	0	66.09977324263036	V:C	FALSE	Y	916	1336
Rabe	113.85487528344663	49.909297052154216	1179.8866213151928	0.09649645417331303	0.04230007879614862	0.3881716273676071	0.17015848473134917	24.693877551020478	293.3106575963718	0.6952367765162003	WB	WB_0001	Rabe	normal	b	a:	_h	@	WB_0001_Rabe_normal_05	1065.1814058956916	1115.0907029478458	stop	labial	a-like	rABe	low	24.693877551020478	74.6031746031747	V:C	FALSE	Y	876	1270
Rabe	126.91609977324276	54.784580498866035	1082.7210884353744	0.11721956940604851	0.05059897796766339	0.44427686934434074	0.1917764724559447	12.131519274376387	285.6689342403629	0.6984899538250352	WB	WB_0001	Rabe	schnell	b	a:	_h	@	WB_0001_Rabe_schnell_01	1031.3038548752836	1086.0884353741496	stop	labial	a-like	rABe	low	12.131519274376387	66.91609977324242	V:C	FALSE	Y	809	1195
Rabe	115.23809523809518	40.68027210884361	1033.9909297052154	0.11144981249588802	0.039342968047544974	0.44361033519553045	0.15659916201117344	8.752834467120238	259.77324263038554	0.7390924956369979	WB	WB_0001	Rabe	schnell	b	a:	_h	@	WB_0001_Rabe_schnell_02	1148.424036281179	1189.1043083900227	stop	labial	a-like	rABe	low	8.752834467120238	49.43310657596385	V:C	FALSE	Y	839	1387
Rabe	136.57596371882096	49.09297052154193	1110.6802721088434	0.12296604805945173	0.04420081255997222	0.4342778859326557	0.15610354026966602	5.94104308390024	314.48979591836746	0.7355886663409871	WB	WB_0001	Rabe	schnell	b	a:	_h	@	WB_0001_Rabe_schnell_03	928.4467120181406	977.5396825396825	stop	labial	a-like	rABe	low	5.94104308390024	55.03401360544217	V:C	FALSE	Y	848	1354
Rabe	109.11564625850349	51.17913832199554	1041.7687074829932	0.1047407600888077	0.04912716033259334	0.4022402407422893	0.18866505057259925	50.38548752834447	271.2698412698411	0.680718630640826	WB	WB_0001	Rabe	schnell	b	a:	@	f	WB_0001_Rabe_schnell_04	929.9206349206349	981.0997732426305	stop	labial	a-like	rABe	low	0	51.17913832199554	V:C	FALSE	Y	758	1236
Rabe	128.0952380952382	30.88435374149651	1042.7664399092969	0.12284173444091691	0.029617709737746193	0.4558218349068027	0.10990075042362597	72.99319727891157	281.0204081632652	0.8057338468121529	WB	WB_0001	Rabe	schnell	b	a:	@	f	WB_0001_Rabe_schnell_05	884.8412698412699	915.7256235827664	stop	labial	a-like	rABe	low	0	30.88435374149651	V:C	FALSE	Y	839	1371
Rappe	63.24263038548747	100.90702947845807	1142.1315192743766	0.05537245870393895	0.0883497458703939	0.22010891010969919	0.3511956435956122	13.922902494331083	287.3242630385487	0.3852742091449093	WB	WB_0001	Rappe	normal	p	a	_h	@	WB_0001_Rappe_normal_01	1253.7528344671202	1354.6598639455783	stop	labial	a-like	rABe	low	13.922902494331083	114.82993197278915	VC:	FALSE	Y	802	1421
Rappe	68.54875283446722	114.87528344671205	1239.8866213151928	0.055286307357486505	0.09264982900199348	0.1993800290199185	0.33412478564833137	12.29024943310651	343.80952380952385	0.37371739399184106	WB	WB_0001	Rappe	normal	p	a	_h	@	WB_0001_Rappe_normal_02	1128.7414965986395	1243.6167800453516	stop	labial	a-like	rABe	low	12.29024943310651	127.16553287981856	VC:	FALSE	Y	833	1452
Rappe	69.54648526077108	109.77324263038531	1292.267573696145	0.05381740335854296	0.08494621769113324	0.21477591036414595	0.33900560224089576	11.81405895691637	323.80952380952385	0.38783510369246404	WB	WB_0001	Rappe	normal	p	a	_h	@	WB_0001_Rappe_normal_03	1150.5555555555557	1260.328798185941	stop	labial	a-like	rABe	low	11.81405895691637	121.58730158730168	VC:	FALSE	Y	820	1460
Rappe	59.86394557823132	101.81405895691591	1115.7369614512472	0.05365417445736122	0.09125274367937548	0.1936903888481293	0.32942039618488583	19.81859410430866	309.07029478458037	0.37026647966339465	WB	WB_0001	Rappe	normal	p	a	_h	@	WB_0001_Rappe_normal_04	977.9024943310658	1079.7165532879817	stop	labial	a-like	rABe	low	19.81859410430866	121.63265306122457	VC:	FALSE	Y	811	1442
Rappe	64.263038548753	108.34467120181398	1137.1201814058954	0.05651384928310783	0.09527987716114618	0.21559528337771072	0.3634842145302394	18.11791383219952	298.0725623582766	0.37230688386757826	WB	WB_0001	Rappe	normal	p	a	_h	@	WB_0001_Rappe_normal_05	1109.4897959183675	1217.8344671201814	stop	labial	a-like	rABe	low	18.11791383219952	126.4625850340135	VC:	FALSE	Y	726	1495
Rappe	58.66213151927445	95.62358276643988	1077.596371882086	0.054437944530954165	0.08873784773368122	0.20792477093714876	0.33893264748432733	13.151927437641802	282.1315192743763	0.3802175191064084	WB	WB_0001	Rappe	schnell	p	a	_h	@	WB_0001_Rappe_schnell_01	833.5260770975057	929.1496598639455	stop	labial	a-like	rABe	low	13.151927437641802	108.77551020408168	VC:	FALSE	Y	803	1436
Rappe	54.80725623582771	88.84353741496591	1150.9070294784578	0.04762092404689198	0.07719436508718347	0.19047994325794013	0.30877137678304023	19.546485260771078	287.7324263038548	0.38153117600631453	WB	WB_0001	Rappe	schnell	p	a	_h	@	WB_0001_Rappe_schnell_02	975.4988662131519	1064.3424036281178	stop	labial	a-like	rABe	low	19.546485260771078	108.39002267573699	VC:	FALSE	Y	787	1470
Rappe	55.48752834467132	108.52607709750555	1082.0408163265308	0.051280439247244326	0.10029758162538233	0.19730688598613172	0.38590549911304595	13.990929705215422	281.2244897959183	0.33831052122217686	WB	WB_0001	Rappe	schnell	p	a	_h	@	WB_0001_Rappe_schnell_03	1089.0136054421769	1197.5396825396824	stop	labial	a-like	rABe	low	13.990929705215422	122.51700680272097	VC:	FALSE	Y	827	1638
Rappe	52.0408163265306	89.47845804988663	1062.8798185941046	0.04896208904913274	0.08418492522347619	0.18132258829106412	0.3117642411313896	12.902494331065782	287.00680272108855	0.36772953052395446	WB	WB_0001	Rappe	schnell	p	a	_h	@	WB_0001_Rappe_schnell_04	843.9795918367347	933.4580498866213	stop	labial	a-like	rABe	low	12.902494331065782	102.38095238095241	VC:	FALSE	Y	828	1533
Rappe	69.86394557823132	104.92063492063482	1014.8526077097507	0.06884147022679032	0.10338509663724713	0.2602635580334516	0.39085994255786394	11.74603174603169	268.43537414966	0.39971458225220585	WB	WB_0001	Rappe	schnell	p	a	_h	@	WB_0001_Rappe_schnell_05	767.2222222222223	872.1428571428571	stop	labial	a-like	rABe	low	11.74603174603169	116.66666666666652	VC:	FALSE	Y	784	1420
Suppen	35.96371882086157	113.60544217687084	999.3424036281181	0.03598738399400955	0.11368019786254006	0.10154949417338939	0.32078371110257425	19.070294784580483	354.14965986394554	0.24044875682231587	WB	WB_0001	Suppe	normal	p	U	_h	n	WB_0001_Suppe_normal_01	1015.0680272108843	1128.6734693877552	stop	labial	u-like	CUBe	high	19.070294784580483	132.67573696145132	VC:	FALSE	Y	452	1341
Suppen	36.93877551020387	154.19501133786844	1173.4013605442176	0.0314800858020753	0.13140858407250658	0.08450485033978268	0.3527519842299112	19.88662131519277	437.12018140589566	0.1932613595918843	WB	WB_0001	Suppe	normal	p	U	_h	m	WB_0001_Suppe_normal_02	1080.532879818594	1234.7278911564624	stop	labial	u-like	CUBe	high	19.88662131519277	174.0816326530612	VC:	FALSE	Y	432	1365
Suppen	34.036281179138314	152.5623582766441	1145.8503401360545	0.029703949972294776	0.133143354705929	0.08504249291784702	0.381189801699717	19.795918367346758	400.22675736961446	0.18240369425203534	WB	WB_0001	Suppe	normal	p	U	_h	m	WB_0001_Suppe_normal_03	1078.2426303854875	1230.8049886621316	stop	labial	u-like	CUBe	high	19.795918367346758	172.35827664399085	VC:	FALSE	Y	431	1349
Suppen	27.70975056689349	114.0362811791382	1076.3718820861677	0.025743658885986412	0.10594505772309756	0.07668653906495151	0.3155946030749917	19.909297052154216	361.3378684807258	0.19548872180451182	WB	WB_0001	Suppe	normal	p	U	_h	m	WB_0001_Suppe_normal_04	930.3061224489796	1044.3424036281178	stop	labial	u-like	CUBe	high	19.909297052154216	133.94557823129242	VC:	FALSE	Y	454	1322
Suppen	39.682539682539755	128.07256235827663	1084.9886621315193	0.036574151479685735	0.11804046146129409	0.10471517472474881	0.3379607467687886	20.362811791383137	378.9569160997735	0.23655041903217122	WB	WB_0001	Suppe	normal	p	U	_h	m	WB_0001_Suppe_normal_05	1051.5986394557824	1179.671201814059	stop	labial	u-like	CUBe	high	20.362811791383137	148.43537414965976	VC:	FALSE	Y	454	1195
Suppen	36.485260770974946	103.33333333333326	968.6848072562359	0.0376647393431493	0.10667384536154864	0.10331984845566014	0.2926218455018299	19.569160997732524	353.12925170068024	0.26094712941939624	WB	WB_0001	Suppe	schnell	p	U	_h	m	WB_0001_Suppe_schnell_01	872.6190476190476	975.9523809523808	stop	labial	u-like	CUBe	high	19.569160997732524	122.90249433106578	VC:	FALSE	Y	447	1373
Suppen	29.229024943310606	127.52834467120181	928.1632653061224	0.031491253786768245	0.13739861233264927	0.0629578978216273	0.27468985054215095	17.823129251700948	464.2630385487529	0.18646029220309535	WB	WB_0001	Suppe	schnell	p	U	_h	m	WB_0001_Suppe_schnell_02	906.7460317460317	1034.2743764172335	stop	labial	u-like	CUBe	high	17.823129251700948	145.35147392290276	VC:	FALSE	Y	481	1382
Suppen	36.1678004535147	105.07936507936506	962.3809523809525	0.03758158384580943	0.10918687118588154	0.10555224670769628	0.3066640195883793	26.37188208616783	342.65306122448976	0.2560603628190719	WB	WB_0001	Suppe	schnell	p	U	_h	m	WB_0001_Suppe_schnell_03	817.1995464852607	922.2789115646258	stop	labial	u-like	CUBe	high	26.37188208616783	131.4512471655329	VC:	FALSE	Y	459	1431
Suppen	25.03401360544217	113.62811791383217	874.9886621315193	0.028610671987975216	0.1298623888874491	0.07693915952331172	0.34922294236532164	24.693877551020364	325.37414965986386	0.18053965658217497	WB	WB_0001	Suppe	schnell	p	U	_h	m	WB_0001_Suppe_schnell_04	805.0907029478458	918.718820861678	stop	labial	u-like	CUBe	high	24.693877551020364	138.32199546485253	VC:	FALSE	Y	484	1394
Suppen	30.385487528344697	112.87981859410422	849.387755102041	0.035773399540819074	0.1328955096374605	0.09392303918132762	0.3489170813766031	15.487528344671205	323.51473922902494	0.2120924343146568	WB	WB_0001	Suppe	schnell	p	U	_h	m	WB_0001_Suppe_schnell_05	817.1768707482994	930.0566893424036	stop	labial	u-like	CUBe	high	15.487528344671205	128.36734693877543	VC:	FALSE	Y	466	1430
Ticker	36.7573696145123	96.3492063492065	1104.6258503401361	0.03327585499035169	0.08722338547440174	0.11175456739055449	0.29293347121682234	23.242630385487473	328.91156462585025	0.2761499148211231	WB	WB_0001	Ticker	normal	k	I	_h	6	WB_0001_Ticker_normal_01	1031.8027210884352	1128.1519274376417	stop	velar	i-like	tIGer	high	23.242630385487473	119.59183673469397	VC:	FALSE	Y	436	2394
Ticker	32.49433106575975	84.19501133786844	1123.628117913832	0.028919115272844794	0.07493138521149496	0.09694222703287815	0.2511838722770936	22.675736961451094	335.1927437641724	0.278468713563934	WB	WB_0001	Ticker	normal	k	I	_h	6	WB_0001_Ticker_normal_02	1111.0090702947846	1195.204081632653	stop	velar	i-like	tIGer	high	22.675736961451094	106.87074829931953	VC:	FALSE	Y	382	2470
Ticker	33.60544217687061	83.56009070294795	977.8911564625851	0.03436521739130421	0.08544927536231894	0.10132640503213411	0.2519485847121567	23.537414965986272	331.655328798186	0.2868202051480539	WB	WB_0001	Ticker	normal	k	I	_h	6	WB_0001_Ticker_normal_03	1024.5691609977323	1108.1292517006802	stop	velar	i-like	tIGer	high	23.537414965986272	107.09750566893422	VC:	FALSE	Y	426	2371
Ticker	38.75283446712024	85.17006802721096	1023.4693877551022	0.03786418522211149	0.08321701561980731	0.1258190385040126	0.2765221232422885	24.036281179138314	308.0045351473922	0.3127172918572737	WB	WB_0001	Ticker	normal	k	I	_h	6	WB_0001_Ticker_normal_04	999.5351473922902	1084.7052154195012	stop	velar	i-like	tIGer	high	24.036281179138314	109.20634920634927	VC:	FALSE	Y	466	2369
Ticker	30.362811791383365	75.57823129251688	1015.1473922902494	0.029909756969263904	0.07445050035739802	0.10358165080838605	0.25783244372244096	26.00907029478458	293.12925170068024	0.2866010273972616	WB	WB_0001	Ticker	normal	k	I	_h	6	WB_0001_Ticker_normal_05	1160.3287981859412	1235.907029478458	stop	velar	i-like	tIGer	high	26.00907029478458	101.58730158730145	VC:	FALSE	Y	412	2249
Ticker	28.684807256235786	78.09523809523807	945.3061224489796	0.03034446363461903	0.08261370178468622	0.09958277572227014	0.27111705896244964	20.045351473923006	288.0498866213153	0.26863452962412376	WB	WB_0001	Ticker	schnell	k	I	_h	6	WB_0001_Ticker_schnell_01	915.9297052154195	994.0249433106576	stop	velar	i-like	tIGer	high	20.045351473923006	98.14058956916108	VC:	FALSE	Y	423	2452
Ticker	39.342403628117836	82.9024943310659	968.1859410430839	0.04063517343138855	0.08562662482141617	0.13476774895137453	0.2839832219978254	20.997732426303855	291.9274376417235	0.3218326841031341	WB	WB_0001	Ticker	schnell	k	I	_h	6	WB_0001_Ticker_schnell_02	1018.9909297052153	1101.8934240362812	stop	velar	i-like	tIGer	high	20.997732426303855	103.90022675736975	VC:	FALSE	Y	418	2454
Ticker	44.53514739229013	75.39682539682576	987.3696145124717	0.04510483889488539	0.07636129802723782	0.1395481028847516	0.23625124342759807	24.648526077097358	319.13832199546493	0.3713367366231784	WB	WB_0001	Ticker	schnell	k	I	_h	6	WB_0001_Ticker_schnell_03	1084.8866213151925	1160.2834467120183	stop	velar	i-like	tIGer	high	24.648526077097358	100.04535147392312	VC:	FALSE	Y	413	2378
Ticker	34.081632653061206	61.56462585034012	912.721088435374	0.03734068718789594	0.06745174032943281	0.1301749523644551	0.2351463710375886	28.54875283446711	261.81405895691626	0.356330014224751	WB	WB_0001	Ticker	schnell	k	I	_h	6	WB_0001_Ticker_schnell_04	851.4172335600907	912.9818594104308	stop	velar	i-like	tIGer	high	28.54875283446711	90.11337868480723	VC:	FALSE	Y	421	2456
Ticker	32.67573696145121	68.97959183673481	957.6643990929704	0.03412023772879025	0.0720289820756282	0.11784429178933578	0.24877330716388654	25.4421768707482	277.2789115646259	0.32143653803256683	WB	WB_0001	Ticker	schnell	k	I	_h	6	WB_0001_Ticker_schnell_05	960.578231292517	1029.5578231292518	stop	velar	i-like	tIGer	high	25.4421768707482	94.42176870748301	VC:	FALSE	Y	441	2403
Tiger	71.81405895691614	41.70068027210891	1259.591836734694	0.05701375387052642	0.03310650248433792	0.21330908601064202	0.12386340674883836	15.21541950113351	336.66666666666663	0.6326408310027964	WB	WB_0001	Tiger	normal	g	i:	_h	6	WB_0001_Tiger_normal_01	1184.9319727891157	1226.6326530612246	stop	velar	i-like	tIGer	high	15.21541950113351	56.91609977324242	V:C	FALSE	Y	424	2412
Tiger	81.54195011337879	53.37868480725638	1297.9818594104308	0.06282210303803226	0.04112436889642051	0.21742547917044583	0.1423302497128004	14.671201814059032	375.0340136054423	0.6043697478991593	WB	WB_0001	Tiger	normal	g	i:	_h	6	WB_0001_Tiger_normal_02	1222.3696145124716	1275.748299319728	stop	velar	i-like	tIGer	high	14.671201814059032	68.04988662131541	V:C	FALSE	Y	428	2480
Tiger	64.58049886621302	39.09297052154193	1337.0748299319728	0.04829983888747552	0.029237683371491546	0.18151688973868665	0.10987890376035685	15.736961451247225	355.7823129251701	0.622922134733158	WB	WB_0001	Tiger	normal	g	i:	_h	6	WB_0001_Tiger_normal_03	1150.1700680272108	1189.2630385487528	stop	velar	i-like	tIGer	high	15.736961451247225	54.829931972789154	V:C	FALSE	Y	409	2433
Tiger	62.67573696145109	21.043083900226975	1222.3356009070294	0.05127539189314523	0.017215471663111208	0.20079912822375537	0.06741736287686229	78.14058956916097	312.1315192743765	0.748645720476704	WB	WB_0001	Tiger	normal	g	i:	6	f	WB_0001_Tiger_normal_04	1153.6394557823128	1174.6825396825398	stop	velar	i-like	tIGer	high	0	21.043083900226975	V:C	FALSE	Y	436	2516
Tiger	65.07936507936506	40.81632653061229	1202.743764172336	0.05410908542448292	0.0339360117644841	0.19898772793454886	0.12480066560354998	15.102040816326507	327.05215419501144	0.6145610278372587	WB	WB_0001	Tiger	normal	g	i:	_h	6	WB_0001_Tiger_normal_05	1059.0362811791383	1099.8526077097506	stop	velar	i-like	tIGer	high	15.102040816326507	55.918367346938794	V:C	FALSE	Y	442	2457
Tiger	60.52154195011349	28.54875283446688	1013.6281179138323	0.059707836513724626	0.028164918010782518	0.19430693069306965	0.09165695981362765	86.03174603174625	311.47392290249434	0.6794806517311631	WB	WB_0001	Tiger	schnell	g	i:	6	f	WB_0001_Tiger_schnell_01	1010.0793650793652	1038.628117913832	stop	velar	i-like	tIGer	high	0	28.54875283446688	V:C	FALSE	Y	430	2442
Tiger	62.517006802721085	35.895691609977234	1126.7120181405894	0.05548623410078893	0.03185879890516818	0.22642904073587375	0.13000985545335048	57.23356009070312	276.0997732426305	0.6352534562211988	WB	WB_0001	Tiger	schnell	g	i:	6	f	WB_0001_Tiger_schnell_02	1013.2766439909298	1049.172335600907	stop	velar	i-like	tIGer	high	0	35.895691609977234	V:C	FALSE	Y	434	2382
Tiger	62.108843537415055	21.791383219954696	1133.1972789115648	0.054808500420218585	0.01922999959979193	0.2098046725392573	0.07361164304864053	82.69841269841265	296.031746031746	0.7402702702702701	WB	WB_0001	Tiger	schnell	g	i:	6	f	WB_0001_Tiger_schnell_03	991.530612244898	1013.3219954648526	stop	velar	i-like	tIGer	high	0	21.791383219954696	V:C	FALSE	Y	409	2433
Tiger	63.1519274376418	26.961451247165428	1005.2834467120183	0.06282002120316701	0.026819750524439925	0.23160083160083192	0.0988773388773385	75.01133786848072	272.6757369614512	0.7008052340211385	WB	WB_0001	Tiger	schnell	g	i:	6	f	WB_0001_Tiger_schnell_04	1022.0975056689343	1049.0589569160998	stop	velar	i-like	tIGer	high	0	26.961451247165428	V:C	FALSE	Y	440	2478
Tiger	72.49433106575964	17.188208616780003	1040.0226757369614	0.0697045677531887	0.016526763327155743	0.2650033156498673	0.06283156498673723	77.02947845805	273.56009070294795	0.80834386852086	WB	WB_0001	Tiger	schnell	g	i:	6	f	WB_0001_Tiger_schnell_05	985.5668934240363	1002.7551020408163	stop	velar	i-like	tIGer	high	0	17.188208616780003	V:C	FALSE	Y	425	2475
Tigger	52.76643990929688	36.938775510204096	1142.0861678004535	0.04620180280347839	0.03234324742882104	0.1655992029604321	0.11592655849701111	7.732426303854936	318.639455782313	0.5882204246713844	WB	WB_0001	Tigger	normal	g	I	_h	6	WB_0001_Tigger_normal_01	1159.1496598639455	1196.0884353741496	stop	velar	i-like	tIGer	high	7.732426303854936	44.67120181405903	VC	FALSE	Y	487	2429
Tigger	56.870748299319985	44.58049886621302	1300.045351473923	0.043745203376822916	0.03429149515104992	0.1613069205042457	0.12644713146385356	21.95011337868482	352.56235827664386	0.560572194903891	WB	WB_0001	Tigger	normal	g	I	_h	6	WB_0001_Tigger_normal_02	1213.0498866213154	1257.6303854875284	stop	velar	i-like	tIGer	high	21.95011337868482	66.53061224489784	VC	FALSE	Y	458	2368
Tigger	45.32879818594074	31.496598639455897	1240	0.036555482408016725	0.025400482773754757	0.13159973666886027	0.09144173798551715	20.56689342403638	344.44444444444434	0.590023612750883	WB	WB_0001	Tigger	normal	g	I	_h	6	WB_0001_Tigger_normal_03	1111.4172335600906	1142.9138321995465	stop	velar	i-like	tIGer	high	20.56689342403638	52.063492063492276	VC	FALSE	Y	445	2325
Tigger	39.297052154194716	34.73922902494337	1251.5646258503402	0.031398340399318526	0.027756640214516116	0.11974020590064169	0.10585227665307834	14.081632653061206	328.18594104308386	0.5307810107197527	WB	WB_0001	Tigger	normal	g	I	_h	6	WB_0001_Tigger_normal_04	1180.7596371882084	1215.4988662131518	stop	velar	i-like	tIGer	high	14.081632653061206	48.820861678004576	VC	FALSE	Y	452	2488
Tigger	65.01133786848072	22.9478458049889	1295.1927437641725	0.050194334535522946	0.017717707202633326	0.19114607640509368	0.067471164744317	110.92970521541929	340.11337868480723	0.7391080175302893	WB	WB_0001	Tigger	normal	g	I	6	g	WB_0001_Tigger_normal_05	1111.3492063492063	1134.2970521541952	stop	velar	i-like	tIGer	high	0	22.9478458049889	VC	FALSE	Y	450	2359
Tigger	47.21088435374145	39.72789115646276	1138.3900226757369	0.041471625201681135	0.034898312849829846	0.16564563608878966	0.1393905640862445	10.907029478458071	285.01133786848084	0.5430359937402177	WB	WB_0001	Tigger	schnell	g	I	_h	6	WB_0001_Tigger_schnell_01	1014.9999999999999	1054.7278911564626	stop	velar	i-like	tIGer	high	10.907029478458071	50.63492063492083	VC	FALSE	Y	433	2395
Tigger	47.52834467120192	43.19727891156458	982.8117913832198	0.0483595588574594	0.04395274791195603	0.17520688790437233	0.15924099306194092	85.10204081632628	271.2698412698411	0.5238690327418154	WB	WB_0001	Tigger	schnell	g	I	6	g	WB_0001_Tigger_schnell_02	1097.562358276644	1140.7596371882087	stop	velar	i-like	tIGer	high	0	43.19727891156458	VC	FALSE	Y	433	2321
Tigger	50.90702947845807	21.45124716553289	1008.6621315192745	0.050469852974236784	0.021267029360190648	0.17065754465982527	0.07191182060053217	13.673469387755176	298.2993197278911	0.7035412096521466	WB	WB_0001	Tigger	schnell	g	I	_h	6	WB_0001_Tigger_schnell_03	932.2108843537414	953.6621315192743	stop	velar	i-like	tIGer	high	13.673469387755176	35.12471655328807	VC	FALSE	Y	443	2251
Tigger	38.798185941043016	45.71428571428578	976.8934240362812	0.039715884032404	0.046795571133446366	0.13701153106982675	0.16143497757847552	10.317460317460245	283.17460317460325	0.45908237188086853	WB	WB_0001	Tigger	schnell	g	I	_h	6	WB_0001_Tigger_schnell_04	1026.1791383219954	1071.8934240362812	stop	velar	i-like	tIGer	high	10.317460317460245	56.031746031746025	VC	FALSE	Y	456	2360
Tigger	40.430839002267476	52.10884353741517	969.1156462585034	0.04171931302353867	0.05376947915204289	0.1413172703495281	0.18213521439327962	5.736961451247225	286.09977324263036	0.4369027199215863	WB	WB_0001	Tigger	schnell	g	I	_h	6	WB_0001_Tigger_schnell_05	1002.6190476190475	1054.7278911564626	stop	velar	i-like	tIGer	high	5.736961451247225	57.845804988662394	VC	FALSE	Y	417	2350
Tuben	78.82086167800458	36.41723356009061	1073.5827664399092	0.07341852360333725	0.03392121660154179	0.22181098845000327	0.10248229213196322	17.868480725623613	355.3514739229025	0.6839826839826847	WB	WB_0001	Tube	normal	b	u:	_h	m	WB_0001_Tube_normal_01	1224.6371882086169	1261.0544217687075	stop	labial	u-like	CUBe	high	17.868480725623613	54.28571428571422	V:C	FALSE	Y	419	910
Tuben	55.48752834467132	46.258503401360485	1089.2743764172335	0.05093990049336981	0.04246726481670374	0.2147621555204499	0.17904160084254855	10.27210884353758	258.3673469387754	0.5453532427011375	WB	WB_0001	Tube	normal	b	u:	_h	m	WB_0001_Tube_normal_02	1240.7596371882087	1287.0181405895692	stop	labial	u-like	CUBe	high	10.27210884353758	56.530612244898066	V:C	FALSE	Y	408	1046
Tuben	49.36507936507928	58.61678004535156	1044.1043083900227	0.047279834944076365	0.056140731892713736	0.1532235360360358	0.18193975225225253	15.192743764172292	322.1768707482993	0.45716085678286356	WB	WB_0001	Tube	normal	b	u:	_h	m	WB_0001_Tube_normal_03	1355.2721088435374	1413.888888888889	stop	labial	u-like	CUBe	high	15.192743764172292	73.80952380952385	V:C	FALSE	Y	390	913
Tuben	66.19047619047603	28.79818594104313	1041.3832199546484	0.06356015242242773	0.027653783342406143	0.21003022017556436	0.09138005468412737	22.018140589569157	315.1473922902494	0.6968250179040335	WB	WB_0001	Tube	normal	b	u:	_h	m	WB_0001_Tube_normal_04	1065.7029478458048	1094.501133786848	stop	labial	u-like	CUBe	high	22.018140589569157	50.81632653061229	V:C	FALSE	Y	429	1106
Tuben	64.35374149659856	33.968253968253975	1068.7755102040815	0.06021258990516192	0.03178240298729129	0.1849824012514663	0.0976404640855169	26.439909297052054	347.89115646258506	0.6545202952029517	WB	WB_0001	Tube	normal	b	u:	_h	m	WB_0001_Tube_normal_05	1246.9954648526077	1280.9637188208617	stop	labial	u-like	CUBe	high	26.439909297052054	60.40816326530603	V:C	FALSE	Y	427	1109
Tuben	53.65079365079362	35.170068027210846	943.0612244897959	0.05689004304022695	0.037293515112169044	0.17749437359339826	0.11635408852213043	11.678004535147352	302.26757369614506	0.6040336992596376	WB	WB_0001	Tube	schnell	b	u:	_h	n	WB_0001_Tube_schnell_01	913.3446712018141	948.5147392290249	stop	labial	u-like	CUBe	high	11.678004535147352	46.8480725623582	V:C	FALSE	Y	423	1074
Tuben	60.430839002267476	35.30612244897975	911.7006802721089	0.0662836392578221	0.038725563348754086	0.20212362533181627	0.1180887372013658	10.090702947845784	298.97959183673447	0.6312174324964458	WB	WB_0001	Tube	schnell	b	u:	_h	m	WB_0001_Tube_schnell_02	928.424036281179	963.7301587301588	stop	labial	u-like	CUBe	high	10.090702947845784	45.396825396825534	V:C	FALSE	Y	430	1100
Tuben	48.095238095238074	32.24489795918362	948.3446712018141	0.05071493472335132	0.0340012433647362	0.17744499288881446	0.11896594997071845	19.319727891156617	271.04308390022675	0.5986452159187132	WB	WB_0001	Tube	schnell	b	u:	_h	m	WB_0001_Tube_schnell_03	1122.142857142857	1154.3877551020407	stop	labial	u-like	CUBe	high	19.319727891156617	51.564625850340235	V:C	FALSE	Y	380	1158
Tuben	65.78231292517012	39.38775510204073	978.2766439909296	0.0672430578090956	0.04026238931899301	0.21276127612761295	0.12739273927392714	10.702947845804943	309.1836734693877	0.6254851228978014	WB	WB_0001	Tube	schnell	b	u:	_h	n	WB_0001_Tube_schnell_04	952.9591836734694	992.3469387755101	stop	labial	u-like	CUBe	high	10.702947845804943	50.09070294784567	V:C	FALSE	Y	398	1013
Tuben	63.4467120181406	27.959183673469397	938.0045351473921	0.06764009089590488	0.02980708794662285	0.23615800135043896	0.10406819716407838	12.607709750566983	268.66213151927434	0.6941205656164723	WB	WB_0001	Tube	schnell	b	u:	_h	m	WB_0001_Tube_schnell_05	1053.8662131519275	1081.8253968253969	stop	labial	u-like	CUBe	high	12.607709750566983	40.56689342403638	V:C	FALSE	Y	424	1049
Widder	53.67346938775506	33.854875283446745	1140.4308390022677	0.0470642037659316	0.029686039806732574	0.2172755645309344	0.13704791628419333	15.011337868480723	247.02947845804977	0.6132124352331603	WB	WB_0001	Widder	normal	d	I	_h	6	WB_0001_Widder_normal_01	1039.1496598639455	1073.0045351473923	stop	alveolar	i-like	BIDer	high	15.011337868480723	48.86621315192747	VC	FALSE	Y	390	2151
Widder	65.44217687074843	37.052154195011326	1209.750566893424	0.054095595126523066	0.03062792877225866	0.21306755260243676	0.12063492063492061	14.149659863945544	307.1428571428571	0.6384955752212395	WB	WB_0001	Widder	normal	d	I	_h	6	WB_0001_Widder_normal_02	1094.9319727891157	1131.984126984127	stop	alveolar	i-like	BIDer	high	14.149659863945544	51.20181405895687	VC	FALSE	Y	415	2236
Widder	45.21541950113385	45.759637188208444	1239.3877551020407	0.03648206085222393	0.03692116288855943	0.1772444444444448	0.1793777777777772	90.7709750566894	255.1020408163264	0.49700897308075903	WB	WB_0001	Widder	normal	d	I	6	S	WB_0001_Widder_normal_03	1025.6122448979593	1071.3718820861677	stop	alveolar	i-like	BIDer	high	0	45.759637188208444	VC	FALSE	Y	406	2157
Widder	68.88888888888891	40.86167800453518	1231.9501133786848	0.055918570192714775	0.03316828949548126	0.21976273148148157	0.13035300925925936	17.959183673469397	313.46938775510205	0.6276859504132231	WB	WB_0001	Widder	normal	d	I	_h	6	WB_0001_Widder_normal_04	1059.0136054421769	1099.875283446712	stop	alveolar	i-like	BIDer	high	17.959183673469397	58.820861678004576	VC	FALSE	Y	439	2157
Widder	57.596371882086146	45.10204081632651	1257.482993197279	0.04580290325489133	0.03586691912361372	0.18990654205607466	0.1487102803738317	19.387755102040956	303.2879818594105	0.5608302053433429	WB	WB_0001	Widder	normal	d	I	_h	6	WB_0001_Widder_normal_05	1033.8662131519275	1078.968253968254	stop	alveolar	i-like	BIDer	high	19.387755102040956	64.48979591836746	VC	FALSE	Y	433	2158
Widder	49.773242630385425	34.30839002267578	1035.124716553288	0.04808429538434571	0.03314420907358325	0.21140325532119775	0.14571896369064827	78.54875283446711	235.44217687074843	0.5919633225458462	WB	WB_0001	Widder	schnell	d	I	6	S	WB_0001_Widder_schnell_01	926.0204081632653	960.3287981859411	stop	alveolar	i-like	BIDer	high	0	34.30839002267578	VC	FALSE	Y	420	2151
Widder	55.30612244897952	39.6145124716553	1079.183673469388	0.05124810892586982	0.03670785005883339	0.20138716868962078	0.14424902980761284	15.056689342403729	274.625850340136	0.5826564739608217	WB	WB_0001	Widder	schnell	d	I	_h	6	WB_0001_Widder_schnell_02	887.4716553287982	927.0861678004535	stop	alveolar	i-like	BIDer	high	15.056689342403729	54.67120181405903	VC	FALSE	Y	443	2155
Widder	61.54195011337856	43.69614512471662	1173.764172335601	0.052431273303324664	0.03722736317446831	0.214596346959753	0.15236815054953778	10.272108843537353	286.78004535147375	0.5847877612583486	WB	WB_0001	Widder	schnell	d	I	_h	6	WB_0001_Widder_schnell_03	1042.6190476190475	1086.315192743764	stop	alveolar	i-like	BIDer	high	10.272108843537353	53.968253968253975	VC	FALSE	Y	405	2209
Widder	37.32426303854891	40.975056689342296	969.0702947845803	0.03851553725196572	0.04228285286409574	0.14822152183701093	0.162719495722647	10.702947845805056	251.81405895691614	0.47668693889371727	WB	WB_0001	Widder	schnell	d	I	_h	6	WB_0001_Widder_schnell_04	868.6961451247166	909.6712018140589	stop	alveolar	i-like	BIDer	high	10.702947845805056	51.67800453514735	VC	FALSE	Y	388	2078
Widder	43.21995464852603	31.632653061224573	1017.0521541950116	0.04249531793454021	0.031102291982520364	0.20018905577145243	0.14651822287574878	12.199546485260726	215.89569160997723	0.5774007876401082	WB	WB_0001	Widder	schnell	d	I	_h	6	WB_0001_Widder_schnell_05	832.7777777777777	864.4104308390023	stop	alveolar	i-like	BIDer	high	12.199546485260726	43.8321995464853	VC	FALSE	Y	428	2093
wieder	71.8594104308388	17.029478458050107	1033.0839002267571	0.06955815535898488	0.016484119493404375	0.27060029032533434	0.064127743147469	6.009070294784578	265.55555555555566	0.8084183673469364	WB	WB_0001	wieder	normal	d	i:	_h	6	WB_0001_wieder_normal_02	1153.6621315192742	1170.6916099773243	stop	alveolar	i-like	BIDer	high	6.009070294784578	23.038548752834686	V:C	FALSE	Y	400	2406
wieder	88.27664399092964	23.71882086167807	1119.8639455782313	0.0788280079374721	0.021180091523913716	0.2735577260909282	0.07350151078631181	14.036281179138314	322.69841269841254	0.788216238104879	WB	WB_0001	wieder	normal	d	i:	_h	6	WB_0001_wieder_normal_03	1286.56462585034	1310.283446712018	stop	alveolar	i-like	BIDer	high	14.036281179138314	37.75510204081638	V:C	FALSE	Y	373	2500
wieder	63.65079365079373	26.893424036281203	1089.6371882086169	0.05841466713836812	0.024681081306057916	0.22430877417292655	0.09477385328432163	15.804988662131336	283.76417233560096	0.7029802153769097	WB	WB_0001	wieder	normal	d	i:	_h	6	WB_0001_wieder_normal_04	1107.8344671201814	1134.7278911564626	stop	alveolar	i-like	BIDer	high	15.804988662131336	42.69841269841254	V:C	FALSE	Y	391	2395
wieder	87.02947845804988	29.115646258503375	1122.8344671201814	0.07750873437405335	0.02593048851909443	0.3055975794251135	0.10223743928656734	23.8321995464853	284.78458049886615	0.7493166731745413	WB	WB_0001	wieder	normal	d	i:	_h	6	WB_0001_wieder_normal_05	1076.0204081632653	1105.1360544217687	stop	alveolar	i-like	BIDer	high	23.8321995464853	52.947845804988674	V:C	FALSE	Y	421	2593
wieder	57.52834467120181	35.736961451247225	907.7777777777778	0.06337271750805584	0.039367521794519585	0.23067830514639032	0.14329878159665424	19.342403628117836	249.38775510204073	0.6168247021638702	WB	WB_0001	wieder	schnell	d	i:	_h	6	WB_0001_wieder_schnell_01	888.4467120181406	924.1836734693878	stop	alveolar	i-like	BIDer	high	19.342403628117836	55.07936507936506	V:C	FALSE	Y	428	2417
wieder	65.32879818594097	24.081632653061206	850.8843537414966	0.0767775290480758	0.028301886792452807	0.29103949893928643	0.10728356399636318	13.945578231292757	224.4671201814059	0.7306619325386761	WB	WB_0001	wieder	schnell	d	i:	_h	6	WB_0001_wieder_schnell_02	986.1337868480725	1010.2154195011337	stop	alveolar	i-like	BIDer	high	13.945578231292757	38.02721088435396	V:C	FALSE	Y	405	2491
wieder	72.06349206349205	20.65759637188205	923.3786848072564	0.0780432700572186	0.022371749220303976	0.2965105430117559	0.08499720097033014	9.886621315192542	243.03854875283446	0.7772071411102962	WB	WB_0001	wieder	schnell	d	i:	_h	6	WB_0001_wieder_schnell_03	1015.2267573696146	1035.8843537414966	stop	alveolar	i-like	BIDer	high	9.886621315192542	30.544217687074593	V:C	FALSE	Y	398	2330
wieder	67.41496598639458	30.362811791383137	874.671201814059	0.07707463769994558	0.03471340056516206	0.2723525100769513	0.12266397947966255	7.30158730158746	247.5283446712018	0.6894712430426723	WB	WB_0001	wieder	schnell	d	i:	_h	6	WB_0001_wieder_schnell_04	1021.9614512471655	1052.3242630385487	stop	alveolar	i-like	BIDer	high	7.30158730158746	37.6643990929706	V:C	FALSE	Y	410	2427
wieder	92.0408163265306	19.115646258503602	1057.2562358276643	0.0870563002680965	0.018080428954423782	0.3339916070106148	0.06936558874352088	9.72789115646242	275.5782312925169	0.8280293757649924	WB	WB_0001	wieder	schnell	d	i:	_h	6	WB_0001_wieder_schnell_05	1044.1609977324263	1063.2766439909299	stop	alveolar	i-like	BIDer	high	9.72789115646242	28.843537414966022	V:C	FALSE	Y	416	2390
bieten	58.140589569160966	58.458049886621325	924.5351473922904	0.06288629451584417	0.06322966741881683	0.23462664714494869	0.2359077598828698	30.2947845804988	247.80045351473916	0.4986386619992219	WB	WB_0002	bieten	normal	t	i:	n	m	WB_0002_bieten_normal_01	905.1587301587301	963.6167800453514	stop	alveolar	i-like	bIDen	high	0	58.458049886621325	V:C:	FALSE	Y	275	2092
bieten	88.3900226757371	42.15419501133783	957.0748299319728	0.0923543488047008	0.044044826687516254	0.32825263157894796	0.15654736842105255	34.98866213151928	269.2743764172335	0.6770887615077302	WB	WB_0002	bieten	normal	t	i:	n	m	WB_0002_bieten_normal_02	1182.1201814058957	1224.2743764172335	stop	alveolar	i-like	bIDen	high	0	42.15419501133783	V:C:	FALSE	Y	281	2000
bieten	84.35374149659845	45.37414965986409	1034.5578231292516	0.08153603366649115	0.043858495528669265	0.2853855005753734	0.15350978135788312	63.69614512471662	295.578231292517	0.6502359727320386	WB	WB_0002	bieten	normal	t	i:	n	m	WB_0002_bieten_normal_03	1055.7709750566892	1101.1451247165533	stop	alveolar	i-like	bIDen	high	0	45.37414965986409	V:C:	FALSE	Y	259	2085
bieten	88.75283446712035	52.65306122448965	1178.6848072562357	0.07529819161215867	0.044671027318199184	0.2888987304399177	0.17139061116031828	37.57369614512481	307.2108843537417	0.6276459268762038	WB	WB_0002	bieten	normal	t	i:	n	m	WB_0002_bieten_normal_04	1065.2267573696147	1117.8798185941043	stop	alveolar	i-like	bIDen	high	0	52.65306122448965	V:C:	FALSE	Y	253	2200
bieten	87.41496598639458	55.57823129251699	983.3560090702946	0.08889452566526776	0.05651893188211963	0.29315589353612176	0.18638783269961973	42.199546485260726	298.18594104308386	0.6113225499524264	WB	WB_0002	bieten	normal	t	i:	n	m	WB_0002_bieten_normal_05	913.6621315192743	969.2403628117913	stop	alveolar	i-like	bIDen	high	0	55.57823129251699	V:C:	FALSE	Y	261	2035
bieten	78.70748299319712	54.33106575963723	935.5328798185942	0.08413117773953492	0.05807499333446449	0.274582707064314	0.1895419666165653	30.43083900226759	286.6439909297052	0.5916141128344974	WB	WB_0002	bieten	schnell	t	i:	n	m	WB_0002_bieten_schnell_01	901.8707482993196	956.2018140589569	stop	alveolar	i-like	bIDen	high	0	54.33106575963723	V:C:	FALSE	Y	258	2035
bieten	91.20181405895698	47.777777777777715	1077.936507936508	0.08460777920356781	0.04432336916507136	0.3037305542969344	0.1591149373206463	59.79591836734676	300.27210884353724	0.6562245064447713	WB	WB_0002	bieten	schnell	t	i:	n	m	WB_0002_bieten_schnell_02	1015.249433106576	1063.0272108843537	stop	alveolar	i-like	bIDen	high	0	47.777777777777715	V:C:	FALSE	Y	271	2081
bieten	104.92063492063494	50.18140589569168	1004.0362811791382	0.10449884818645831	0.04997967387867572	0.3752635847526361	0.17948094079480975	22.81179138321977	279.59183673469374	0.6764619883040933	WB	WB_0002	bieten	schnell	t	i:	n	m	WB_0002_bieten_schnell_03	971.5532879818594	1021.7346938775511	stop	alveolar	i-like	bIDen	high	0	50.18140589569168	V:C:	FALSE	Y	258	2005
bieten	83.01587301587301	61.63265306122446	1048.5260770975058	0.07917387543252594	0.05878027681660896	0.2662932790224034	0.19770148385219669	43.60544217687061	311.7460317460316	0.5739144066468099	WB	WB_0002	bieten	schnell	t	i:	n	m	WB_0002_bieten_schnell_04	936.4965986394558	998.1292517006802	stop	alveolar	i-like	bIDen	high	0	61.63265306122446	V:C:	FALSE	Y	273	2059
bieten	94.78458049886615	63.401360544217596	1038.7755102040817	0.09124645273957645	0.061034708578912814	0.31787072243346004	0.2126235741444865	30.839002267573733	298.18594104308374	0.5991972477064222	WB	WB_0002	bieten	schnell	t	i:	n	m	WB_0002_bieten_schnell_05	1020.2834467120181	1083.6848072562357	stop	alveolar	i-like	bIDen	high	0	63.401360544217596	V:C:	FALSE	Y	256	2175
Bieter	56.9841269841271	86.96145124716554	966.3945578231294	0.05896569524614024	0.08998545215636584	0.16916863009087887	0.2581622349377315	36.41723356009061	336.8480725623582	0.3958727158160055	WB	WB_0002	Bieter	normal	t	i:	_h	6	WB_0002_Bieter_normal_01	1043.9115646258504	1130.873015873016	stop	alveolar	i-like	BIDer	high	36.41723356009061	123.37868480725615	V:C:	FALSE	Y	267	2033
Bieter	58.934240362811806	103.71882086167807	1107.2562358276646	0.05322547614171616	0.09367192299815691	0.14237195288961926	0.25056149000273903	30.34013605442169	413.94557823129264	0.36233096333472736	WB	WB_0002	Bieter	normal	t	i:	_h	6	WB_0002_Bieter_normal_02	1016.0430839002267	1119.7619047619048	stop	alveolar	i-like	BIDer	high	30.34013605442169	134.05895691609976	V:C:	FALSE	Y	252	2099
Bieter	85.35147392290264	48.04988662131518	1167.5736961451248	0.07310157312099448	0.0411536220625364	0.2097753998773898	0.11809619350164402	72.47165532879808	406.87074829931987	0.6398096209416969	WB	WB_0002	Bieter	normal	t	i:	_h	6	WB_0002_Bieter_normal_03	1172.7097505668935	1220.7596371882087	stop	alveolar	i-like	BIDer	high	72.47165532879808	120.52154195011326	V:C:	FALSE	Y	266	2003
Bieter	55.804988662131564	79.88662131519277	990.7256235827665	0.05632739008033695	0.08063445560870662	0.15946348733233998	0.22827706861919278	41.47392290249422	349.954648526077	0.4112633689839573	WB	WB_0002	Bieter	normal	t	i:	_h	6	WB_0002_Bieter_normal_04	1094.6371882086169	1174.5238095238096	stop	alveolar	i-like	BIDer	high	41.47392290249422	121.36054421768699	V:C:	FALSE	Y	256	2163
Bieter	67.80045351473927	85.28344671201808	1030.9750566893422	0.06576342761624077	0.08272115426912413	0.1713270685308275	0.2155053862021543	43.60544217687084	395.7369614512472	0.44289734854095725	WB	WB_0002	Bieter	normal	t	i:	_h	6	WB_0002_Bieter_normal_05	984.0702947845805	1069.3537414965986	stop	alveolar	i-like	BIDer	high	43.60544217687084	128.88888888888891	V:C:	FALSE	Y	247	2051
Bieter	53.4467120181406	88.59410430839011	898.0725623582765	0.05951268779194548	0.09864916045953806	0.13345034537424982	0.2212093760616014	30.634920634920604	400.4988662131519	0.3762771392081735	WB	WB_0002	Bieter	schnell	t	i:	_h	6	WB_0002_Bieter_schnell_01	866.156462585034	954.7505668934241	stop	alveolar	i-like	BIDer	high	30.634920634920604	119.22902494331072	V:C:	FALSE	Y	259	2080
Bieter	76.57596371882084	71.99546485260782	832.6757369614512	0.09196372647803708	0.08646278696113954	0.2126574307304785	0.19993702770780883	44.35374149659867	360.0907029478459	0.5154151404151399	WB	WB_0002	Bieter	schnell	t	i:	_h	6	WB_0002_Bieter_schnell_02	936.1111111111111	1008.1065759637189	stop	alveolar	i-like	BIDer	high	44.35374149659867	116.3492063492065	V:C:	FALSE	Y	263	2093
Bieter	60.24943310657602	73.01587301587301	936.5986394557824	0.06432791012976957	0.07795855122990508	0.1797213203463205	0.21780303030303025	30.589569160997826	335.2380952380953	0.45210141228517975	WB	WB_0002	Bieter	schnell	t	i:	_h	6	WB_0002_Bieter_schnell_03	1043.888888888889	1116.904761904762	stop	alveolar	i-like	BIDer	high	30.589569160997826	103.60544217687084	V:C:	FALSE	Y	260	2048
Bieter	51.678004535147466	87.64172335600904	1047.1655328798186	0.04935036812472939	0.0836942399307059	0.13718172515499927	0.23264913019924144	42.380952380952294	376.71201814058963	0.37093098958333376	WB	WB_0002	Bieter	schnell	t	i:	_h	6	WB_0002_Bieter_schnell_04	944.1836734693878	1031.8253968253969	stop	alveolar	i-like	BIDer	high	42.380952380952294	130.02267573696133	V:C:	FALSE	Y	260	2103
Bieter	62.448979591836746	72.81179138321988	1070.9977324263039	0.05830916135588915	0.0679850098452287	0.1585218442410638	0.184827030449548	49.455782312925066	393.9455782312924	0.4616932103939651	WB	WB_0002	Bieter	schnell	t	i:	_h	6	WB_0002_Bieter_schnell_05	947.4716553287982	1020.2834467120181	stop	alveolar	i-like	BIDer	high	49.455782312925066	122.26757369614495	V:C:	FALSE	Y	252	2118
bitten	32.94784580498845	98.36734693877565	960.7482993197278	0.03429394132502515	0.10238617857395753	0.1306302256585446	0.39000269711408875	33.514739229024826	252.22222222222206	0.25090657917457976	WB	WB_0002	bitten	normal	t	I	n	m	WB_0002_bitten_normal_01	1074.501133786848	1172.8684807256236	stop	alveolar	i-like	bIDen	high	0	98.36734693877565	VC:	FALSE	Y	306	1839
bitten	59.65986394557831	85.07936507936506	1090.952380952381	0.054686038535885835	0.07798632329404916	0.2140242414382171	0.30521434962987054	40.476190476190595	278.75283446712024	0.41218862603791356	WB	WB_0002	bitten	normal	t	I	n	m	WB_0002_bitten_normal_02	937.9931972789116	1023.0725623582766	stop	alveolar	i-like	bIDen	high	0	85.07936507936506	VC:	FALSE	Y	324	1796
bitten	33.76417233560096	110.74829931972795	1124.0816326530614	0.030037117727749578	0.09852335996126849	0.11330086744787718	0.3716329325825598	40.86167800453518	298.0045351473924	0.23364192687902105	WB	WB_0002	bitten	normal	t	I	n	m	WB_0002_bitten_normal_03	948.015873015873	1058.764172335601	stop	alveolar	i-like	bIDen	high	0	110.74829931972795	VC:	FALSE	Y	316	1815
bitten	41.92743764172337	89.47845804988663	1117.437641723356	0.037521053592808315	0.08007467684003329	0.14590073384360455	0.3113706304742366	51.60997732426313	287.3696145124717	0.31906816220880074	WB	WB_0002	bitten	normal	t	I	n	m	WB_0002_bitten_normal_04	994.4104308390023	1083.888888888889	stop	alveolar	i-like	bIDen	high	0	89.47845804988663	VC:	FALSE	Y	305	1763
bitten	42.517006802721085	106.73469387755097	1029.0249433106576	0.04131776112825033	0.10372410753635958	0.14360113349161363	0.3604962855173467	31.247165532879876	296.07709750566903	0.28486782133090255	WB	WB_0002	bitten	normal	t	I	n	m	WB_0002_bitten_normal_05	849.7165532879819	956.4512471655329	stop	alveolar	i-like	bIDen	high	0	106.73469387755097	VC:	FALSE	Y	298	1789
bitten	41.224489795918316	81.13378684807276	869.2970521541948	0.04742278797996656	0.0933326377295495	0.1595296595296593	0.3139698139698147	33.71882086167784	258.41269841269843	0.33691623424759	WB	WB_0002	bitten	schnell	t	I	n	m	WB_0002_bitten_schnell_01	990.1473922902494	1071.2811791383222	stop	alveolar	i-like	bIDen	high	0	81.13378684807276	VC:	FALSE	Y	300	1897
bitten	43.356009070294704	118.14058956916085	1024.4444444444443	0.042321483908096785	0.11532161671610063	0.15063420783108764	0.41046245962341377	30.929705215419744	287.82312925170083	0.26846391463072156	WB	WB_0002	bitten	schnell	t	I	n	m	WB_0002_bitten_schnell_02	1022.6643990929705	1140.8049886621313	stop	alveolar	i-like	bIDen	high	0	118.14058956916085	VC:	FALSE	Y	315	1826
bitten	40.997732426303855	123.4467120181406	1043.0839002267571	0.039304347826086966	0.11834782608695656	0.1347644603458557	0.405784138342278	40.453514739229036	304.2176870748299	0.24931053502482073	WB	WB_0002	bitten	schnell	t	I	n	m	WB_0002_bitten_schnell_03	860.1927437641723	983.6394557823129	stop	alveolar	i-like	bIDen	high	0	123.4467120181406	VC:	FALSE	Y	324	1773
bitten	57.64172335600904	61.38321995464855	889.6145124716554	0.06479404567699833	0.06899979608482873	0.20875420875420875	0.22230434425556397	61.02040816326519	276.1224489795917	0.4842827205181937	WB	WB_0002	bitten	schnell	t	I	n	m	WB_0002_bitten_schnell_04	910.1473922902494	971.530612244898	stop	alveolar	i-like	bIDen	high	0	61.38321995464855	VC:	FALSE	Y	314	1922
bitten	52.24489795918373	127.21088435374145	923.6507936507937	0.05656347433285057	0.1377261679719146	0.17023791931431967	0.41451160041377255	21.247165532879876	306.8934240362812	0.2911296436694469	WB	WB_0002	bitten	schnell	t	I	n	m	WB_0002_bitten_schnell_05	802.0294784580499	929.2403628117913	stop	alveolar	i-like	bIDen	high	0	127.21088435374145	VC:	FALSE	Y	330	1798
bitter	23.87755102040819	98.54875283446711	1134.2630385487528	0.021051158513424387	0.08688350892625096	0.08314908401768804	0.343177511054959	27.84580498866194	287.16553287981856	0.1950361177995927	WB	WB_0002	bitter	normal	t	I	_h	6	WB_0002_bitter_normal_01	994.4557823129252	1093.0045351473923	stop	alveolar	i-like	BIDer	high	27.84580498866194	126.39455782312905	VC:	FALSE	Y	323	1761
bitter	34.21768707482988	100.58956916099771	1033.106575963719	0.03312115891132567	0.09736611062335378	0.1104119411721664	0.32457744933050414	33.968253968253975	309.9092970521541	0.2538267451640031	WB	WB_0002	bitter	normal	t	I	_h	6	WB_0002_bitter_normal_02	920.578231292517	1021.1678004535147	stop	alveolar	i-like	BIDer	high	33.968253968253975	134.5578231292517	VC:	FALSE	Y	307	1772
bitter	31.972789115646265	93.3560090702947	1092.2222222222224	0.029273153819004714	0.08547345693109382	0.10754328426512094	0.31401113568759037	30.385487528344584	297.30158730158723	0.2551112719377603	WB	WB_0002	bitter	normal	t	I	_h	6	WB_0002_bitter_normal_03	1046.7687074829932	1140.124716553288	stop	alveolar	i-like	BIDer	high	30.385487528344584	123.74149659863929	VC:	FALSE	Y	315	1785
bitter	32.53968253968253	135.85034013605434	1193.4920634920636	0.027264263864875637	0.11382592669997903	0.08707524271844656	0.363531553398058	19.36507936507951	373.6961451247166	0.19323996768112042	WB	WB_0002	bitter	normal	t	I	_h	6	WB_0002_bitter_normal_04	928.3560090702948	1064.2063492063492	stop	alveolar	i-like	BIDer	high	19.36507936507951	155.21541950113385	VC:	FALSE	Y	314	1834
bitter	34.98866213151928	124.48979591836724	1192.6984126984128	0.02933571618692726	0.10437659226586553	0.10153987891550406	0.3612792840221107	33.174603174603135	344.58049886621325	0.21939428408929348	WB	WB_0002	bitter	normal	t	I	_h	6	WB_0002_bitter_normal_05	993.7074829931973	1118.1972789115646	stop	alveolar	i-like	BIDer	high	33.174603174603135	157.66439909297037	VC:	FALSE	Y	302	1826
bitter	30.18140589569157	99.3650793650794	1099.863945578231	0.027441035790862576	0.09034306448952668	0.09966304754773482	0.32811681018345207	28.684807256235786	302.83446712018133	0.2329774199194816	WB	WB_0002	bitter	schnell	t	I	_h	6	WB_0002_bitter_schnell_01	795.5895691609977	894.9546485260771	stop	alveolar	i-like	BIDer	high	28.684807256235786	128.04988662131518	VC:	FALSE	Y	344	1766
bitter	33.21995464852614	96.96145124716554	1215.5782312925169	0.027328520529035442	0.07976570224037907	0.1049051199427141	0.3061940565699964	32.72108843537421	316.66666666666674	0.25518202403762447	WB	WB_0002	bitter	schnell	t	I	_h	6	WB_0002_bitter_schnell_02	891.5759637188208	988.5374149659864	stop	alveolar	i-like	BIDer	high	32.72108843537421	129.68253968253975	VC:	FALSE	Y	307	1817
bitter	32.857142857143	97.50566893424025	1136.5079365079364	0.028910614525139797	0.08579409417398234	0.11049260332469164	0.32789385389659864	29.863945578231323	297.3696145124717	0.25204383371021155	WB	WB_0002	bitter	schnell	t	I	_h	6	WB_0002_bitter_schnell_03	925.5895691609978	1023.0952380952381	stop	alveolar	i-like	BIDer	high	29.863945578231323	127.36961451247157	VC:	FALSE	Y	313	1845
bitter	41.541950113378675	114.30839002267555	1155.1700680272106	0.03596176118406847	0.09895373260310529	0.12169523050352057	0.3348611664673834	27.392290249433017	341.3605442176872	0.26655026916921315	WB	WB_0002	bitter	schnell	t	I	_h	6	WB_0002_bitter_schnell_04	933.185941043084	1047.4943310657595	stop	alveolar	i-like	BIDer	high	27.392290249433017	141.70068027210857	VC:	FALSE	Y	328	1777
bitter	35.14739229024951	101.88208616780048	1039.387755102041	0.03381547658005549	0.09802124920915418	0.11173587081891598	0.32388985005767	32.22222222222217	314.5578231292519	0.25649511831871624	WB	WB_0002	bitter	schnell	t	I	_h	6	WB_0002_bitter_schnell_05	1013.9342403628118	1115.8163265306123	stop	alveolar	i-like	BIDer	high	32.22222222222217	134.10430839002265	VC:	FALSE	Y	301	1800
Butter	66.43990929705205	39.31972789115662	986.7573696145124	0.0673315562092103	0.03984741244599704	0.2610012471049345	0.15446285408872315	24.149659863945544	254.5578231292518	0.6282161234991411	WB	WB_0002	Butter	normal	d	U	_h	6	WB_0002_Butter_normal_01	1116.4285714285713	1155.748299319728	stop	alveolar	u-like	BUD-	high	24.149659863945544	63.46938775510216	VC:	FALSE	Y	318	795
Butter	32.49433106575975	94.51247165532868	1165.1927437641725	0.02788751581200749	0.08111316532061874	0.09646583641871456	0.280578929653315	24.172335600907218	336.8480725623583	0.25584717014818875	WB	WB_0002	Butter	normal	d	U	_h	6	WB_0002_Butter_normal_02	1061.8934240362812	1156.4058956916099	stop	alveolar	u-like	BUD-	high	24.172335600907218	118.6848072562359	VC:	FALSE	Y	322	1019
Butter	33.356009070294704	102.63038548752843	1153.968253968254	0.02890548241304768	0.08893692277461197	0.09806012932471142	0.3017132191187256	19.954648526077108	340.15873015873024	0.24528931132232723	WB	WB_0002	Butter	normal	d	U	_h	6	WB_0002_Butter_normal_03	1096.4512471655328	1199.0816326530612	stop	alveolar	u-like	BUD-	high	19.954648526077108	122.58503401360554	VC:	FALSE	Y	328	908
Butter	75.21541950113374	48.458049886621325	1095.578231292517	0.06865362723791778	0.04423057021628894	0.22278191953791385	0.14352877963597296	21.76870748299325	337.6190476190475	0.608177484415108	WB	WB_0002	Butter	normal	d	U	_h	6	WB_0002_Butter_normal_04	954.9773242630384	1003.4353741496598	stop	alveolar	u-like	BUD-	high	21.76870748299325	70.22675736961457	VC:	FALSE	Y	282	690
Butter	74.69387755102048	40.49886621315193	1131.6326530612246	0.06600541027953116	0.03578799719466987	0.2043424317617868	0.11079404466501241	22.24489795918373	365.5328798185941	0.6484251968503939	WB	WB_0002	Butter	normal	d	U	_h	6	WB_0002_Butter_normal_05	693.0498866213152	733.5487528344671	stop	alveolar	u-like	BUD-	high	22.24489795918373	62.74376417233566	VC:	FALSE	Y	310	760
Butter	40.4308390022677	84.69387755102036	980.7936507936508	0.04122257415670602	0.08635239174161324	0.13559966537379314	0.28405201916495537	23.65079365079373	298.1632653061224	0.323124320405945	WB	WB_0002	Butter	schnell	d	U	_h	6	WB_0002_Butter_schnell_01	943.2993197278912	1027.9931972789116	stop	alveolar	u-like	BUD-	high	23.65079365079373	108.3446712018141	VC:	FALSE	Y	331	917
Butter	69.18367346938783	42.811791383219884	989.4784580498867	0.06991933266110557	0.0432670272252268	0.21546610169491548	0.1333333333333331	13.287981859410479	321.08843537414964	0.6177363838833778	WB	WB_0002	Butter	schnell	d	U	_h	6	WB_0002_Butter_schnell_02	862.9138321995465	905.7256235827664	stop	alveolar	u-like	BUD-	high	13.287981859410479	56.09977324263036	VC:	FALSE	Y	291	719
Butter	42.857142857142776	36.05442176870747	950.4761904761905	0.045090180360721356	0.03793300887489263	0.14397806048602094	0.12112440009141462	28.73015873015879	297.6643990929705	0.5431034482758617	WB	WB_0002	Butter	schnell	d	U	_h	6	WB_0002_Butter_schnell_03	853.6394557823129	889.6938775510204	stop	alveolar	u-like	BUD-	high	28.73015873015879	64.78458049886626	VC:	FALSE	Y	311	866
Butter	49.86394557823132	38.59410430839	1000.7256235827664	0.04982778935919518	0.03856611982235111	0.15863511758764984	0.12278170538161877	30.430839002267476	314.3310657596371	0.5637016149705206	WB	WB_0002	Butter	schnell	d	U	_h	6	WB_0002_Butter_schnell_04	829.8526077097506	868.4467120181406	stop	alveolar	u-like	BUD-	high	30.430839002267476	69.02494331065748	VC:	FALSE	Y	305	767
Butter	62.267573696145064	28.321995464852648	997.1655328798186	0.062444570778851564	0.028402501421262123	0.20654381346370795	0.09394509213990235	10.884353741496625	301.47392290249434	0.6873591989987479	WB	WB_0002	Butter	schnell	d	U	_h	6	WB_0002_Butter_schnell_05	870.78231292517	899.1043083900227	stop	alveolar	u-like	BUD-	high	10.884353741496625	39.20634920634927	VC:	FALSE	Y	305	827
Cutter	61.4965986394559	77.07482993197277	969.954648526077	0.06340151957919359	0.07946230274693161	0.23966065747614054	0.300371155885472	18.707482993197345	256.5986394557822	0.4437898870888567	WB	WB_0002	Cutter	normal	d	U	_h	6	WB_0002_Cutter_normal_01	1202.0294784580499	1279.1043083900227	stop	alveolar	u-like	kADer	high	18.707482993197345	95.78231292517012	VC:	FALSE	Y	657	1176
Cutter	72.0861678004535	82.85714285714289	1168.2539682539682	0.06170419254658384	0.0709239130434783	0.23376718876387953	0.2686962276637988	20.476190476190595	308.36734693877565	0.4652422069369236	WB	WB_0002	Cutter	normal	d	U	_h	6	WB_0002_Cutter_normal_02	1066.111111111111	1148.968253968254	stop	alveolar	u-like	kADer	high	20.476190476190595	103.33333333333348	VC:	FALSE	Y	603	1180
Cutter	79.52380952380963	85.26077097505663	1235.1473922902494	0.0643840646227282	0.06902882320543413	0.25233846596632653	0.2705425241041876	28.888888888888914	315.1473922902493	0.4825925416265314	WB	WB_0002	Cutter	normal	d	U	_h	6	WB_0002_Cutter_normal_03	1006.5419501133788	1091.8027210884354	stop	alveolar	u-like	kADer	high	28.888888888888914	114.14965986394554	VC:	FALSE	Y	655	1178
Cutter	75.73696145124723	92.22222222222217	1099.750566893424	0.06886739932782124	0.08385739912163133	0.24039153591478346	0.2927162804088093	23.15192743764169	315.05668934240373	0.45092480086404785	WB	WB_0002	Cutter	normal	d	U	_h	6	WB_0002_Cutter_normal_04	1106.6780045351475	1198.9002267573696	stop	alveolar	u-like	kADer	high	23.15192743764169	115.37414965986386	VC:	FALSE	Y	647	1188
Cutter	72.38095238095252	106.82539682539675	1177.1655328798186	0.06148748868298897	0.09074798220099006	0.19833478314900013	0.29271778302472967	41.15646258503398	364.94331065759616	0.4038972542072637	WB	WB_0002	Cutter	normal	d	U	_h	6	WB_0002_Cutter_normal_05	877.2222222222223	984.047619047619	stop	alveolar	u-like	kADer	high	41.15646258503398	147.98185941043073	VC:	FALSE	Y	597	1166
Cutter	65.03401360544217	94.33106575963723	1027.6190476190475	0.06328611147888256	0.0917957544463569	0.20252807005155002	0.2937645646493893	28.843537414966022	321.1111111111111	0.4080819578827546	WB	WB_0002	Cutter	schnell	d	U	_h	6	WB_0002_Cutter_schnell_01	976.6326530612245	1070.9637188208617	stop	alveolar	u-like	kADer	high	28.843537414966022	123.17460317460325	VC:	FALSE	Y	607	1113
Cutter	86.28117913832205	86.82539682539687	1061.3832199546484	0.08129125985429535	0.08180400367466409	0.28332092330603154	0.2851079672375282	18.57142857142844	304.5351473922901	0.49842808488341633	WB	WB_0002	Cutter	schnell	d	U	_h	6	WB_0002_Cutter_schnell_02	940.8956916099773	1027.7210884353742	stop	alveolar	u-like	kADer	high	18.57142857142844	105.3968253968253	VC:	FALSE	Y	714	1264
Cutter	79.07029478458048	82.19954648526084	1111.3832199546487	0.07114584183465271	0.07396147882151315	0.24270898587039735	0.25231433145402676	25.48752834467109	325.7823129251701	0.4902980877390324	WB	WB_0002	Cutter	schnell	d	U	_h	6	WB_0002_Cutter_schnell_03	968.3106575963719	1050.5102040816328	stop	alveolar	u-like	kADer	high	25.48752834467109	107.68707482993193	VC:	FALSE	Y	651	1136
Cutter	73.51473922902483	69.93197278911566	1002.5623582766439	0.07332684956913114	0.06975323999728589	0.27525895737816225	0.26184411614875197	25.442176870748426	267.0748299319728	0.5124881441669297	WB	WB_0002	Cutter	schnell	d	U	_h	6	WB_0002_Cutter_schnell_04	1081.439909297052	1151.3718820861677	stop	alveolar	u-like	kADer	high	25.442176870748426	95.37414965986409	VC:	FALSE	Y	628	1252
Cutter	85.91836734693868	87.55102040816337	1035.4195011337868	0.08297928255442154	0.08455608602338936	0.2554783898590786	0.26033308610343225	32.06349206349205	336.3038548752835	0.4952941176470583	WB	WB_0002	Cutter	schnell	d	U	_h	6	WB_0002_Cutter_schnell_05	935.2267573696145	1022.7777777777778	stop	alveolar	u-like	kADer	high	32.06349206349205	119.61451247165542	VC:	FALSE	Y	629	1118
hacken	65.32879818594108	105.1473922902494	956.4172335600908	0.0683057518137418	0.1099388306700175	0.24870511049723754	0.40029350828729243	31.043083900226975	262.67573696145143	0.38321362064378844	WB	WB_0002	hacken	normal	k	a	N	m	WB_0002_hacken_normal_01	1070.0340136054422	1175.1814058956916	stop	velar	a-like	hAGen	low	0	105.1473922902494	VC:	FALSE	Y	677	1059
hacken	85.62358276643988	65.1927437641724	953.3333333333333	0.08981494695780408	0.0683839969554256	0.30884999182071005	0.2351545885817115	61.36054421768688	277.2335600907028	0.5677341753119828	WB	WB_0002	hacken	normal	k	a	N	m	WB_0002_hacken_normal_02	950.0340136054422	1015.2267573696146	stop	velar	a-like	hAGen	low	0	65.1927437641724	VC:	FALSE	Y	627	997
hacken	70.47619047619048	67.55102040816337	985.3061224489795	0.07152720243026789	0.06855840927920474	0.2637026981164093	0.2527575089088753	52.24489795918362	267.25623582766445	0.5105963528831934	WB	WB_0002	hacken	normal	k	a	N	m	WB_0002_hacken_normal_03	1024.0702947845805	1091.6213151927439	stop	velar	a-like	hAGen	low	0	67.55102040816337	VC:	FALSE	Y	665	1033
hacken	77.41496598639458	83.62811791383217	1065.1020408163267	0.07268314491920547	0.07851653147686867	0.25302008448825314	0.2733269102497589	11.995464852607824	305.9637188208618	0.4807096592509154	WB	WB_0002	hacken	normal	k	a	_h	N	WB_0002_hacken_normal_04	912.8911564625851	996.5192743764172	stop	velar	a-like	hAGen	low	11.995464852607824	95.62358276644	VC:	FALSE	Y	657	1038
hacken	100.27210884353747	80.81632653061217	1057.8684807256236	0.0947869330360971	0.07639543856640651	0.36281588447653457	0.2924187725631767	42.086167800453495	276.3718820861677	0.5537190082644632	WB	WB_0002	hacken	normal	k	a	N	m	WB_0002_hacken_normal_05	975.3854875283447	1056.2018140589569	stop	velar	a-like	hAGen	low	0	80.81632653061217	VC:	FALSE	Y	608	983
hacken	77.93650793650795	82.44897959183675	901.5873015873016	0.08644366197183101	0.09144869215291752	0.3232693754702785	0.3419864559819414	39.251700680272165	241.08843537414964	0.4859324190583911	WB	WB_0002	hacken	schnell	k	a	N	m	WB_0002_hacken_schnell_01	875.1814058956916	957.6303854875283	stop	velar	a-like	hAGen	low	0	82.44897959183675	VC:	FALSE	Y	630	1004
hacken	60.36281179138325	100.45351473922892	965.9410430839004	0.06249119676980142	0.1039954927461382	0.23868017573746983	0.3972025464000713	18.662131519274453	252.90249433106578	0.37535250987027674	WB	WB_0002	hacken	schnell	k	a	N	m	WB_0002_hacken_schnell_02	1005.9977324263039	1106.4512471655328	stop	velar	a-like	hAGen	low	0	100.45351473922892	VC:	FALSE	Y	639	1009
hacken	84.44444444444457	55.918367346938794	972.9251700680271	0.08679438773131977	0.057474479093833054	0.3196840930551984	0.21169199072881803	60.22675736961446	264.14965986394554	0.6016155088852991	WB	WB_0002	hacken	schnell	k	a	N	m	WB_0002_hacken_schnell_03	991.8934240362812	1047.81179138322	stop	velar	a-like	hAGen	low	0	55.918367346938794	VC:	FALSE	Y	597	1012
hacken	81.47392290249434	58.095238095238074	1018.0952380952381	0.08002583634014879	0.0570626753975678	0.2602868733700376	0.1855983772819471	45.19274376417229	313.0158730158731	0.5837530463038182	WB	WB_0002	hacken	schnell	k	a	_h	N	WB_0002_hacken_schnell_04	915.3628117913833	973.4580498866213	stop	velar	a-like	hAGen	low	45.19274376417229	103.28798185941037	VC:	FALSE	Y	649	991
hacken	90.20408163265313	97.9591836734694	1023.1519274376418	0.08816293965116027	0.09574255889718757	0.3057412958266085	0.33202674659903164	30.521541950113374	295.03401360544217	0.47939262472885047	WB	WB_0002	hacken	schnell	k	a	N	m	WB_0002_hacken_schnell_05	867.5170068027211	965.4761904761905	stop	velar	a-like	hAGen	low	0	97.9591836734694	VC:	FALSE	Y	645	1034
Haken	106.14512471655337	72.83446712018133	1090.9977324263036	0.09729179223910388	0.06675950366844714	0.36971803175104684	0.2536924413553429	44.69387755102048	287.0975056689342	0.5930571392372993	WB	WB_0002	Haken	normal	k	a:	n	k	WB_0002_Haken_normal_01	986.3151927437642	1059.1496598639455	stop	velar	a-like	hAGen	low	0	72.83446712018133	V:C:	FALSE	Y	697	1068
Haken	135.17006802721096	71.92743764172337	1156.167800453515	0.11691215407849063	0.06221193637593897	0.38045698238447806	0.20245085524636203	72.69841269841277	355.2834467120182	0.6526880543085515	WB	WB_0002	Haken	normal	k	a:	N	k	WB_0002_Haken_normal_02	1013.0725623582766	1085	stop	velar	a-like	hAGen	low	0	71.92743764172337	V:C:	FALSE	Y	656	1046
Haken	128.5487528344671	59.38775510204073	1128.4580498866212	0.11391540239123882	0.052627348538129136	0.4054498641109997	0.1873122586182231	56.0544217687077	317.05215419501144	0.6840009652509655	WB	WB_0002	Haken	normal	k	a:	N	k	WB_0002_Haken_normal_03	1133.3219954648525	1192.7097505668933	stop	velar	a-like	hAGen	low	0	59.38775510204073	V:C:	FALSE	Y	598	965
Haken	141.67800453514735	67.70975056689349	1168.8208616780046	0.12121447279076532	0.057929964109031	0.4440338284414751	0.21220950891905352	56.96145124716554	319.0702947845806	0.6766298462204893	WB	WB_0002	Haken	normal	k	a:	n	k	WB_0002_Haken_normal_04	1016.2018140589569	1083.9115646258504	stop	velar	a-like	hAGen	low	0	67.70975056689349	V:C:	FALSE	Y	630	1034
Haken	155.37414965986397	30.657596371881937	1181.9727891156463	0.13145323741007198	0.025937649880095795	0.4599892588614393	0.09076262083780835	94.94331065759661	337.77777777777783	0.835202340321795	WB	WB_0002	Haken	normal	k	a:	N	k	WB_0002_Haken_normal_05	1168.922902494331	1199.580498866213	stop	velar	a-like	hAGen	low	0	30.657596371881937	V:C:	FALSE	Y	544	974
Haken	134.8979591836735	60.47619047619037	1119.2743764172337	0.1205226904376013	0.05403160453808742	0.4574042749500231	0.20505920344456366	37.64172335600915	294.92063492063494	0.6904596100278556	WB	WB_0002	Haken	schnell	k	a:	n	k	WB_0002_Haken_schnell_01	1038.968253968254	1099.4444444444443	stop	velar	a-like	hAGen	low	0	60.47619047619037	V:C:	FALSE	Y	650	990
Haken	128.6394557823129	58.163265306122526	1143.8775510204084	0.11245911388641089	0.0508474576271187	0.44045031055900613	0.19914596273291954	39.59183673469386	292.06349206349205	0.6886380189366348	WB	WB_0002	Haken	schnell	k	a:	n	k	WB_0002_Haken_schnell_02	933.140589569161	991.3038548752835	stop	velar	a-like	hAGen	low	0	58.163265306122526	V:C:	FALSE	Y	635	978
Haken	120.86167800453518	44.71655328798181	1074.0362811791385	0.11253034941412436	0.041634118019634694	0.3839504394179513	0.1420544590116696	65.60090702947855	314.78458049886626	0.7299370035606686	WB	WB_0002	Haken	schnell	k	a:	N	k	WB_0002_Haken_schnell_03	967.3129251700681	1012.0294784580499	stop	velar	a-like	hAGen	low	0	44.71655328798181	V:C:	FALSE	Y	591	1009
Haken	108.48072562358266	61.79138321995492	999.4331065759636	0.10854225751559832	0.06182643221781083	0.3920990082780098	0.223342348987789	42.40362811791351	276.6666666666665	0.6371021440937529	WB	WB_0002	Haken	schnell	k	a:	N	k	WB_0002_Haken_schnell_04	1034.6371882086166	1096.4285714285716	stop	velar	a-like	hAGen	low	0	61.79138321995492	V:C:	FALSE	Y	632	986
Haken	137.32426303854868	55.64625850340133	1089.297052154195	0.12606686373287807	0.051084558058203895	0.45520144317498495	0.18445580276608536	42.99319727891145	301.67800453514724	0.7116333725029377	WB	WB_0002	Haken	schnell	k	a:	N	k	WB_0002_Haken_schnell_05	967.063492063492	1022.7097505668934	stop	velar	a-like	hAGen	low	0	55.64625850340133	V:C:	FALSE	Y	639	1021
Kader	117.02947845804977	19.569160997732524	1101.8140589569161	0.10621527063181713	0.01776085614323944	0.4806295399515736	0.08036878375861471	45.96371882086146	243.49206349206338	0.8567397078353246	WB	WB_0002	Kader	normal	d	a:	6	b	WB_0002_Kader_normal_01	1137.9478458049887	1157.5170068027212	stop	alveolar	a-like	kADer	low	0	19.569160997732524	V:C	FALSE	Y	603	1048
Kader	125.28344671201808	32.56235827664409	1260.952380952381	0.09935620773989348	0.02582362250035974	0.3772103502423703	0.09804055437973677	17.48299319727903	332.1315192743764	0.793707800603361	WB	WB_0002	Kader	normal	d	a:	_h	6	WB_0002_Kader_normal_02	1264.6371882086166	1297.1995464852607	stop	alveolar	a-like	kADer	low	17.48299319727903	50.04535147392312	V:C	FALSE	Y	572	1009
Kader	141.3151927437641	19.229024943310606	1249.546485260771	0.1130931857363215	0.015388803193902506	0.387996513510148	0.05279541775619461	88.59410430839011	364.2176870748299	0.8802259887005652	WB	WB_0002	Kader	normal	d	a:	6	b	WB_0002_Kader_normal_03	1154.3877551020407	1173.6167800453513	stop	alveolar	a-like	kADer	low	0	19.229024943310606	V:C	FALSE	Y	579	989
Kader	128.39002267573687	41.405895691609885	1150.1814058956916	0.11162588963586531	0.035999447982177635	0.3933856735913288	0.12686722712429624	11.405895691610112	326.37188208616783	0.7561431623931627	WB	WB_0002	Kader	normal	d	a:	_h	6	WB_0002_Kader_normal_04	1096.2471655328798	1137.6530612244896	stop	alveolar	a-like	kADer	low	11.405895691610112	52.81179138322	V:C	FALSE	Y	591	1037
Kader	127.2335600907029	19.07029478458071	1121.6780045351475	0.1134314478631787	0.01700157684065842	0.40323392022996735	0.060438375853396266	12.675736961451094	315.5328798185942	0.8696528208307488	WB	WB_0002	Kader	normal	d	a:	_h	6	WB_0002_Kader_normal_05	1075.3628117913831	1094.4331065759638	stop	alveolar	a-like	kADer	low	12.675736961451094	31.746031746031804	V:C	FALSE	Y	583	1036
Kader	109.52380952380952	26.96145124716554	1063.673469387755	0.10296751087234587	0.02534748870128764	0.35798991995256474	0.08812629706492746	60.5895691609976	305.9410430839	0.8024588802126599	WB	WB_0002	Kader	schnell	d	a:	6	b	WB_0002_Kader_schnell_01	981.031746031746	1007.9931972789116	stop	alveolar	a-like	kADer	low	0	26.96145124716554	V:C	FALSE	Y	588	1010
Kader	112.10884353741494	22.6303854875282	1122.4943310657595	0.09987475253525109	0.020160801583774268	0.38468720821662	0.07765328353563601	9.795918367346985	291.42857142857133	0.8320430831369917	WB	WB_0002	Kader	schnell	d	a:	_h	6	WB_0002_Kader_schnell_02	1021.9387755102041	1044.5691609977323	stop	alveolar	a-like	kADer	low	9.795918367346985	32.42630385487519	V:C	FALSE	Y	580	1011
Kader	110.47619047619071	19.886621315192656	1146.077097505669	0.0963950773614026	0.017351905346048753	0.3529923199536306	0.06354151572235879	10.680272108843383	312.9705215419501	0.847451730735781	WB	WB_0002	Kader	schnell	d	a:	_h	6	WB_0002_Kader_schnell_03	1013.7755102040818	1033.6621315192745	stop	alveolar	a-like	kADer	low	10.680272108843383	30.56689342403604	V:C	FALSE	Y	578	1061
Kader	126.9387755102041	14.421768707483011	1179.2743764172335	0.10764142598930894	0.012229358150982595	0.4073642846747201	0.04628147285693502	34.05895691609976	311.6099773242629	0.8979788257940327	WB	WB_0002	Kader	schnell	d	a:	_h	6	WB_0002_Kader_schnell_04	922.0294784580499	936.4512471655329	stop	alveolar	a-like	kADer	low	34.05895691609976	48.48072562358277	V:C	FALSE	Y	631	1033
Kader	138.50340136054422	32.90249433106578	1080.0226757369614	0.12824119758970376	0.03046463289172565	0.4040751521566553	0.09599100291082305	73.26530612244892	342.766439909297	0.8080433919830664	WB	WB_0002	Kader	schnell	d	a:	6	b	WB_0002_Kader_schnell_05	960.9863945578231	993.8888888888889	stop	alveolar	a-like	kADer	low	0	32.90249433106578	V:C	FALSE	Y	584	1025
Kater	74.87528344671205	28.66213151927434	1066.4852607709752	0.07020751828542271	0.026875318931791084	0.2699697489984466	0.10334396206360871	17.2789115646259	277.34693877551024	0.7231712658782308	WB	WB_0002	Kater	normal	t	a:	_h	6	WB_0002_Kater_normal_01	932.5283446712018	961.1904761904761	stop	alveolar	a-like	kADer	low	17.2789115646259	45.94104308390024	V:C:	FALSE	Y	337	792
Kater	76.53061224489772	30.45351473922915	1100.498866213152	0.06954174565235287	0.027672463529217945	0.25038949476964084	0.09963647154833483	22.471655328798306	305.64625850340144	0.7153454853751575	WB	WB_0002	Kater	normal	t	a:	_h	6	WB_0002_Kater_normal_02	1060.6235827664398	1091.077097505669	stop	alveolar	a-like	kADer	low	22.471655328798306	52.925170068027455	V:C:	FALSE	Y	356	770
Kater	79.38775510204084	31.859410430839034	1129.2290249433106	0.07030261651840401	0.02821341794011931	0.25774865640874633	0.10343812118088798	17.120181405895664	308.0045351473923	0.7136159804321238	WB	WB_0002	Kater	normal	t	a:	_h	6	WB_0002_Kater_normal_03	1023.7074829931973	1055.5668934240364	stop	alveolar	a-like	kADer	low	17.120181405895664	48.9795918367347	V:C:	FALSE	Y	340	809
Kater	93.40136054421782	29.13832199546482	1146.8480725623583	0.08144179057260373	0.02540730781398289	0.2860416666666672	0.08923611111111104	16.848072562358084	326.53061224489784	0.7622131754256111	WB	WB_0002	Kater	normal	t	a:	_h	6	WB_0002_Kater_normal_04	1008.560090702948	1037.6984126984128	stop	alveolar	a-like	kADer	low	16.848072562358084	45.986394557822905	V:C:	FALSE	Y	331	815
Kater	96.14512471655325	27.77777777777783	1213.5827664399092	0.0792242007511351	0.022889067433995446	0.24030832010881878	0.06942870097483576	13.015873015873012	400.0907029478458	0.7758462946020125	WB	WB_0002	Kater	normal	t	a:	_h	6	WB_0002_Kater_normal_05	1134.0249433106576	1161.8027210884354	stop	alveolar	a-like	kADer	low	13.015873015873012	40.79365079365084	V:C:	FALSE	Y	399	862
Kater	60.27210884353735	22.879818594104222	961.859410430839	0.06266207741996316	0.02378707152623877	0.2288814259881165	0.08688538706621855	14.693877551020364	263.33333333333337	0.7248431960730848	WB	WB_0002	Kater	schnell	t	a:	_h	6	WB_0002_Kater_schnell_01	984.5918367346939	1007.4716553287981	stop	alveolar	a-like	kADer	low	14.693877551020364	37.573696145124586	V:C:	FALSE	Y	347	819
Kater	60.5895691609976	27.437641723356137	964.9886621315193	0.06278785600150376	0.02843312341385482	0.21277273451186451	0.09635292243987943	18.480725623582657	284.7619047619047	0.6883049974240067	WB	WB_0002	Kater	schnell	t	a:	_h	6	WB_0002_Kater_schnell_02	890.328798185941	917.7664399092971	stop	alveolar	a-like	kADer	low	18.480725623582657	45.918367346938794	V:C:	FALSE	Y	338	845
Kater	73.17460317460313	37.98185941043084	940.3854875283447	0.07781341178172695	0.04038966988980251	0.26203816483962616	0.13601299228583022	56.0544217687077	279.2517006802723	0.6583027335781312	WB	WB_0002	Kater	schnell	t	a:	6	f	WB_0002_Kater_schnell_03	995.204081632653	1033.1859410430839	stop	alveolar	a-like	kADer	low	0	37.98185941043084	V:C:	FALSE	Y	379	971
Kater	75.57823129251699	21.133786848072532	981.1337868480725	0.07703152445225107	0.02154016825367474	0.27130647130647123	0.07586487586487577	23.718820861677955	278.57142857142856	0.7814771395076203	WB	WB_0002	Kater	schnell	t	a:	_h	6	WB_0002_Kater_schnell_04	879.4444444444445	900.578231292517	stop	alveolar	a-like	kADer	low	23.718820861677955	44.85260770975049	V:C:	FALSE	Y	339	846
Kater	95.53287981859421	29.478458049886513	1062.6303854875284	0.0899022662285008	0.02774102684477818	0.320868240670221	0.09900990099009858	58.934240362812034	297.73242630385505	0.7641937239252684	WB	WB_0002	Kater	schnell	t	a:	6	f	WB_0002_Kater_schnell_05	942.8911564625851	972.3696145124716	stop	alveolar	a-like	kADer	low	0	29.478458049886513	V:C:	FALSE	Y	347	811
Lupen	65.46485260770987	52.199546485260726	981.9047619047618	0.06667128539097514	0.05316151678906282	0.22183802059320776	0.17688642999846305	36.57596371882096	295.1020408163265	0.5563692426286382	WB	WB_0002	Lupe	normal	p	u:	_h	m	WB_0002_Lupe_normal_01	1188.8321995464853	1241.031746031746	stop	labial	u-like	CUBe	high	36.57596371882096	88.77551020408168	V:C:	FALSE	Y	321	851
Lupen	82.35827664399085	44.67120181405892	891.9047619047619	0.09233976559123373	0.05008517021330685	0.3666094680528916	0.19884929847582503	20.408163265306257	224.64852607709747	0.6483398786147804	WB	WB_0002	Lupe	normal	p	u:	_h	m	WB_0002_Lupe_normal_02	1002.7551020408163	1047.4263038548752	stop	labial	u-like	CUBe	high	20.408163265306257	65.079365079365175	V:C:	FALSE	Y	319	818
Lupen	93.19727891156458	92.9024943310659	1042.8798185941043	0.08936531060424861	0.08908264660477062	0.2729627415819883	0.2720993557813645	88.14058956916085	341.42857142857144	0.5007920068234429	WB	WB_0002	Lupe	normal	p	u:	m	b	WB_0002_Lupe_normal_03	924.0702947845805	1016.9727891156464	stop	labial	u-like	CUBe	high	0	92.9024943310659	V:C:	FALSE	Y	312	849
Lupen	81.47392290249434	94.58049886621325	1110.8616780045352	0.07334299536630673	0.08514156239155737	0.2359004661545532	0.2738493861204126	94.46712018140579	345.374149659864	0.4627769191138586	WB	WB_0002	Lupe	normal	p	u:	m	b	WB_0002_Lupe_normal_04	916.7913832199547	1011.371882086168	stop	labial	u-like	CUBe	high	0	94.58049886621325	V:C:	FALSE	Y	308	815
Lupen	72.76643990929699	70.45351473922915	1087.8684807256234	0.06688900468994263	0.06476289734236594	0.2313960196134986	0.2240409576002312	84.55782312925157	314.4671201814058	0.5080747308423046	WB	WB_0002	Lupe	normal	p	u:	m	b	WB_0002_Lupe_normal_05	987.2222222222222	1057.6757369614513	stop	labial	u-like	CUBe	high	0	70.45351473922915	V:C:	FALSE	Y	328	845
Lupen	70.74829931972795	48.39002267573687	828.2086167800454	0.0854232833205564	0.05842733545066247	0.2551312454002781	0.17450323002698462	77.77777777777783	277.30158730158746	0.5938332698896086	WB	WB_0002	Lupe	schnell	p	u:	m	b	WB_0002_Lupe_schnell_01	916.6099773242631	965	stop	labial	u-like	CUBe	high	0	48.39002267573687	V:C:	FALSE	Y	323	855
Lupen	74.87528344671205	71.17913832199542	894.5351473922901	0.08370300894826235	0.07957109178939893	0.28586269587048735	0.2717513635183098	60.58956916099794	261.9274376417235	0.5126533147026862	WB	WB_0002	Lupe	schnell	p	u:	m	b	WB_0002_Lupe_schnell_02	932.6190476190476	1003.798185941043	stop	labial	u-like	CUBe	high	0	71.17913832199542	V:C:	FALSE	Y	321	948
Lupen	85.75963718820856	68.04988662131518	1066.5079365079364	0.08041162587970144	0.06380626368719834	0.2862982588947765	0.22717638152914454	68.79818594104313	299.54648526077096	0.5575703965796843	WB	WB_0002	Lupe	schnell	p	u:	m	b	WB_0002_Lupe_schnell_03	890.328798185941	958.3786848072561	stop	labial	u-like	CUBe	high	0	68.04988662131518	V:C:	FALSE	Y	319	925
Lupen	77.25623582766434	95.91836734693868	1025.736961451247	0.07531778490107213	0.09351166132419579	0.2508467088793991	0.3114416139007508	39.478458049886626	307.98185941043073	0.4461175854393087	WB	WB_0002	Lupe	schnell	p	u:	m	b	WB_0002_Lupe_schnell_04	870.4421768707483	966.360544217687	stop	labial	u-like	CUBe	high	0	95.91836734693868	V:C:	FALSE	Y	296	794
Lupen	100.81632653061217	44.87528344671205	1108.5714285714284	0.09094256259204707	0.04048028145966293	0.30032423669278546	0.13368008646311813	100.88435374149662	335.69160997732433	0.6919844357976651	WB	WB_0002	Lupe	schnell	p	u:	m	b	WB_0002_Lupe_schnell_05	858.6281179138322	903.5034013605442	stop	labial	u-like	CUBe	high	0	44.87528344671205	V:C:	FALSE	Y	313	854
Pudding	23.401360544217596	63.287981859410365	1108.0498866213152	0.021119410621098865	0.05711654558477432	0.07822922983626404	0.21156761673741625	22.81179138321977	299.13832199546505	0.2699450693172895	WB	WB_0002	Pudding	normal	d	U	_h	I	WB_0002_Pudding_normal_01	1056.6780045351475	1119.9659863945578	stop	alveolar	u-like	BUD-	high	22.81179138321977	86.09977324263014	VC	FALSE	Y	349	976
Pudding	33.44671201814094	49.47845804988651	1176.9387755102039	0.028418395853804516	0.04203995915457672	0.10181542072202776	0.15061779526471983	23.605442176870838	328.5034013605441	0.4033360678151521	WB	WB_0002	Pudding	normal	d	U	_h	I	WB_0002_Pudding_normal_02	1122.324263038549	1171.8027210884354	stop	alveolar	u-like	BUD-	high	23.605442176870838	73.08390022675735	VC	FALSE	Y	340	1092
Pudding	33.80952380952385	48.54875283446711	1115.9410430839002	0.030296872777518174	0.04350476500111758	0.0973047053449065	0.13972459701102918	15.192743764172292	347.46031746031736	0.4105176211453748	WB	WB_0002	Pudding	normal	d	U	_h	I	WB_0002_Pudding_normal_03	952.5283446712018	1001.0770975056689	stop	alveolar	u-like	BUD-	high	15.192743764172292	63.7414965986394	VC	FALSE	Y	331	943
Pudding	31.632653061224573	44.761904761904816	1153.8775510204082	0.027414220021223984	0.03879259521282872	0.09430773391022201	0.1334505137912387	14.195011337868664	335.41950113378675	0.41406945681211077	WB	WB_0002	Pudding	normal	d	U	_h	I	WB_0002_Pudding_normal_04	1142.4603174603174	1187.2222222222222	stop	alveolar	u-like	BUD-	high	14.195011337868664	58.95691609977348	VC	FALSE	Y	341	976
Pudding	50.340136054421805	37.30158730158723	1209.546485260771	0.041619017266268	0.03083931684820301	0.14741035856573712	0.10922974767596258	18.775510204081684	341.4965986394559	0.5743855109961197	WB	WB_0002	Pudding	normal	d	U	_h	I	WB_0002_Pudding_normal_05	1050.8049886621316	1088.1065759637188	stop	alveolar	u-like	BUD-	high	18.775510204081684	56.07709750566892	VC	FALSE	Y	331	1002
Pudding	45.963718820861686	37.68707482993216	1012.8571428571427	0.04538025835628094	0.03720867754718268	0.15673084357844275	0.1285084667130602	20.566893424036152	293.26530612244903	0.5494714014638101	WB	WB_0002	Pudding	schnell	d	U	_h	I	WB_0002_Pudding_schnell_01	965.6802721088435	1003.3673469387757	stop	alveolar	u-like	BUD-	high	20.566893424036152	58.25396825396831	VC	FALSE	Y	355	925
Pudding	33.42403628117904	39.93197278911566	1123.764172335601	0.02974292747891351	0.03553412163525567	0.10131280500378007	0.12103924668362095	14.988662131519277	329.9092970521541	0.45564142194744894	WB	WB_0002	Pudding	schnell	d	U	_h	I	WB_0002_Pudding_schnell_02	935.2494331065759	975.1814058956916	stop	alveolar	u-like	BUD-	high	14.988662131519277	54.92063492063494	VC	FALSE	Y	335	1014
Pudding	41.04308390022686	30.566893424036266	1090.4761904761906	0.037637762528592314	0.02803077562902889	0.14397072860324567	0.10722239898186442	23.628117913832057	285.07936507936506	0.5731475617479425	WB	WB_0002	Pudding	schnell	d	U	_h	I	WB_0002_Pudding_schnell_03	908.6281179138323	939.19501133786855	stop	alveolar	u-like	BUD-	high	23.628117913832057	54.19501133786832	VC	FALSE	Y	338	1001
Pudding	40.72562358276639	39.63718820861675	1113.0839002267574	0.03658809868193203	0.035610243037871504	0.12389624724061792	0.12058498896247229	14.05895691609976	328.70748299319735	0.5067720090293453	WB	WB_0002	Pudding	schnell	d	U	_h	I	WB_0002_Pudding_schnell_04	950.3514739229025	989.9886621315193	stop	alveolar	u-like	BUD-	high	14.05895691609976	53.69614512471651	VC	FALSE	Y	331	919
Pudding	56.03174603174614	33.24263038548747	1225.2154195011337	0.045732158720758156	0.027132069884512836	0.14115160516394407	0.08374271678281718	17.41496598639469	396.96145124716554	0.6276352552705113	WB	WB_0002	Pudding	schnell	d	U	_h	I	WB_0002_Pudding_schnell_05	994.6598639455783	1027.9024943310658	stop	alveolar	u-like	BUD-	high	17.41496598639469	50.657596371882164	VC	FALSE	Y	334	888
Puder	64.64852607709759	39.61451247165519	1217.5963718820863	0.05309520262216931	0.032535011918951015	0.1805344478216821	0.11062563323201582	19.841269841270105	358.0952380952381	0.6200521966072217	WB	WB_0002	Puder	normal	d	u:	_h	6	WB_0002_Puder_normal_01	1092.8231292517007	1132.437641723356	stop	alveolar	u-like	BUD-	high	19.841269841270105	59.455782312925294	V:C	FALSE	Y	335	901
Puder	61.065759637188194	39.22902494331072	1187.845804988662	0.05140882712278558	0.033025351252290835	0.22016023544800514	0.14143230869849596	25.94104308390024	277.3696145124717	0.6088627628306575	WB	WB_0002	Puder	normal	d	u:	_h	6	WB_0002_Puder_normal_02	879.1950113378684	918.4240362811792	stop	alveolar	u-like	BUD-	high	25.94104308390024	65.17006802721096	V:C	FALSE	Y	315	780
Puder	56.37188208616783	45.94104308390013	1139.0249433106578	0.04949134996317017	0.04033365849774034	0.18997401803454078	0.15482194711905817	16.553287981859512	296.7346938775511	0.5509751773049653	WB	WB_0002	Puder	normal	d	u:	_h	6	WB_0002_Puder_normal_03	986.2925170068028	1032.233560090703	stop	alveolar	u-like	BUD-	high	16.553287981859512	62.49433106575964	V:C	FALSE	Y	318	858
Puder	81.83673469387747	37.25623582766434	1118.0725623582764	0.07319447542945215	0.033321840712272045	0.25485488312972215	0.11602287974013113	25.691609977324333	321.1111111111112	0.6871667936024373	WB	WB_0002	Puder	normal	d	u:	_h	6	WB_0002_Puder_normal_04	900.5555555555555	937.8117913832199	stop	alveolar	u-like	BUD-	high	25.691609977324333	62.947845804988674	V:C	FALSE	Y	292	696
Puder	87.52834467120192	25.442176870748312	1211.700680272109	0.07223594580432675	0.02099708061980688	0.24253848570530973	0.07049952874646563	90.86167800453518	360.8843537414966	0.774789241268567	WB	WB_0002	Puder	normal	d	u:	6	k	WB_0002_Puder_normal_05	848.8321995464853	874.2743764172336	stop	alveolar	u-like	BUD-	high	0	25.442176870748312	V:C	FALSE	Y	287	776
Puder	56.14512471655337	44.399092970521565	828.5487528344672	0.06776321191056141	0.05358657872410304	0.2302827380952384	0.18210565476190482	13.492063492063494	243.80952380952385	0.5584122688317549	WB	WB_0002	Puder	schnell	d	u:	_h	6	WB_0002_Puder_schnell_01	823.4807256235828	867.8798185941043	stop	alveolar	u-like	BUD-	high	13.492063492063494	57.89115646258506	V:C	FALSE	Y	318	695
Puder	50.02267573696156	33.44671201814049	1004.9206349206347	0.049777737662748046	0.03328293882708658	0.19523851668289266	0.13054252588724624	20.24943310657602	256.2131519274377	0.5992936701983169	WB	WB_0002	Puder	schnell	d	u:	_h	6	WB_0002_Puder_schnell_02	830.3061224489796	863.7528344671201	stop	alveolar	u-like	BUD-	high	20.24943310657602	53.69614512471651	V:C	FALSE	Y	333	941
Puder	56.1678004535147	31.746031746031804	1096.7120181405896	0.05121472138943447	0.028946552258864933	0.18240058910161983	0.10309278350515479	20.453514739229036	307.93650793650806	0.6388960536497286	WB	WB_0002	Puder	schnell	d	u:	_h	6	WB_0002_Puder_schnell_03	935.7029478458049	967.4489795918367	stop	alveolar	u-like	BUD-	high	20.453514739229036	52.19954648526084	V:C	FALSE	Y	326	890
Puder	51.04308390022686	32.38095238095218	1133.968253968254	0.04501279795232772	0.02855543113101886	0.17032384987893492	0.10805084745762643	13.854875283446859	299.68253968253975	0.6118510464800238	WB	WB_0002	Puder	schnell	d	u:	_h	6	WB_0002_Puder_schnell_04	868.0839002267575	900.4648526077096	stop	alveolar	u-like	BUD-	high	13.854875283446859	46.23582766439904	V:C	FALSE	Y	315	906
Puder	48.866213151927354	31.564625850340235	1034.4671201814058	0.04723805348531338	0.03051293292415617	0.16005644682115236	0.10338680926916248	31.51927437641723	305.30612244897975	0.6075556808570611	WB	WB_0002	Puder	schnell	d	u:	_h	6	WB_0002_Puder_schnell_05	947.2675736961451	978.8321995464853	stop	alveolar	u-like	BUD-	high	31.51927437641723	63.083900226757464	V:C	FALSE	Y	316	898
Pute	33.33333333333326	70.06802721088434	1019.0249433106577	0.03271100825563534	0.06875987449653972	0.09956651314007023	0.2092928745597399	26.825396825396865	334.78458049886615	0.32236842105263114	WB	WB_0002	Pute	normal	t	u:	_h	@	WB_0002_Pute_normal_01	1142.891156462585	1212.9591836734694	stop	alveolar	u-like	BUD-	high	26.825396825396865	96.8934240362812	V:C:	FALSE	Y	390	1454
Pute	58.43537414965965	79.77324263038577	1095.6916099773243	0.05333195364238391	0.07280629139072872	0.16788273615635108	0.22918566775244367	21.360544217686993	348.07256235827685	0.4228055783429023	WB	WB_0002	Pute	normal	t	u:	_h	@	WB_0002_Pute_normal_02	1062.596371882086	1142.3696145124718	stop	alveolar	u-like	BUD-	high	21.360544217686993	101.13378684807276	V:C:	FALSE	Y	315	845
Pute	58.73015873015879	72.63038548752843	1080.1360544217687	0.05437292690095316	0.06724188604778107	0.16994750656167998	0.21017060367454093	28.63945578231278	345.578231292517	0.44709131710685307	WB	WB_0002	Pute	normal	t	u:	_h	@	WB_0002_Pute_normal_03	865.952380952381	938.5827664399094	stop	alveolar	u-like	BUD-	high	28.63945578231278	101.26984126984121	V:C:	FALSE	Y	314	837
Pute	57.02947845804988	68.52607709750566	1123.8548752834467	0.0507445220128324	0.060974133408659856	0.16704303931987238	0.2007173219978745	20.589569160997826	341.4058956916101	0.4542170850641141	WB	WB_0002	Pute	normal	t	u:	_h	@	WB_0002_Pute_normal_04	890.0113378684807	958.5374149659864	stop	alveolar	u-like	BUD-	high	20.589569160997826	89.11564625850349	V:C:	FALSE	Y	307	794
Pute	47.30158730158735	86.53061224489784	1104.2630385487528	0.042835434720111754	0.07836050761838258	0.1458639255996086	0.266834487098804	22.040816326530717	324.2857142857142	0.35343951202982093	WB	WB_0002	Pute	normal	t	u:	_h	@	WB_0002_Pute_normal_05	922.1655328798187	1008.6961451247165	stop	alveolar	u-like	BUD-	high	22.040816326530717	108.57142857142856	V:C:	FALSE	Y	302	728
Pute	49.84126984126999	72.65306122448976	1073.4467120181405	0.04643106107015372	0.06768203806586533	0.1540186391983748	0.22451124658398142	33.35600907029482	323.6054421768707	0.40688633839318855	WB	WB_0002	Pute	schnell	t	u:	_h	@	WB_0002_Pute_schnell_01	901.2131519274377	973.8662131519275	stop	alveolar	u-like	BUD-	high	33.35600907029482	106.00907029478458	V:C:	FALSE	Y	338	806
Pute	52.60770975056687	71.33786848072543	1089.1836734693877	0.04830012699602355	0.06549663772822834	0.1751472142533594	0.237505662086667	17.913832199546732	300.36281179138325	0.42444200512257646	WB	WB_0002	Pute	schnell	t	u:	_h	@	WB_0002_Pute_schnell_02	992.3696145124717	1063.7074829931971	stop	alveolar	u-like	BUD-	high	17.913832199546732	89.25170068027217	V:C:	FALSE	Y	385	888
Pute	33.12925170068024	75.80498866213156	1067.7777777777778	0.03102635435027286	0.07099322559408783	0.1047386909455874	0.23965875690013633	28.45804988662121	316.3038548752835	0.30412156536219787	WB	WB_0002	Pute	schnell	t	u:	_h	@	WB_0002_Pute_schnell_03	1052.482993197279	1128.2879818594106	stop	alveolar	u-like	BUD-	high	28.45804988662121	104.26303854875277	V:C:	FALSE	Y	332	1016
Pute	58.344671201814094	52.01814058956916	1067.3015873015872	0.054665590209909104	0.0487379960907623	0.19073387694588595	0.170051890289103	38.18594104308386	305.89569160997735	0.5286624203821658	WB	WB_0002	Pute	schnell	t	u:	_h	@	WB_0002_Pute_schnell_04	856.9047619047619	908.9229024943311	stop	alveolar	u-like	BUD-	high	38.18594104308386	90.20408163265301	V:C:	FALSE	Y	316	729
Pute	49.81859410430843	77.18820861678	1112.2448979591836	0.0447910295616718	0.06939857288481138	0.14697618410489716	0.22772277227722768	17.029478458049994	338.95691609977314	0.39225138368148577	WB	WB_0002	Pute	schnell	t	u:	_h	@	WB_0002_Pute_schnell_05	879.625850340136	956.814058956916	stop	alveolar	u-like	BUD-	high	17.029478458049994	94.21768707483	V:C:	FALSE	Y	330	985
Rabbi	75.17006802721096	127.89115646258506	957.4149659863945	0.07851357112405863	0.13357965041921277	0.19502294387575028	0.3318037416166608	15.328798185940968	385.4421768707483	0.37018425460636534	WB	WB_0002	Rabbi	normal	b	a	_h	i	WB_0002_Rabbi_normal_01	925.7709750566894	1053.6621315192745	stop	labial	a-like	rABe	low	15.328798185940968	143.21995464852603	VC	FALSE	Y	648	1145
Rabbi	75.2380952380953	109.59183673469374	942.9478458049886	0.07979030396306279	0.11622258560984981	0.20094476744186074	0.29269622093023234	25.578231292517103	374.4217687074828	0.4070666175929339	WB	WB_0002	Rabbi	normal	b	a	_h	i	WB_0002_Rabbi_normal_02	1075.9977324263039	1185.5895691609976	stop	labial	a-like	rABe	low	25.578231292517103	135.17006802721085	VC	FALSE	Y	668	1166
Rabbi	81.06575963718831	93.76417233560096	951.3832199546484	0.08520831347125571	0.09855562970731249	0.22593692725778947	0.26132844593313537	25.60090702947832	358.79818594104324	0.4636835278858627	WB	WB_0002	Rabbi	normal	b	a	_h	i	WB_0002_Rabbi_normal_03	1026.859410430839	1120.62358276644	stop	labial	a-like	rABe	low	25.60090702947832	119.36507936507928	VC	FALSE	Y	612	1158
Rabbi	96.1678004535147	139.81859410430843	1043.6507936507935	0.09214557305812056	0.13397066811515487	0.21441933363668522	0.3117447798169776	23.46938775510216	448.50340136054433	0.4075141731526855	WB	WB_0002	Rabbi	normal	b	a	_h	i	WB_0002_Rabbi_normal_04	814.4104308390022	954.2290249433106	stop	labial	a-like	rABe	low	23.46938775510216	163.2879818594106	VC	FALSE	Y	593	1165
Rabbi	107.80045351473916	45.32879818594097	971.9954648526075	0.11090633383879618	0.046634783623002385	0.3190818175716489	0.1341700785287601	28.843537414966022	337.84580498866217	0.7039834147786171	WB	WB_0002	Rabbi	normal	b	a	_h	i	WB_0002_Rabbi_normal_05	1049.9659863945578	1095.2947845804988	stop	labial	a-like	rABe	low	28.843537414966022	74.17233560090699	VC	FALSE	Y	614	1196
Rabbi	88.23129251700686	93.08390022675735	846.3945578231292	0.10424369072496392	0.10997695975995284	0.25112946947205383	0.2649412675874531	14.761904761904816	351.33786848072566	0.4866183091545775	WB	WB_0002	Rabbi	schnell	b	a	_h	i	WB_0002_Rabbi_schnell_01	955.952380952381	1049.0362811791383	stop	labial	a-like	rABe	low	14.761904761904816	107.84580498866217	VC	FALSE	Y	634	1175
Rabbi	80.13605442176879	114.30839002267567	924.4897959183675	0.08668138337012517	0.12364483688986991	0.20096673301108922	0.2866647711117428	15.51020408163265	398.7528344671201	0.4121282798833823	WB	WB_0002	Rabbi	schnell	b	a	_h	i	WB_0002_Rabbi_schnell_02	842.2789115646259	956.5873015873016	stop	labial	a-like	rABe	low	15.51020408163265	129.81859410430832	VC	FALSE	Y	626	1186
Rabbi	87.66439909297048	89.38775510204096	897.0748299319728	0.09772250448674195	0.09964358838249807	0.2427019900809843	0.24747316215707243	15.94104308390024	361.20181405895687	0.49513319672131095	WB	WB_0002	Rabbi	schnell	b	a	_h	i	WB_0002_Rabbi_schnell_03	799.2857142857142	888.6734693877552	stop	labial	a-like	rABe	low	15.94104308390024	105.3287981859412	VC	FALSE	Y	616	1188
Rabbi	99.16099773242638	72.58503401360542	939.2290249433106	0.10557701593433133	0.07728150651859003	0.3072869088609377	0.2249314875974984	9.501133786847959	322.69841269841265	0.5773699498283604	WB	WB_0002	Rabbi	schnell	b	a	_h	i	WB_0002_Rabbi_schnell_04	865.702947845805	938.2879818594105	stop	labial	a-like	rABe	low	9.501133786847959	82.08616780045338	VC	FALSE	Y	570	1161
Rabbi	103.94557823129253	73.01587301587301	846.5306122448981	0.12279009964641595	0.08625308046715953	0.2968142968142968	0.20849520849520845	17.59637188208626	350.20408163265313	0.5873910814966684	WB	WB_0002	Rabbi	schnell	b	a	_h	i	WB_0002_Rabbi_schnell_05	708.9909297052154	782.0068027210884	stop	labial	a-like	rABe	low	17.59637188208626	90.61224489795927	VC	FALSE	Y	601	1146
Rabe	140.6349206349206	73.15192743764169	1178.7755102040815	0.11930594028931978	0.06205755617112956	0.40671519443897947	0.2115548560561347	13.673469387755176	345.7823129251701	0.6578277471361901	WB	WB_0002	Rabe	normal	b	a:	_h	@	WB_0002_Rabe_normal_01	1106.9274376417234	1180.079365079365	stop	labial	a-like	rABe	low	13.673469387755176	86.82539682539687	V:C	FALSE	Y	658	1110
Rabe	171.33786848072566	53.90022675736964	1724.5691609977325	0.0993511146758532	0.03125431439710205	0.480814508431435	0.15125676105631566	21.54195011337879	356.3492063492064	0.7606966676734118	WB	WB_0002	Rabe	normal	b	a:	_h	@	WB_0002_Rabe_normal_02	1141.8934240362812	1195.7936507936508	stop	labial	a-like	rABe	low	21.54195011337879	75.44217687074843	V:C	FALSE	Y	674	1134
Rabe	152.01814058956916	50.022675736961446	1269.206349206349	0.11977417280068609	0.03941256342456943	0.4306269270298049	0.1417009249743063	11.337868480725547	353.0158730158729	0.7524130190796857	WB	WB_0002	Rabe	normal	b	a:	_h	@	WB_0002_Rabe_normal_03	1192.0521541950113	1242.0748299319728	stop	labial	a-like	rABe	low	11.337868480725547	61.36054421768699	V:C	FALSE	Y	631	1099
Rabe	165.03401360544217	58.59410430838989	1310.4988662131518	0.12593220632256502	0.044711297215925705	0.44462092980634116	0.157859368318162	47.12018140589589	371.17913832199554	0.7379841817075649	WB	WB_0002	Rabe	normal	b	a:	@	f	WB_0002_Rabe_normal_04	1010.8730158730159	1069.4671201814058	stop	labial	a-like	rABe	low	0	58.59410430838989	V:C	FALSE	Y	599	1091
Rabe	160.61224489795904	51.74603174603203	1148.3219954648525	0.13986690626172457	0.045062301297368	0.509055627425614	0.16400747448612998	47.68707482993182	315.51020408163265	0.7563267485317661	WB	WB_0002	Rabe	normal	b	a:	@	f	WB_0002_Rabe_normal_05	1012.6190476190475	1064.3650793650795	stop	labial	a-like	rABe	low	0	51.74603174603203	V:C	FALSE	Y	657	1067
Rabe	172.4263038548753	49.20634920634927	1203.9002267573696	0.1432230844571687	0.04087244782641458	0.4246858419435913	0.12119519687238221	78.0725623582764	406.00907029478446	0.7779824022917944	WB	WB_0002	Rabe	schnell	b	a:	@	f	WB_0002_Rabe_schnell_01	968.4240362811792	1017.6303854875284	stop	labial	a-like	rABe	low	0	49.20634920634927	V:C	FALSE	Y	668	1095
Rabe	125.5782312925171	59.614512471655075	1448.4580498866214	0.08669787247366037	0.041157224039951604	0.3834383438343836	0.18202589489718118	47.75510204081661	327.5056689342405	0.6780947716419748	WB	WB_0002	Rabe	schnell	b	a:	@	f	WB_0002_Rabe_schnell_02	1022.0748299319729	1081.689342403628	stop	labial	a-like	rABe	low	0	59.614512471655075	V:C	FALSE	Y	650	1065
Rabe	177.16553287981867	39.818594104308204	1218.5714285714284	0.14538789333631078	0.032676454716313884	0.4756773211567734	0.10691019786910147	67.14285714285734	372.44897959183675	0.8164907513846804	WB	WB_0002	Rabe	schnell	b	a:	@	f	WB_0002_Rabe_schnell_03	1097.0181405895692	1136.8367346938774	stop	labial	a-like	rABe	low	0	39.818594104308204	V:C	FALSE	Y	596	1068
Rabe	138.29931972789132	49.977324263038554	1247.3242630385487	0.11087679749850032	0.04006762775646736	0.4239243761729346	0.15319385556405096	11.020408163265074	326.2358276643989	0.7345537757437073	WB	WB_0002	Rabe	schnell	b	a:	_h	@	WB_0002_Rabe_schnell_04	1055.5668934240364	1105.544217687075	stop	labial	a-like	rABe	low	11.020408163265074	60.99773242630363	V:C	FALSE	Y	642	1065
Rabe	161.58730158730168	40.04535147392278	1181.0884353741496	0.13681219521560503	0.033905464040241036	0.4814864864864866	0.11932432432432392	68.34467120181421	335.60090702947855	0.8013945119208283	WB	WB_0002	Rabe	schnell	b	a:	@	f	WB_0002_Rabe_schnell_05	936.3151927437642	976.360544217687	stop	labial	a-like	rABe	low	0	40.04535147392278	V:C	FALSE	Y	607	1059
Rappe	78.5034013605441	100.1814058956918	1036.7800453514737	0.07571847250776421	0.09662744411880515	0.23520619607310242	0.30015626061553147	16.031746031746025	333.76417233560096	0.4393401015228418	WB	WB_0002	Rappe	normal	p	a	_h	@	WB_0002_Rappe_normal_01	1059.2176870748299	1159.3990929705217	stop	labial	a-like	rABe	low	16.031746031746025	116.21315192743782	VC:	FALSE	Y	649	1101
Rappe	75.9637188208618	103.33333333333326	1091.5419501133786	0.06959303654153781	0.09466730373724988	0.2191547821536049	0.29811592306685825	20.204081632653242	346.62131519274385	0.42367522448463446	WB	WB_0002	Rappe	normal	p	a	_h	@	WB_0002_Rappe_normal_02	1042.7551020408164	1146.0884353741496	stop	labial	a-like	rABe	low	20.204081632653242	123.5374149659865	VC:	FALSE	Y	663	1176
Rappe	101.70068027210903	114.80725623582748	1227.5963718820863	0.08284537377394402	0.09352199050556904	0.30731807592161214	0.34692339317527693	17.70975056689349	330.9297052154195	0.4697318810222044	WB	WB_0002	Rappe	normal	p	a	_h	@	WB_0002_Rappe_normal_03	1049.5351473922904	1164.3424036281178	stop	labial	a-like	rABe	low	17.70975056689349	132.51700680272097	VC:	FALSE	Y	643	1185
Rappe	97.09750566893433	109.54648526077096	1176.8253968253969	0.08250799645458406	0.09308643878376816	0.28957868397917125	0.3267058903090553	26.68934240362819	335.3061224489795	0.46987819598375974	WB	WB_0002	Rappe	normal	p	a	_h	@	WB_0002_Rappe_normal_04	990.3968253968254	1099.9433106575964	stop	labial	a-like	rABe	low	26.68934240362819	136.23582766439915	VC:	FALSE	Y	617	1257
Rappe	105.64625850340133	100.13605442176879	1177.6190476190475	0.08971174397781756	0.08503263820692053	0.29836695485110454	0.2828049951969262	17.5736961451247	354.0816326530613	0.5133884297520658	WB	WB_0002	Rappe	normal	p	a	_h	@	WB_0002_Rappe_normal_05	812.4829931972789	912.6190476190477	stop	labial	a-like	rABe	low	17.5736961451247	117.70975056689349	VC:	FALSE	Y	667	1250
Rappe	74.73922902494337	116.1224489795917	1323.8321995464853	0.056456723934156704	0.0877168941950291	0.23654370604277333	0.3675183005597815	14.126984126984212	315.9637188208616	0.3915884519424978	WB	WB_0002	Rappe	schnell	p	a	_h	@	WB_0002_Rappe_schnell_01	886.2244897959184	1002.3469387755101	stop	labial	a-like	rABe	low	14.126984126984212	130.2494331065759	VC:	FALSE	Y	652	1216
Rappe	97.46031746031747	110.22675736961446	1177.687074829932	0.08275569932224276	0.09359596426370913	0.28853383458646614	0.32632921589688485	17.34693877551024	337.77777777777783	0.46926520362485	WB	WB_0002	Rappe	schnell	p	a	_h	@	WB_0002_Rappe_schnell_02	861.2358276643992	971.4625850340136	stop	labial	a-like	rABe	low	17.34693877551024	127.5736961451247	VC:	FALSE	Y	663	1137
Rappe	94.28571428571422	102.85714285714289	1107.687074829932	0.08511944973285014	0.09285758152674571	0.2783691504318134	0.3036754368347058	17.800453514739274	338.70748299319735	0.47826086956521713	WB	WB_0002	Rappe	schnell	p	a	_h	@	WB_0002_Rappe_schnell_03	872.3242630385487	975.1814058956916	stop	labial	a-like	rABe	low	17.800453514739274	120.65759637188216	VC:	FALSE	Y	672	1226
Rappe	89.04761904761904	98.5034013605441	1082.1541950113378	0.08228736667854074	0.09102529178802664	0.24069874348758816	0.2662580447441003	16.41723356009072	369.954648526077	0.4747914399709832	WB	WB_0002	Rappe	schnell	p	a	_h	@	WB_0002_Rappe_schnell_04	795.3854875283447	893.8888888888888	stop	labial	a-like	rABe	low	16.41723356009072	114.92063492063482	VC:	FALSE	Y	690	1211
Rappe	82.87981859410422	109.81859410430843	1147.8004535147393	0.07220751511320075	0.0956774270022522	0.25292367310220715	0.33513251678084566	17.006802721088434	327.68707482993204	0.43010120028241905	WB	WB_0002	Rappe	schnell	p	a	_h	@	WB_0002_Rappe_schnell_05	838.7641723356008	948.5827664399093	stop	labial	a-like	rABe	low	17.006802721088434	126.82539682539687	VC:	FALSE	Y	703	1221
Suppen	31.859410430839034	87.48299319727892	929.1836734693879	0.03428752714937651	0.09415037704077896	0.10607776519441307	0.29127972819932046	71.04308390022675	300.3401360544218	0.2669580087402624	WB	WB_0002	Suppe	normal	p	U	m	k	WB_0002_Suppe_normal_01	948.3786848072563	1035.8616780045352	stop	labial	u-like	CUBe	high	0	87.48299319727892	VC:	FALSE	Y	319	980
Suppen	38.41269841269832	93.51473922902505	936.8027210884354	0.04100404231113683	0.09982330017185885	0.10464541635779562	0.2547566098344455	21.836734693877474	367.0748299319729	0.2911653489171529	WB	WB_0002	Suppe	normal	p	U	_h	@	WB_0002_Suppe_normal_02	885.7256235827664	979.2403628117914	stop	labial	u-like	CUBe	high	21.836734693877474	115.35147392290253	VC:	FALSE	Y	348	1071
Suppen	44.693877551020364	125.30612244897952	905.6916099773243	0.049347787987281184	0.13835407225657836	0.12325683196798187	0.34556938277781235	48.18594104308397	362.60770975056687	0.26290516206482584	WB	WB_0002	Suppe	normal	p	U	m	k	WB_0002_Suppe_normal_03	778.8095238095239	904.1156462585034	stop	labial	u-like	CUBe	high	0	125.30612244897952	VC:	FALSE	Y	311	1013
Suppen	40.18140589569157	114.17233560090699	980.3854875283446	0.040985312825257275	0.11645657453452062	0.12247719104230013	0.34800940005529435	44.761904761904816	328.0725623582766	0.2603202585573673	WB	WB_0002	Suppe	normal	p	U	m	k	WB_0002_Suppe_normal_04	781.0090702947846	895.1814058956916	stop	labial	u-like	CUBe	high	0	114.17233560090699	VC:	FALSE	Y	324	1007
Suppen	47.21088435374156	70.81632653061217	834.9433106575964	0.05654382010265889	0.08481573015398812	0.1603265054674266	0.24048975820113935	65.26077097505686	294.467120181406	0.4000000000000006	WB	WB_0002	Suppe	normal	p	U	m	k	WB_0002_Suppe_normal_05	848.4467120181406	919.2630385487528	stop	labial	u-like	CUBe	high	0	70.81632653061217	VC:	FALSE	Y	329	1006
Suppen	49.478458049886626	63.92290249433108	838.5714285714286	0.05900327195046105	0.07622833346853793	0.1534350608255397	0.19822797271640535	56.21315192743771	322.4716553287982	0.4363127374525095	WB	WB_0002	Suppe	schnell	p	U	_h	m	WB_0002_Suppe_schnell_01	627.562358276644	691.4852607709751	stop	labial	u-like	CUBe	high	56.21315192743771	120.13605442176879	VC:	FALSE	Y	330	1017
Suppen	46.87074829931987	63.80952380952374	841.0884353741495	0.05572630216758349	0.0758654157230669	0.15521513854471775	0.21130885334534782	75.80498866213156	301.97278911564626	0.4234787953288271	WB	WB_0002	Suppe	schnell	p	U	m	k	WB_0002_Suppe_schnell_02	838.7188208616781	902.5283446712018	stop	labial	u-like	CUBe	high	0	63.80952380952374	VC:	FALSE	Y	346	922
Suppen	33.62811791383206	100.8163265306124	965.8956916099771	0.034815475631514554	0.10437599774626743	0.09988549875395661	0.2994544352394428	62.925170068027114	336.66666666666663	0.25012649687974253	WB	WB_0002	Suppe	schnell	p	U	m	k	WB_0002_Suppe_schnell_03	837.3809523809523	938.1972789115647	stop	labial	u-like	CUBe	high	0	100.8163265306124	VC:	FALSE	Y	320	1197
Suppen	40.61224489795927	99.954648526077	925.6916099773241	0.04387232687455611	0.10797834554050403	0.13417740485466018	0.3302367395864546	6.621315192743737	302.6757369614512	0.2889175673495732	WB	WB_0002	Suppe	schnell	p	U	_h	m	WB_0002_Suppe_schnell_04	841.6893424036282	941.6439909297052	stop	labial	u-like	CUBe	high	6.621315192743737	106.57596371882073	VC:	FALSE	Y	322	1077
Suppen	42.086167800453495	97.36961451247157	941.5873015873018	0.044697042674116144	0.10341007610056824	0.12847847154921777	0.29724491208639053	52.67573696145121	327.5736961451246	0.30178861788617894	WB	WB_0002	Suppe	schnell	p	U	m	k	WB_0002_Suppe_schnell_05	783.7981859410431	881.1678004535147	stop	labial	u-like	CUBe	high	0	97.36961451247157	VC:	FALSE	Y	336	1026
Ticker	30.90702947845807	87.43764172335602	991.7913832199545	0.031162833234258565	0.08816132424893688	0.09986811254396259	0.2825322391559204	29.795918367346985	309.4784580498865	0.26116114198122253	WB	WB_0002	Ticker	normal	k	I	_h	6	WB_0002_Ticker_normal_01	960.578231292517	1048.015873015873	stop	velar	i-like	tIGer	high	29.795918367346985	117.23356009070301	VC:	FALSE	Y	324	2019
Ticker	30.362811791383137	89.25170068027205	1069.546485260771	0.028388491954120385	0.0834481735111412	0.10433224248090976	0.30668536699392207	27.664399092970598	291.0204081632654	0.2538388625592413	WB	WB_0002	Ticker	normal	k	I	_h	6	WB_0002_Ticker_normal_02	1110.2380952380952	1199.4897959183672	stop	velar	i-like	tIGer	high	27.664399092970598	116.91609977324265	VC:	FALSE	Y	309	1974
Ticker	27.052154195011326	81.83673469387759	943.4240362811793	0.028674438168489347	0.08674438168489366	0.09713401726103232	0.2938446507083537	28.61678004535156	278.50340136054433	0.24843815077051212	WB	WB_0002	Ticker	normal	k	I	_h	6	WB_0002_Ticker_normal_03	1001.9614512471655	1083.7981859410431	stop	velar	i-like	tIGer	high	28.61678004535156	110.45351473922915	VC:	FALSE	Y	286	1987
Ticker	40.95238095238096	117.98185941043062	1100.4081632653063	0.037215628090999014	0.1072164523574017	0.10827338129496401	0.3119304556354909	30.45351473922915	378.231292517007	0.2576687116564421	WB	WB_0002	Ticker	normal	k	I	_h	6	WB_0002_Ticker_normal_04	931.7573696145125	1049.7392290249431	stop	velar	i-like	tIGer	high	30.45351473922915	148.43537414965976	VC:	FALSE	Y	312	1967
Ticker	32.970521541950006	108.6394557823129	1053.5827664399094	0.0312937175817316	0.10311430600693021	0.08016319329584273	0.2641415812107178	24.263038548753002	411.29251700680265	0.23282626100880652	WB	WB_0002	Ticker	normal	k	I	_h	6	WB_0002_Ticker_normal_05	1001.0090702947845	1109.6485260770974	stop	velar	i-like	tIGer	high	24.263038548753002	132.9024943310659	VC:	FALSE	Y	298	2021
Ticker	41.58730158730168	88.8888888888888	837.2562358276642	0.04967093681445182	0.10616688784768293	0.1412616498498039	0.30193329738889285	27.913832199546505	294.39909297052156	0.31873479318734865	WB	WB_0002	Ticker	schnell	k	I	_h	6	WB_0002_Ticker_schnell_01	965.2721088435375	1054.1609977324263	stop	velar	i-like	tIGer	high	27.913832199546505	116.8027210884353	VC:	FALSE	Y	310	1936
Ticker	25.238095238095298	79.84126984126976	1060.2267573696145	0.023804431516810734	0.07530584310035068	0.08894749460561042	0.2813873571485654	30.29478458049914	283.7414965986393	0.24018126888217584	WB	WB_0002	Ticker	schnell	k	I	_h	6	WB_0002_Ticker_schnell_02	921.984126984127	1001.8253968253968	stop	velar	i-like	tIGer	high	30.29478458049914	110.1360544217689	VC:	FALSE	Y	306	1947
Ticker	31.92743764172326	76.23582766439927	935.6235827664399	0.03412423353772317	0.08148130195584227	0.11004298554122671	0.2627588901914817	29.1836734693876	290.1360544217687	0.29517819706498843	WB	WB_0002	Ticker	schnell	k	I	_h	6	WB_0002_Ticker_schnell_03	776.2925170068027	852.5283446712019	stop	velar	i-like	tIGer	high	29.1836734693876	105.41950113378687	VC:	FALSE	Y	312	1926
Ticker	26.439909297052168	91.60997732426301	1328.1859410430839	0.019906782988749094	0.06897375924060573	0.08104538819767848	0.2808090637380968	28.843537414966022	326.23582766439915	0.22397233960814458	WB	WB_0002	Ticker	schnell	k	I	_h	6	WB_0002_Ticker_schnell_04	886.609977324263	978.219954648526	stop	velar	i-like	tIGer	high	28.843537414966022	120.45351473922904	VC:	FALSE	Y	308	2003
Ticker	34.98866213151928	102.31292517006807	927.233560090703	0.03773446479665452	0.11034212907485759	0.11023790812316933	0.3223547903122101	22.335600907029402	317.3922902494329	0.25483071841453336	WB	WB_0002	Ticker	schnell	k	I	_h	6	WB_0002_Ticker_schnell_05	873.9795918367347	976.2925170068028	stop	velar	i-like	tIGer	high	22.335600907029402	124.64852607709747	VC:	FALSE	Y	293	1994
Tiger	42.131519274376615	51.746031746031576	1170.2721088435376	0.0360014726113664	0.04421709391772738	0.1408856536245078	0.17303609341825846	71.1564625850342	299.04761904761904	0.4487922705314029	WB	WB_0002	Tiger	normal	g	i:	6	f	WB_0002_Tiger_normal_01	1077.0861678004535	1128.832199546485	stop	velar	i-like	tIGer	high	0	51.746031746031576	V:C	FALSE	Y	270	2119
Tiger	66.32653061224482	34.35374149659856	1081.4965986394557	0.061328468989809974	0.03176500188702974	0.2390877881314367	0.12383521333987219	78.82086167800458	277.4149659863946	0.6587837837837841	WB	WB_0002	Tiger	normal	g	i:	6	f	WB_0002_Tiger_normal_02	1090.7369614512472	1125.0907029478458	stop	velar	i-like	tIGer	high	0	34.35374149659856	V:C	FALSE	Y	297	2012
Tiger	106.78004535147386	27.86848072562384	1225.9410430839	0.08710047351287359	0.022732317253625546	0.31416372006137805	0.08199346187204022	86.28117913832193	339.8866213151929	0.7930279555405845	WB	WB_0002	Tiger	normal	g	i:	6	f	WB_0002_Tiger_normal_03	1039.3537414965986	1067.2222222222224	stop	velar	i-like	tIGer	high	0	27.86848072562384	V:C	FALSE	Y	282	2038
Tiger	60.63492063492072	46.64399092970518	1135.1927437641723	0.05341376692900811	0.04108904957852261	0.16900518265706005	0.1300088484388825	95.03401360544217	358.77551020408157	0.5652082012259569	WB	WB_0002	Tiger	normal	g	i:	6	f	WB_0002_Tiger_normal_04	897.4263038548753	944.0702947845805	stop	velar	i-like	tIGer	high	0	46.64399092970518	V:C	FALSE	Y	281	2134
Tiger	69.50113378684807	38.004535147392176	1106.8027210884354	0.06279450932186027	0.03433722597828304	0.21639367410336074	0.11832815588816688	84.67120181405892	321.1791383219953	0.646488082682979	WB	WB_0002	Tiger	normal	g	i:	6	f	WB_0002_Tiger_normal_05	980.9863945578231	1018.9909297052153	stop	velar	i-like	tIGer	high	0	38.004535147392176	V:C	FALSE	Y	268	2083
Tiger	65.4875283446712	33.65079365079373	906.6666666666665	0.07222889155662267	0.03711484593837545	0.2238412649201675	0.11502092698806418	62.494331065759525	292.56235827664386	0.6605672461116189	WB	WB_0002	Tiger	schnell	g	i:	6	f	WB_0002_Tiger_schnell_01	922.0975056689342	955.748299319728	stop	velar	i-like	tIGer	high	0	33.65079365079373	V:C	FALSE	Y	279	2066
Tiger	60.13605442176879	46.2585034013606	1054.172335600907	0.0570457527587172	0.043881348275936295	0.19844357976653731	0.15264890751272098	72.72108843537399	303.03854875283434	0.5652173913043479	WB	WB_0002	Tiger	schnell	g	i:	6	f	WB_0002_Tiger_schnell_02	1019.5351473922902	1065.7936507936508	stop	velar	i-like	tIGer	high	0	46.2585034013606	V:C	FALSE	Y	283	2080
Tiger	61.26984126984121	66.2131519274377	1138.7074829931971	0.05380647987733233	0.05814763924567384	0.18424821002386624	0.19911353562904902	65.57823129251688	332.5396825396824	0.48061188189256443	WB	WB_0002	Tiger	schnell	g	i:	6	f	WB_0002_Tiger_schnell_03	1016.7460317460317	1082.9591836734694	stop	velar	i-like	tIGer	high	0	66.2131519274377	V:C	FALSE	Y	283	2059
Tiger	82.0408163265306	38.8888888888888	1110.2267573696145	0.07389554951900491	0.0350278793325299	0.251686956521739	0.11930434782608663	87.50566893424059	325.9637188208618	0.6784174010875684	WB	WB_0002	Tiger	schnell	g	i:	6	f	WB_0002_Tiger_schnell_04	932.8684807256236	971.7573696145124	stop	velar	i-like	tIGer	high	0	38.8888888888888	V:C	FALSE	Y	276	2072
Tiger	41.95011337868482	51.904761904761926	1150.3401360544217	0.03646757342795191	0.04512123004139565	0.12739292108524994	0.15762291695358766	96.91609977324265	329.29705215419517	0.4469678666344527	WB	WB_0002	Tiger	schnell	g	i:	6	f	WB_0002_Tiger_schnell_05	893.6621315192745	945.5668934240364	stop	velar	i-like	tIGer	high	0	51.904761904761926	V:C	FALSE	Y	271	2151
Tigger	40.97505668934241	61.26984126984121	1000.9750566893424	0.04093514260471649	0.061210157895929075	0.11640041226488024	0.17405307910332377	33.87755102040808	352.01814058956904	0.4007540474606346	WB	WB_0002	Tigger	normal	g	I	_h	6	WB_0002_Tigger_normal_01	902.2108843537416	963.4807256235828	stop	velar	i-like	tIGer	high	33.87755102040808	95.14739229024929	VC	FALSE	Y	308	1962
Tigger	53.922902494330856	42.44897959183663	978.0045351473923	0.05513563644794785	0.043403663343380375	0.1611984815618214	0.12689804772234234	14.693877551020478	334.512471655329	0.5595294117647055	WB	WB_0002	Tigger	normal	g	I	_h	6	WB_0002_Tigger_normal_02	1177.0861678004535	1219.5351473922901	stop	velar	i-like	tIGer	high	14.693877551020478	57.14285714285711	VC	FALSE	Y	299	2017
Tigger	60.81632653061229	27.074829931972772	1048.8662131519275	0.05798292076532271	0.02581342557561343	0.20909020035861875	0.09308489904108518	53.80952380952385	290.86167800453507	0.6919504643962852	WB	WB_0002	Tigger	normal	g	I	6	g	WB_0002_Tigger_normal_03	1164.1156462585034	1191.1904761904761	stop	velar	i-like	tIGer	high	0	27.074829931972772	VC	FALSE	Y	299	1992
Tigger	50.3854875283447	48.07256235827674	1128.095238095238	0.04466421435606748	0.04261392188787723	0.13267255791736335	0.12658227848101294	24.535147392290128	379.7732426303854	0.5117457392906491	WB	WB_0002	Tigger	normal	g	I	_h	6	WB_0002_Tigger_normal_04	966.4285714285714	1014.5011337868482	stop	velar	i-like	tIGer	high	24.535147392290128	72.60770975056687	VC	FALSE	Y	306	2030
Tigger	43.560090702947946	37.006802721088434	1103.832199546485	0.03946260194334322	0.03352575032354815	0.10478943923194442	0.08902465633864284	143.51473922902483	415.6916099773241	0.5406698564593307	WB	WB_0002	Tigger	normal	g	I	6	g	WB_0002_Tigger_normal_05	1046.7687074829932	1083.7755102040817	stop	velar	i-like	tIGer	high	0	37.006802721088434	VC	FALSE	Y	286	2110
Tigger	38.97959183673481	32.403628117913854	994.875283446712	0.03918038017960535	0.032570542918357134	0.12661118067319768	0.10525152831995292	19.047619047619037	307.8684807256236	0.5460609911054644	WB	WB_0002	Tigger	schnell	g	I	_h	6	WB_0002_Tigger_schnell_01	978.1065759637189	1010.5102040816328	stop	velar	i-like	tIGer	high	19.047619047619037	51.45124716553289	VC	FALSE	Y	292	2018
Tigger	34.87528344671193	52.653061224489875	1004.2630385487528	0.03472723988439298	0.05242955202312147	0.10600317044592986	0.16003859673306248	15.03401360544217	329.00226757369614	0.39844559585492134	WB	WB_0002	Tigger	schnell	g	I	_h	6	WB_0002_Tigger_schnell_02	841.7573696145124	894.4104308390023	stop	velar	i-like	tIGer	high	15.03401360544217	67.68707482993204	VC	FALSE	Y	294	1934
Tigger	54.01360544217687	38.25396825396831	1049.455782312925	0.05146820509496338	0.03645124349084943	0.14910798122065716	0.10560250391236314	114.17233560090722	362.24489795918396	0.5854018186286554	WB	WB_0002	Tigger	schnell	g	I	6	g	WB_0002_Tigger_schnell_03	909.6485260770975	947.9024943310658	stop	velar	i-like	tIGer	high	0	38.25396825396831	VC	FALSE	Y	285	2010
Tigger	42.494331065759525	45.78231292517012	1077.7551020408162	0.03942855940583634	0.04247932841002341	0.10545270384333999	0.11361206459962873	120.02267573696145	402.9705215419501	0.4813768302080648	WB	WB_0002	Tigger	schnell	g	I	6	g	WB_0002_Tigger_schnell_04	845.0907029478458	890.8730158730159	stop	velar	i-like	tIGer	high	0	45.78231292517012	VC	FALSE	Y	294	2053
Tigger	49.97732426303867	55.170068027210846	1099.0249433106576	0.045474240204675456	0.05019910454536072	0.1386076347399538	0.153009244701591	103.60544217687072	360.56689342403627	0.4753073107612688	WB	WB_0002	Tigger	schnell	g	I	6	g	WB_0002_Tigger_schnell_05	942.3015873015873	997.4716553287982	stop	velar	i-like	tIGer	high	0	55.170068027210846	VC	FALSE	Y	299	2053
Tuben	47.98185941043084	45.51020408163254	923.5600907029481	0.05195315377249625	0.04927692798742897	0.18099392695235647	0.1716705157813698	46.712018140589635	265.1020408163266	0.5132185301964596	WB	WB_0002	Tube	normal	b	u:	m	n	WB_0002_Tube_normal_01	1079.263038548753	1124.7732426303855	stop	labial	u-like	CUBe	high	0	45.51020408163254	V:C	FALSE	Y	318	790
Tuben	71.36054421768699	35.91836734693891	982.0634920634922	0.07266388048673476	0.03657438407721272	0.2197318810222033	0.11059907834101422	48.45804988662121	324.7619047619048	0.6651870640456552	WB	WB_0002	Tube	normal	b	u:	@	n	WB_0002_Tube_normal_02	1020.986394557823	1056.904761904762	stop	labial	u-like	CUBe	high	0	35.91836734693891	V:C	FALSE	Y	326	721
Tuben	71.74603174603203	44.80725623582771	1119.0022675736961	0.06411607359974088	0.040042149631190765	0.2009909795451666	0.12552407572100127	53.809523809523625	356.96145124716554	0.615564202334631	WB	WB_0002	Tube	normal	b	u:	m	n	WB_0002_Tube_normal_03	1108.3333333333335	1153.1405895691612	stop	labial	u-like	CUBe	high	0	44.80725623582771	V:C	FALSE	Y	318	736
Tuben	63.99092970521542	41.58730158730168	1020.7256235827664	0.06269160705558272	0.040742879992891196	0.21908236938125916	0.14238024998059184	41.65532879818579	292.0861678004536	0.6060996563573878	WB	WB_0002	Tube	normal	b	u:	m	n	WB_0002_Tube_normal_04	1028.8321995464853	1070.419501133787	stop	labial	u-like	CUBe	high	0	41.58730158730168	V:C	FALSE	Y	310	736
Tuben	64.21768707483	22.154195011337833	979.8185941043084	0.065540384170331	0.022610506827123313	0.21626575028636905	0.07460862924780438	20.770975056689394	296.9387755102041	0.7435022315568396	WB	WB_0002	Tube	normal	b	u:	_h	m	WB_0002_Tube_normal_05	864.8866213151928	887.0408163265306	stop	labial	u-like	CUBe	high	20.770975056689394	42.92517006802723	V:C	FALSE	Y	298	731
Tuben	55.782312925170004	42.63038548752843	911.1337868480725	0.06122296607849474	0.046788283019337594	0.20399701467783374	0.15590015755867018	47.120181405895664	273.4467120181406	0.5668202764976951	WB	WB_0002	Tube	schnell	b	u:	m	n	WB_0002_Tube_schnell_01	897.2902494331065	939.9206349206349	stop	labial	u-like	CUBe	high	0	42.63038548752843	V:C	FALSE	Y	299	732
Tuben	75.26077097505663	26.598639455782404	873.3333333333333	0.08617645531495034	0.030456457392117258	0.2980156235970187	0.10532459369668709	52.69841269841265	252.53968253968253	0.7388691006233296	WB	WB_0002	Tube	schnell	b	u:	m	n	WB_0002_Tube_schnell_02	902.3242630385487	928.9229024943311	stop	labial	u-like	CUBe	high	0	26.598639455782404	V:C	FALSE	Y	310	772
Tuben	58.43537414965988	47.233560090702895	917.0521541950111	0.06372088422926664	0.051505860244300435	0.1971992653810835	0.15939700030609094	51.42857142857156	296.32653061224505	0.5530042918454939	WB	WB_0002	Tube	schnell	b	u:	m	n	WB_0002_Tube_schnell_03	1032.0521541950113	1079.2857142857142	stop	labial	u-like	CUBe	high	0	47.233560090702895	V:C	FALSE	Y	299	752
Tuben	55.283446712018076	52.49433106575964	947.6190476190477	0.05833931562574771	0.0553960277578368	0.1580551053484601	0.15008103727714747	62.222222222222285	349.77324263038554	0.5129391962970752	WB	WB_0002	Tube	schnell	b	u:	@	n	WB_0002_Tube_schnell_04	785.1360544217687	837.6303854875283	stop	labial	u-like	CUBe	high	0	52.49433106575964	V:C	FALSE	Y	286	711
Tuben	56.30385487528349	44.82993197278904	956.780045351474	0.05884722946390487	0.0468550030810067	0.1724305555555557	0.13729166666666645	45.62358276643988	326.53061224489795	0.5567264573991038	WB	WB_0002	Tube	schnell	b	u:	@	n	WB_0002_Tube_schnell_05	856.2471655328799	901.0770975056689	stop	labial	u-like	CUBe	high	0	44.82993197278904	V:C	FALSE	Y	298	708
Widder	33.06122448979579	114.51247165532891	1109.0702947845805	0.029809854835411865	0.10325086894295656	0.10496004607299654	0.36354474119933816	39.546485260770964	314.98866213151916	0.22403196066379757	WB	WB_0002	Widder	normal	d	I	_h	6	WB_0002_Widder_normal_01	692.2789115646258	806.7913832199547	stop	alveolar	i-like	BIDer	high	39.546485260770964	154.05895691609987	VC	FALSE	Y	324	1816
Widder	42.267573696145064	83.51473922902505	1096.0770975056687	0.03856259180338038	0.07619421974884676	0.1597942563223316	0.3157308186883846	32.81179138322	264.5124716553287	0.336037497746529	WB	WB_0002	Widder	normal	d	I	_h	6	WB_0002_Widder_normal_02	1055.9297052154195	1139.4444444444446	stop	alveolar	i-like	BIDer	high	32.81179138322	116.32653061224505	VC	FALSE	Y	322	1718
Widder	52.01814058956916	65.46485260770964	1158.4580498866212	0.044902912621359224	0.05651033510804877	0.18458319922755065	0.23229803669134172	40.544217687074934	281.81405895691614	0.44277166570160237	WB	WB_0002	Widder	normal	d	I	_h	6	WB_0002_Widder_normal_03	934.8639455782313	1000.328798185941	stop	alveolar	i-like	BIDer	high	40.544217687074934	106.00907029478458	VC	FALSE	Y	316	1723
Widder	34.1269841269841	94.46712018140579	1090.6575963718822	0.03129028234022202	0.08661482805937866	0.12491699867197861	0.3457835325365201	29.863945578231437	273.1972789115647	0.2653852935990126	WB	WB_0002	Widder	normal	d	I	_h	6	WB_0002_Widder_normal_04	914.546485260771	1009.0136054421768	stop	alveolar	i-like	BIDer	high	29.863945578231437	124.33106575963723	VC	FALSE	Y	316	1742
Widder	35.51020408163265	100.15873015873012	1170.8843537414966	0.030327678363932138	0.08554109535982644	0.110507374214946	0.3116928939383246	32.0408163265306	321.33786848072566	0.2617416012034097	WB	WB_0002	Widder	normal	d	I	_h	6	WB_0002_Widder_normal_05	824.342403628118	924.5011337868481	stop	alveolar	i-like	BIDer	high	32.0408163265306	132.19954648526073	VC	FALSE	Y	298	1805
Widder	40.99773242630374	69.90929705215422	980.8390022675735	0.04179863599583852	0.0712749971101607	0.15702622893868293	0.2677609866249784	33.310657596371925	261.08843537414964	0.36965855653240576	WB	WB_0002	Widder	schnell	d	I	_h	6	WB_0002_Widder_schnell_01	824.1836734693877	894.0929705215419	stop	alveolar	i-like	BIDer	high	33.310657596371925	103.21995464852614	VC	FALSE	Y	318	1777
Widder	42.67573696145121	72.78911564625855	1129.002267573696	0.03779951394886418	0.06447207214444964	0.15210539077022536	0.25943586842317967	49.93197278911566	280.56689342403627	0.3695993715632361	WB	WB_0002	Widder	schnell	d	I	_h	6	WB_0002_Widder_schnell_02	814.6145124716553	887.4036281179139	stop	alveolar	i-like	BIDer	high	49.93197278911566	122.72108843537421	VC	FALSE	Y	327	1725
Widder	42.56235827664398	81.51927437641734	1123.7868480725624	0.03787404911317822	0.07253980104521893	0.1566385713093549	0.3000083451556376	30.65759637188205	271.72335600907024	0.34301900584795286	WB	WB_0002	Widder	schnell	d	I	_h	6	WB_0002_Widder_schnell_03	866.360544217687	947.8798185941043	stop	alveolar	i-like	BIDer	high	30.65759637188205	112.1768707482994	VC	FALSE	Y	308	1750
Widder	43.44671201814049	77.41496598639458	1059.5691609977325	0.041004130374301694	0.07306268324523296	0.1633279345324351	0.29102378313869254	42.448979591836746	266.00907029478446	0.359474671669793	WB	WB_0002	Widder	schnell	d	I	_h	6	WB_0002_Widder_schnell_04	839.0589569160998	916.4739229024943	stop	alveolar	i-like	BIDer	high	42.448979591836746	119.86394557823132	VC	FALSE	Y	313	1753
Widder	53.62811791383217	81.20181405895698	1070	0.05011973636806745	0.0758895458494925	0.191003068971087	0.289210143757067	33.696145124716395	280.7709750566893	0.3977463841237804	WB	WB_0002	Widder	schnell	d	I	_h	6	WB_0002_Widder_schnell_05	964.4104308390023	1045.6122448979593	stop	alveolar	i-like	BIDer	high	33.696145124716395	114.89795918367338	VC	FALSE	Y	317	1723
wieder	70.27210884353747	30.385487528344697	816.5532879818595	0.08605942793668431	0.03721188558733688	0.31471514166751313	0.13608205544836	19.705215419501087	223.28798185941048	0.6981302095066456	WB	WB_0002	wieder	normal	d	i:	_h	6	WB_0002_wieder_normal_01	927.7664399092971	958.1519274376418	stop	alveolar	i-like	BIDer	high	19.705215419501087	50.090702947845784	V:C	FALSE	Y	278	1957
wieder	63.78684807256229	42.653061224489875	976.0317460317463	0.06535325139976295	0.04370048556095075	0.2201784596117718	0.14722917971196017	23.03854875283446	289.7052154195012	0.5992756710694497	WB	WB_0002	wieder	normal	d	i:	_h	6	WB_0002_wieder_normal_02	1042.2562358276643	1084.9092970521542	stop	alveolar	i-like	BIDer	high	23.03854875283446	65.69160997732433	V:C	FALSE	Y	248	2083
wieder	75.32879818594097	49.52380952380952	1017.5056689342405	0.07403280442146543	0.0486717775004457	0.277945113788487	0.1827309236947791	15.600907029478549	271.0204081632653	0.6033418089357063	WB	WB_0002	wieder	normal	d	i:	_h	6	WB_0002_wieder_normal_03	982.8004535147392	1032.3242630385487	stop	alveolar	i-like	BIDer	high	15.600907029478549	65.12471655328807	V:C	FALSE	Y	264	2076
wieder	66.34920634920627	42.92517006802723	983.718820861678	0.06744732838504441	0.043635609238854844	0.2584577334157757	0.16721137708682987	19.59183673469397	256.7120181405895	0.6071799128449882	WB	WB_0002	wieder	normal	d	i:	_h	6	WB_0002_wieder_normal_04	1029.3537414965986	1072.2789115646258	stop	alveolar	i-like	BIDer	high	19.59183673469397	62.5170068027212	V:C	FALSE	Y	237	2066
wieder	56.62131519274374	50.476190476190595	1036.8027210884352	0.05461146468954354	0.0486844695229973	0.20881418297374135	0.18615153035624732	19.387755102040842	271.156462585034	0.5286893923353794	WB	WB_0002	wieder	normal	d	i:	_h	6	WB_0002_wieder_normal_05	931.8253968253968	982.3015873015873	stop	alveolar	i-like	BIDer	high	19.387755102040842	69.86394557823144	V:C	FALSE	Y	256	2173
wieder	75.28344671201819	41.85941043083892	817.0521541950112	0.09214031971580824	0.0512322380106571	0.2924079619517354	0.16258587282015124	18.54875283446711	257.46031746031736	0.6426635694928384	WB	WB_0002	wieder	schnell	d	i:	_h	6	WB_0002_wieder_schnell_01	805.7936507936508	847.6530612244898	stop	alveolar	i-like	BIDer	high	18.54875283446711	60.40816326530603	V:C	FALSE	Y	266	1952
wieder	47.52834467120192	49.251700680271824	724.8072562358278	0.06557377049180341	0.06795144537604765	0.2228127989794837	0.23089188901881427	21.58730158730168	213.31065759637204	0.49109653233364775	WB	WB_0002	wieder	schnell	d	i:	_h	6	WB_0002_wieder_schnell_02	1107.2222222222224	1156.4739229024942	stop	alveolar	i-like	BIDer	high	21.58730158730168	70.8390022675735	V:C	FALSE	Y	270	1981
wieder	55.30612244897952	38.45804988662144	1190.2947845804988	0.046464223119713426	0.03230968528537693	0.22606358327926568	0.15719714524052328	25.396825396825307	244.64852607709747	0.5898428053204342	WB	WB_0002	wieder	schnell	d	i:	_h	6	WB_0002_wieder_schnell_03	919.8752834467119	958.3333333333334	stop	alveolar	i-like	BIDer	high	25.396825396825307	63.854875283446745	V:C	FALSE	Y	249	2018
wieder	69.68253968253987	43.469387755101934	893.968253968254	0.07794744318181838	0.0486252029220778	0.2639807576668679	0.16467657417747583	18.435374149659992	263.96825396825386	0.6158316633266545	WB	WB_0002	wieder	schnell	d	i:	_h	6	WB_0002_wieder_schnell_04	1008.4920634920636	1051.9614512471655	stop	alveolar	i-like	BIDer	high	18.435374149659992	61.904761904761926	V:C	FALSE	Y	245	2063
wieder	65.96371882086169	48.798185941043016	1105.2380952380954	0.059682813237315606	0.04415174083420522	0.20768187334903965	0.153637466980795	15.691609977324333	317.6190476190478	0.5747875913851022	WB	WB_0002	wieder	schnell	d	i:	_h	6	WB_0002_wieder_schnell_05	988.4240362811792	1037.2222222222222	stop	alveolar	i-like	BIDer	high	15.691609977324333	64.48979591836735	V:C	FALSE	Y	236	2099
bieten	58.775510204081684	114.51247165532868	1203.1972789115644	0.04884943743992769	0.09517347958010584	0.1753128170443017	0.3415623943185656	16.077097505668917	335.26077097505686	0.3391782255953943	WB	WB_0003	bieten	normal	t	i:	_h	n	WB_0003_bieten_normal_01	1026.700680272109	1141.2131519274376	stop	alveolar	i-like	bIDen	high	16.077097505668917	130.5895691609976	V:C:	FALSE	Y	301	2317
bieten	57.00680272108855	104.9659863945576	1261.995464852608	0.045171955295216955	0.08317461458295881	0.17978974468998105	0.33104484016305447	15.963718820861686	317.0748299319728	0.3519529609407821	WB	WB_0003	bieten	normal	t	i:	_h	n	WB_0003_bieten_normal_02	1036.40589569161	1141.3718820861677	stop	alveolar	i-like	bIDen	high	15.963718820861686	120.92970521541929	V:C:	FALSE	Y	312	2236
bieten	63.17460317460325	100.43083900226748	1115.5782312925169	0.05662946927658198	0.09002581458218989	0.19349909709681923	0.3076121683567159	15.668934240362887	326.48526077097506	0.3861399861399866	WB	WB_0003	bieten	normal	t	i:	_h	n	WB_0003_bieten_normal_03	949.5804988662132	1050.0113378684807	stop	alveolar	i-like	bIDen	high	15.668934240362887	116.09977324263036	V:C:	FALSE	Y	317	2365
bieten	77.8231292517005	87.75510204081661	1134.2857142857144	0.06860981168285937	0.0773659589780499	0.2005492900134396	0.22614386723543578	36.553287981859285	388.0498866213152	0.47000821692686795	WB	WB_0003	bieten	normal	t	i:	_h	n	WB_0003_bieten_normal_04	1008.6054421768706	1096.3605442176872	stop	alveolar	i-like	bIDen	high	36.553287981859285	124.3083900226759	V:C:	FALSE	Y	307	2295
bieten	87.2335600907029	118.52607709750566	1431.7913832199545	0.06092616641854864	0.08278166671945773	0.2216269155432653	0.3011291623458925	32.947845804988674	393.6054421768706	0.42395856292704415	WB	WB_0003	bieten	normal	t	i:	_h	n	WB_0003_bieten_normal_05	956.814058956916	1075.3401360544217	stop	alveolar	i-like	bIDen	high	32.947845804988674	151.47392290249434	V:C:	FALSE	Y	298	2200
bieten	57.25623582766434	100	1041.2244897959183	0.05498932880351926	0.09604076832614661	0.17989455685380443	0.3141920775149617	30.068027210884452	318.27664399092953	0.36409516943042514	WB	WB_0003	bieten	schnell	t	i:	_h	n	WB_0003_bieten_schnell_01	830.0566893424036	930.0566893424036	stop	alveolar	i-like	bIDen	high	30.068027210884452	130.06802721088445	V:C:	FALSE	Y	307	2237
bieten	65.3968253968253	73.87755102040808	1046.3492063492063	0.06249999999999992	0.07060506241331477	0.22401739940966256	0.2530681994718033	26.938775510204323	291.9274376417234	0.4695538912406382	WB	WB_0003	bieten	schnell	t	i:	_h	n	WB_0003_bieten_schnell_02	981.6213151927437	1055.4988662131518	stop	alveolar	i-like	bIDen	high	26.938775510204323	100.8163265306124	V:C:	FALSE	Y	320	2244
bieten	61.1111111111112	88.75283446712024	1104.4671201814058	0.05533085593446536	0.08035805941651103	0.19864376796638933	0.28849414019311587	14.71655328798181	307.64172335600904	0.4077772734150403	WB	WB_0003	bieten	schnell	t	i:	_h	n	WB_0003_bieten_schnell_03	830.8503401360545	919.6031746031747	stop	alveolar	i-like	bIDen	high	14.71655328798181	103.46938775510205	V:C:	FALSE	Y	299	2232
bieten	65.66893424036289	91.0204081632653	1120.453514739229	0.05860924471788237	0.08123532745082167	0.20275852411958292	0.28103339634530555	23.31065759637181	323.8775510204082	0.4191027496382058	WB	WB_0003	bieten	schnell	t	i:	_h	n	WB_0003_bieten_schnell_04	806.3151927437642	897.3356009070295	stop	alveolar	i-like	bIDen	high	23.31065759637181	114.33106575963711	V:C:	FALSE	Y	302	2195
bieten	84.82993197278904	82.22222222222217	1219.2290249433106	0.06957669989584878	0.06743788126766846	0.21768984579575187	0.21099796334012202	64.6031746031747	389.68253968253975	0.5078050766933623	WB	WB_0003	bieten	schnell	t	i:	_h	n	WB_0003_bieten_schnell_05	876.7460317460317	958.9682539682539	stop	alveolar	i-like	bIDen	high	64.6031746031747	146.82539682539687	V:C:	FALSE	Y	318	2324
Bieter	64.24036281179156	76.14512471655325	1074.1496598639455	0.05980578425163622	0.07088874815283933	0.1818590319681607	0.2155604057003465	24.829931972788927	353.2426303854876	0.4575997415603303	WB	WB_0003	Bieter	normal	t	i:	_h	6	WB_0003_Bieter_normal_01	1166.8140589569161	1242.9591836734694	stop	alveolar	i-like	BIDer	high	24.829931972788927	100.97505668934218	V:C:	FALSE	Y	285	2337
Bieter	46.485260770975174	70.68027210884338	1147.5736961451248	0.04050742965539055	0.06159105279797646	0.14201593349497782	0.2159334949774848	28.04988662131518	327.3242630385488	0.3967485968647195	WB	WB_0003	Bieter	normal	t	i:	_h	6	WB_0003_Bieter_normal_02	1034.4784580498867	1105.1587301587301	stop	alveolar	i-like	BIDer	high	28.04988662131518	98.73015873015856	V:C:	FALSE	Y	289	2210
Bieter	63.42403628117904	119.54648526077108	1178.8662131519275	0.053800877125490414	0.10140801723474656	0.15217627856365598	0.28683351468988066	20.5895691609976	416.78004535147375	0.3466352707894405	WB	WB_0003	Bieter	normal	t	i:	_h	6	WB_0003_Bieter_normal_03	1007.4489795918366	1126.9954648526077	stop	alveolar	i-like	BIDer	high	20.5895691609976	140.13605442176868	V:C:	FALSE	Y	291	2174
Bieter	40.54421768707482	94.58049886621302	1163.8548752834465	0.03483614542337217	0.08126485601839213	0.1120020045101478	0.2612753695815581	20.408163265306257	361.9954648526077	0.30005034401745284	WB	WB_0003	Bieter	normal	t	i:	_h	6	WB_0003_Bieter_normal_04	974.8412698412699	1069.421768707483	stop	alveolar	i-like	BIDer	high	20.408163265306257	114.98866213151928	V:C:	FALSE	Y	291	2270
Bieter	60.770975056689394	96.59863945578218	1113.3333333333333	0.054584708134750956	0.08676524502016364	0.1505617977528091	0.23932584269662882	23.87755102040819	403.6281179138323	0.38616714697406396	WB	WB_0003	Bieter	normal	t	i:	_h	6	WB_0003_Bieter_normal_05	1077.8798185941043	1174.4784580498865	stop	alveolar	i-like	BIDer	high	23.87755102040819	120.47619047619037	V:C:	FALSE	Y	292	2187
Bieter	37.84580498866217	67.82312925170072	913.5827664399092	0.04142569932239574	0.07423862592767262	0.12733653772793177	0.22819867246509515	22.69841269841254	297.21088435374145	0.3581545064377683	WB	WB_0003	Bieter	schnell	t	i:	_h	6	WB_0003_Bieter_schnell_01	980.0566893424036	1047.8798185941043	stop	alveolar	i-like	BIDer	high	22.69841269841254	90.52154195011326	V:C:	FALSE	Y	314	2214
Bieter	44.1269841269841	87.66439909297048	1023.2426303854875	0.04312465373961216	0.08567313019390578	0.13823968175037288	0.27463237905803783	19.002267573696145	319.20634920634916	0.33482450103234684	WB	WB_0003	Bieter	schnell	t	i:	_h	6	WB_0003_Bieter_schnell_02	991.5079365079365	1079.172335600907	stop	alveolar	i-like	BIDer	high	19.002267573696145	106.66666666666663	V:C:	FALSE	Y	308	2210
Bieter	42.13151927437639	83.92290249433108	970.9750566893424	0.04339093881363845	0.08643157403082673	0.1280143309907675	0.2549951770704149	21.111111111111086	329.11564625850326	0.3342327756790788	WB	WB_0003	Bieter	schnell	t	i:	_h	6	WB_0003_Bieter_schnell_03	904.8639455782312	988.7868480725623	stop	alveolar	i-like	BIDer	high	21.111111111111086	105.03401360544217	V:C:	FALSE	Y	307	2308
Bieter	30.20408163265313	93.08390022675735	992.8571428571429	0.030421377183967178	0.09375356857371243	0.09635416666666688	0.2969473379629629	23.08390022675735	313.46938775510205	0.24498804487769035	WB	WB_0003	Bieter	schnell	t	i:	_h	6	WB_0003_Bieter_schnell_04	855.3854875283447	948.469387755102	stop	alveolar	i-like	BIDer	high	23.08390022675735	116.1678004535147	V:C:	FALSE	Y	282	2178
Bieter	46.59863945578229	87.18820861678	1086.235827664399	0.0428991921174039	0.08026637162599416	0.13588573695695283	0.25424849566884844	20.861678004535293	342.92517006802746	0.3483050847457627	WB	WB_0003	Bieter	schnell	t	i:	_h	6	WB_0003_Bieter_schnell_05	853.6621315192743	940.8503401360543	stop	alveolar	i-like	BIDer	high	20.861678004535293	108.0498866213153	V:C:	FALSE	Y	333	2261
bitten	33.31065759637204	100.99773242630374	1181.5419501133788	0.028192530610678362	0.08547959927839394	0.10433979686057296	0.31635769585908047	34.4217687074829	319.25170068027217	0.2480162080027024	WB	WB_0003	bitten	normal	t	I	_h	n	WB_0003_bitten_normal_01	915.2267573696146	1016.2244897959183	stop	alveolar	i-like	bIDen	high	34.4217687074829	135.41950113378664	VC:	FALSE	Y	527	1607
bitten	38.23129251700675	141.67800453514724	1192.8571428571431	0.032050185343598464	0.118771979849824	0.11867389315126331	0.4397832054620957	14.512471655328909	322.15419501133783	0.2125031509957146	WB	WB_0003	bitten	normal	t	I	_h	n	WB_0003_bitten_normal_02	1228.015873015873	1369.6938775510203	stop	alveolar	i-like	bIDen	high	14.512471655328909	156.19047619047615	VC:	FALSE	Y	515	1480
bitten	45.01133786848095	98.48072562358266	1101.7687074829932	0.0408537087346672	0.08938421009302698	0.15148046398046475	0.3314255189255186	19.20634920634916	297.1428571428571	0.31368520859671434	WB	WB_0003	bitten	normal	t	I	_h	n	WB_0003_bitten_normal_03	1087.5850340136055	1186.0657596371882	stop	alveolar	i-like	bIDen	high	19.20634920634916	117.68707482993182	VC:	FALSE	Y	511	1558
bitten	34.28571428571422	109.81859410430854	1307.9591836734694	0.02621313777500385	0.0839617898441429	0.09691686430357009	0.31042881866547056	23.03854875283446	353.76417233560096	0.23792289535798525	WB	WB_0003	bitten	normal	t	I	_h	n	WB_0003_bitten_normal_04	950.6689342403628	1060.4875283446713	stop	alveolar	i-like	bIDen	high	23.03854875283446	132.857142857143	VC:	FALSE	Y	516	1580
bitten	46.23582766439915	109.954648526077	1180.7029478458048	0.039159576715512165	0.09312642839309371	0.13048764879047756	0.3103161397670546	28.412698412698433	354.3310657596372	0.29602206736353126	WB	WB_0003	bitten	normal	t	I	_h	n	WB_0003_bitten_normal_05	704.1383219954649	814.0929705215419	stop	alveolar	i-like	bIDen	high	28.412698412698433	138.36734693877543	VC:	FALSE	Y	555	1660
bitten	33.94557823129253	106.78004535147386	915.8276643990929	0.03706546498960089	0.11659403783301965	0.13028720626631854	0.4098346388163617	10.408163265306143	260.54421768707493	0.24121817595874978	WB	WB_0003	bitten	schnell	t	I	_h	n	WB_0003_bitten_schnell_01	878.8095238095239	985.5895691609977	stop	alveolar	i-like	bIDen	high	10.408163265306143	117.18820861678	VC:	FALSE	Y	536	1636
bitten	35.4421768707482	114.67120181405903	1065.9863945578231	0.03324824505424368	0.1075728568389705	0.11543574593796123	0.3734859675036929	10.657596371881937	307.02947845805	0.236102719033232	WB	WB_0003	bitten	schnell	t	I	_h	n	WB_0003_bitten_schnell_02	1051.439909297052	1166.111111111111	stop	alveolar	i-like	bIDen	high	10.657596371881937	125.32879818594097	VC:	FALSE	Y	552	1472
bitten	24.625850340136026	125.01133786848072	1010.7936507936508	0.024362885857860703	0.12367641780330221	0.07398324136521552	0.3755705429525172	14.988662131519277	332.8571428571429	0.16457038945294725	WB	WB_0003	bitten	schnell	t	I	_h	n	WB_0003_bitten_schnell_03	850.0566893424036	975.0680272108843	stop	alveolar	i-like	bIDen	high	14.988662131519277	140	VC:	FALSE	Y	539	1514
bitten	36.575963718820844	94.5124716553288	1123.5374149659865	0.0325542907887301	0.08412044885767336	0.12989209212433553	0.33564181027540657	10.453514739229036	281.5873015873017	0.279017471025774	WB	WB_0003	bitten	schnell	t	I	_h	n	WB_0003_bitten_schnell_05	853.4580498866213	947.9705215419501	stop	alveolar	i-like	bIDen	high	10.453514739229036	104.96598639455783	VC:	FALSE	Y	575	1539
bitter	28.75283446712001	97.27891156462579	1206.7120181405894	0.023827420324714233	0.0806148526758869	0.09103309641754555	0.3079905233685114	14.920634920635166	315.85034013605457	0.22813961856782922	WB	WB_0003	bitter	normal	t	I	_h	6	WB_0003_bitter_normal_01	1117.9705215419501	1215.249433106576	stop	alveolar	i-like	BIDer	high	14.920634920635166	112.19954648526095	VC:	FALSE	Y	540	1560
bitter	32.1995464852605	103.01587301587301	1230.2721088435374	0.026172702976683955	0.08373421804441987	0.09733360751250862	0.31139899924600734	14.671201814059259	330.8163265306122	0.2381351668623161	WB	WB_0003	bitter	normal	t	I	_h	6	WB_0003_bitter_normal_02	1094.5691609977323	1197.5850340136053	stop	alveolar	i-like	BIDer	high	14.671201814059259	117.68707482993227	VC:	FALSE	Y	554	1612
bitter	39.04761904761904	115.62358276644	1274.2176870748299	0.030644386311462275	0.09074083960635673	0.11039169177511378	0.32687992820052597	15.192743764172064	353.71882086167795	0.2524556516639787	WB	WB_0003	bitter	normal	t	I	_h	6	WB_0003_bitter_normal_03	1107.0181405895692	1222.6417233560092	stop	alveolar	i-like	BIDer	high	15.192743764172064	130.81632653061206	VC:	FALSE	Y	504	1686
bitter	39.546485260770964	119.47845804988663	1400.612244897959	0.028235141742354326	0.0853044505965969	0.10644531249999994	0.32159423828124994	15.646258503401441	371.51927437641734	0.24868102096107222	WB	WB_0003	bitter	normal	t	I	_h	6	WB_0003_bitter_normal_04	911.3945578231293	1030.873015873016	stop	alveolar	i-like	BIDer	high	15.646258503401441	135.12471655328807	VC:	FALSE	Y	544	1659
bitter	53.21995464852614	119.0702947845806	1416.5306122448978	0.037570635034977394	0.08405769261553739	0.1287650189279642	0.28808909859000414	13.968253968253975	413.3106575963718	0.3088970781784681	WB	WB_0003	bitter	normal	t	I	_h	6	WB_0003_bitter_normal_05	961.3265306122449	1080.3968253968255	stop	alveolar	i-like	BIDer	high	13.968253968253975	133.03854875283457	VC:	FALSE	Y	562	1705
bitter	21.33786848072566	63.1065759637188	951.1564625850339	0.022433605111333663	0.06634720831545318	0.08390548372715127	0.24814979937583578	15.873015873015902	254.30839002267578	0.25268528464017226	WB	WB_0003	bitter	schnell	t	I	_h	6	WB_0003_bitter_schnell_01	967.1541950113378	1030.2607709750566	stop	alveolar	i-like	BIDer	high	15.873015873015902	78.9795918367347	VC:	FALSE	Y	501	1622
bitter	38.9795918367347	88.18594104308386	1187.18820861678	0.03283354025403496	0.07428134848629545	0.12530067789197466	0.2834754719731758	16.12244897959181	311.08843537414964	0.30652639087018557	WB	WB_0003	bitter	schnell	t	I	_h	6	WB_0003_bitter_schnell_02	981.7120181405896	1069.8979591836735	stop	alveolar	i-like	BIDer	high	16.12244897959181	104.30839002267567	VC:	FALSE	Y	546	1666
bitter	26.23582766439904	72.74376417233566	1111.5646258503402	0.023602611179110517	0.06544267645858838	0.09392758564702046	0.2604318882935544	13.968253968253975	279.3197278911564	0.2650630011454748	WB	WB_0003	bitter	schnell	t	I	_h	6	WB_0003_bitter_schnell_03	822.6190476190476	895.3628117913833	stop	alveolar	i-like	BIDer	high	13.968253968253975	86.71201814058963	VC:	FALSE	Y	540	1578
bitter	30.13605442176879	61.587301587301454	1023.2199546485261	0.029452176225512	0.06018969949472551	0.10799609946367655	0.22070534698521	18.866213151927468	279.04761904761904	0.32855377008652764	WB	WB_0003	bitter	schnell	t	I	_h	6	WB_0003_bitter_schnell_04	1050.8503401360545	1112.437641723356	stop	alveolar	i-like	BIDer	high	18.866213151927468	80.45351473922892	VC:	FALSE	Y	545	1537
bitter	30.498866213151928	85.03401360544217	1155.7823129251701	0.026388071414557582	0.07357268981753971	0.09170871403245602	0.25569344061093685	14.467120181405903	332.562358276644	0.2639842983316978	WB	WB_0003	bitter	schnell	t	I	_h	6	WB_0003_bitter_schnell_05	886.0430839002267	971.0770975056689	stop	alveolar	i-like	BIDer	high	14.467120181405903	99.50113378684807	VC:	FALSE	Y	568	1678
Butter	21.632653061224573	89.59183673469374	1031.9274376417231	0.02096334710380601	0.08681989979783764	0.06894059835236331	0.28551813845931445	11.859410430839034	313.7868480725624	0.19449541284403754	WB	WB_0003	Butter	normal	d	U	_h	6	WB_0003_Butter_normal_01	1163.390022675737	1252.9818594104308	stop	alveolar	u-like	BUD-	high	11.859410430839034	101.45124716553278	VC:	FALSE	Y	534	1298
Butter	46.78004535147397	113.01587301587301	1386.5306122448978	0.033738919962058064	0.08150982893402677	0.12319359847127687	0.29762331302997735	14.013605442176868	379.72789115646253	0.29274868738470294	WB	WB_0003	Butter	normal	d	U	_h	6	WB_0003_Butter_normal_02	1080.9863945578231	1194.0022675736961	stop	alveolar	u-like	BUD-	high	14.013605442176868	127.02947845804988	VC:	FALSE	Y	529	1176
Butter	58.39002267573687	113.53741496598639	1325.1473922902492	0.04406304009308846	0.08567908417324048	0.15345649582836682	0.29839094159713936	12.834467120181444	380.49886621315204	0.33962015299393267	WB	WB_0003	Butter	normal	d	U	_h	6	WB_0003_Butter_normal_03	959.625850340136	1073.1632653061224	stop	alveolar	u-like	BUD-	high	12.834467120181444	126.37188208616783	VC:	FALSE	Y	514	1083
Butter	42.743764172335545	105.03401360544217	1334.3310657596373	0.032033852219427596	0.07871660662089591	0.11650185414091459	0.2862793572311496	13.605442176870838	366.8934240362811	0.2892435169556542	WB	WB_0003	Butter	normal	d	U	_h	6	WB_0003_Butter_normal_04	990.0340136054422	1095.0680272108843	stop	alveolar	u-like	BUD-	high	13.605442176870838	118.63945578231301	VC:	FALSE	Y	561	1258
Butter	57.02947845804988	107.36961451247157	1327.6417233560092	0.04295547319339356	0.08087243163845662	0.15762095763349213	0.29675357232389055	12.222222222222399	361.81405895691603	0.3468965517241381	WB	WB_0003	Butter	normal	d	U	_h	6	WB_0003_Butter_normal_05	1142.0748299319728	1249.4444444444443	stop	alveolar	u-like	BUD-	high	12.222222222222399	119.59183673469397	VC:	FALSE	Y	523	1130
Butter	33.71882086167807	88.66213151927434	1071.6780045351475	0.03146357461754941	0.08273206237701272	0.11797841954934966	0.31021897810218974	9.365079365079282	285.80498866213145	0.2755234389475639	WB	WB_0003	Butter	schnell	d	U	_h	6	WB_0003_Butter_schnell_01	955.3628117913833	1044.0249433106576	stop	alveolar	u-like	BUD-	high	9.365079365079282	98.02721088435362	VC:	FALSE	Y	528	1125
Butter	38.571428571428555	87.16553287981856	1098.7755102040815	0.0351040118870728	0.07932970117219744	0.12218949788089932	0.2761295883916384	10.45351473922915	315.6689342403628	0.3067628494138864	WB	WB_0003	Butter	schnell	d	U	_h	6	WB_0003_Butter_schnell_02	1036.1791383219954	1123.344671201814	stop	alveolar	u-like	BUD-	high	10.45351473922915	97.6190476190477	VC:	FALSE	Y	532	1186
Butter	52.01814058956916	99.79591836734687	1152.108843537415	0.04515037002046921	0.08662021728861591	0.14699474561066259	0.2820069204152248	15.986394557823132	353.8775510204081	0.34264376400298746	WB	WB_0003	Butter	schnell	d	U	_h	6	WB_0003_Butter_schnell_03	933.2993197278912	1033.095238095238	stop	alveolar	u-like	BUD-	high	15.986394557823132	115.78231292517	VC:	FALSE	Y	509	1114
Butter	42.879818594104336	98.50340136054422	1225.0566893424034	0.035002313743637235	0.0804072188801481	0.128972854999318	0.29627608784613274	12.176870748299393	332.4716553287983	0.3032878909382519	WB	WB_0003	Butter	schnell	d	U	_h	6	WB_0003_Butter_schnell_04	818.6281179138322	917.1315192743764	stop	alveolar	u-like	BUD-	high	12.176870748299393	110.68027210884361	VC:	FALSE	Y	564	1169
Butter	51.065759637188194	79.02494331065759	1212.1541950113378	0.04212810535767733	0.06519380425022447	0.17054146156758798	0.2639151836425596	13.560090702947832	299.43310657596373	0.3925396548718842	WB	WB_0003	Butter	schnell	d	U	_h	6	WB_0003_Butter_schnell_05	827.9705215419501	906.9954648526077	stop	alveolar	u-like	BUD-	high	13.560090702947832	92.58503401360542	VC:	FALSE	Y	540	1203
Cutter	50.56689342403615	81.20181405895687	983.4920634920635	0.051415659872728815	0.08256478834270954	0.17577047371324944	0.2822574288641917	12.857142857142662	287.6870748299318	0.38375494751333633	WB	WB_0003	Cutter	normal	d	U	_h	6	WB_0003_Cutter_normal_01	1159.7392290249434	1240.9410430839002	stop	alveolar	u-like	kADer	high	12.857142857142662	94.05895691609953	VC:	FALSE	Y	864	1737
Cutter	41.836734693877474	95.55555555555566	1211.814058956916	0.034524054564847154	0.07885331487060507	0.12477175897747997	0.28498005004395777	13.333333333333258	335.30612244897964	0.30450569400891175	WB	WB_0003	Cutter	normal	d	U	_h	6	WB_0003_Cutter_normal_02	1038.2879818594104	1133.843537414966	stop	alveolar	u-like	kADer	high	13.333333333333258	108.88888888888891	VC:	FALSE	Y	852	1682
Cutter	52.56235827664398	92.63038548752843	1288.4126984126985	0.04079621253453949	0.0718949647125082	0.16167957034247038	0.284927111669108	11.678004535147238	325.10204081632673	0.3620178041543024	WB	WB_0003	Cutter	normal	d	U	_h	6	WB_0003_Cutter_normal_03	990.0113378684807	1082.6417233560092	stop	alveolar	u-like	kADer	high	11.678004535147238	104.30839002267567	VC:	FALSE	Y	884	1655
Cutter	46.80272108843542	93.53741496598627	1305.4421768707484	0.035852006253256935	0.0716519020323084	0.13234162605796362	0.2644908951013075	14.308390022675894	353.65079365079384	0.33349491032477024	WB	WB_0003	Cutter	normal	d	U	_h	6	WB_0003_Cutter_normal_04	1026.8820861678005	1120.4195011337868	stop	alveolar	u-like	kADer	high	14.308390022675894	107.84580498866217	VC:	FALSE	Y	813	1705
Cutter	88.16326530612241	110.7709750566894	1283.2879818594104	0.0687010761048186	0.08631809587758207	0.2426360459311033	0.30485521717423886	12.471655328798306	363.3560090702947	0.4431779322922601	WB	WB_0003	Cutter	normal	d	U	_h	6	WB_0003_Cutter_normal_05	979.1496598639455	1089.920634920635	stop	alveolar	u-like	kADer	high	12.471655328798306	123.2426303854877	VC:	FALSE	Y	833	1718
Cutter	60.15873015873035	74.76190476190482	999.387755102041	0.06019558459828031	0.07480770539786268	0.21513136555303347	0.26735322737593276	14.897959183673265	279.63718820861675	0.44588235294117706	WB	WB_0003	Cutter	schnell	d	U	_h	6	WB_0003_Cutter_schnell_01	1068.764172335601	1143.5260770975058	stop	alveolar	u-like	kADer	high	14.897959183673265	89.65986394557808	VC:	FALSE	Y	880	1697
Cutter	55.759637188208785	71.54195011337845	1012.3129251700681	0.0550814237394442	0.07067177385032344	0.19242507238438125	0.24688942796775884	13.401360544217823	289.7732426303854	0.43801211257570516	WB	WB_0003	Cutter	schnell	d	U	_h	6	WB_0003_Cutter_schnell_02	1020.9410430839004	1092.4829931972788	stop	alveolar	u-like	kADer	high	13.401360544217823	84.94331065759627	VC:	FALSE	Y	831	1683
Cutter	64.03628117913831	84.14965986394554	1120.453514739229	0.057152108799481904	0.07510321379422	0.21968105795410342	0.28868144690781783	11.405895691610112	291.4965986394558	0.4321346595256313	WB	WB_0003	Cutter	schnell	d	U	_h	6	WB_0003_Cutter_schnell_03	990.8503401360545	1075	stop	alveolar	u-like	kADer	high	11.405895691610112	95.55555555555566	VC:	FALSE	Y	852	1762
Cutter	70.92970521541952	82.06349206349205	1134.5124716553291	0.06251998720818676	0.07233370642788611	0.23096802776342037	0.2672229195894559	13.650793650793617	307.0975056689341	0.4636134578331111	WB	WB_0003	Cutter	schnell	d	U	_h	6	WB_0003_Cutter_schnell_04	872.233560090703	954.2970521541951	stop	alveolar	u-like	kADer	high	13.650793650793617	95.71428571428567	VC:	FALSE	Y	861	1663
Cutter	81.56462585034001	74.9433106575965	1138.9115646258501	0.07161629434953998	0.06580257237287473	0.2595799956700581	0.2385076134805518	13.424036281179042	314.2176870748299	0.5211532889017668	WB	WB_0003	Cutter	schnell	d	U	_h	6	WB_0003_Cutter_schnell_05	889.172335600907	964.1156462585035	stop	alveolar	u-like	kADer	high	13.424036281179042	88.36734693877554	VC:	FALSE	Y	929	1718
hacken	47.91383219954628	118.82086167800458	1031.904761904762	0.046432416990792424	0.11514712022326239	0.16150729954903242	0.400519758465184	14.421768707482897	296.66666666666663	0.28736570107439047	WB	WB_0003	hacken	normal	k	a	_h	@	WB_0003_hacken_normal_01	1079.1950113378684	1198.015873015873	stop	velar	a-like	hAGen	low	14.421768707482897	133.24263038548747	VC:	FALSE	Y	862	1225
hacken	91.99546485260771	98.36734693877543	1075.3061224489797	0.08555281415406675	0.09147845891060913	0.29292418772563167	0.3132129963898913	10.79365079365084	314.0589569160999	0.4832638475282909	WB	WB_0003	hacken	normal	k	a	_h	N	WB_0003_hacken_normal_02	963.6848072562359	1062.0521541950113	stop	velar	a-like	hAGen	low	10.79365079365084	109.16099773242627	VC:	FALSE	Y	906	1130
hacken	84.82993197278915	107.91383219954639	1017.4376417233561	0.08337605027970316	0.10606432057768159	0.2987064835515811	0.379990418396678	47.2789115646259	283.9909297052154	0.44011764705882384	WB	WB_0003	hacken	normal	k	a	N	m	WB_0003_hacken_normal_03	863.4353741496599	971.3492063492063	stop	velar	a-like	hAGen	low	0	107.91383219954639	VC:	FALSE	Y	895	1212
hacken	66.80272108843553	88.09523809523807	1181.1337868480725	0.05655813239133787	0.07458531715558284	0.22348657259899923	0.29472007282658175	15.1473922902494	298.91156462585025	0.4312692138779102	WB	WB_0003	hacken	normal	k	a	_h	N	WB_0003_hacken_normal_04	748.6507936507937	836.7460317460318	stop	velar	a-like	hAGen	low	15.1473922902494	103.24263038548747	VC:	FALSE	Y	939	1239
hacken	66.39455782312928	127.30158730158735	1125.0566893424038	0.05901441096442609	0.11315126473848636	0.20009567416114266	0.3836533861819177	11.292517006802655	331.81405895691614	0.3427768672442051	WB	WB_0003	hacken	normal	k	a	_h	N	WB_0003_hacken_normal_05	981.4172335600907	1108.718820861678	stop	velar	a-like	hAGen	low	11.292517006802655	138.59410430839	VC:	FALSE	Y	861	1250
hacken	58.39002267573699	112.31292517006818	960.5895691609977	0.060785609744582435	0.11692082526792896	0.22719251808717153	0.43700370566437347	65.03401360544194	257.0068027210883	0.34205632306057365	WB	WB_0003	hacken	schnell	k	a	N	m	WB_0003_hacken_schnell_01	1034.8185941043084	1147.1315192743766	stop	velar	a-like	hAGen	low	0	112.31292517006818	VC:	FALSE	Y	809	1208
hacken	114.73922902494337	95.85034013605434	952.8344671201814	0.12041884816753932	0.10059495478343637	0.38602380225816335	0.3224748245346353	55.39682539682531	297.2335600907028	0.5448476364811029	WB	WB_0003	hacken	schnell	k	a	N	m	WB_0003_hacken_schnell_02	946.4285714285714	1042.2789115646258	stop	velar	a-like	hAGen	low	0	95.85034013605434	VC:	FALSE	Y	911	1169
hacken	84.1269841269841	88.86621315192747	1055.7596371882087	0.07968384200691593	0.08417277003372069	0.2861771058315334	0.30229867324899734	15.170068027210846	293.968253968254	0.4863022676628652	WB	WB_0003	hacken	schnell	k	a	_h	N	WB_0003_hacken_schnell_03	887.1088435374149	975.9750566893424	stop	velar	a-like	hAGen	low	15.170068027210846	104.03628117913831	VC:	FALSE	Y	824	1178
hacken	82.74376417233555	106.19047619047626	1207.9138321995465	0.06850137978937088	0.0879122942048847	0.2534203764150287	0.3252309188138067	67.75510204081627	326.5079365079365	0.43795007201152153	WB	WB_0003	hacken	schnell	k	a	N	m	WB_0003_hacken_schnell_04	843.1859410430839	949.3764172335601	stop	velar	a-like	hAGen	low	0	106.19047619047626	VC:	FALSE	Y	961	1228
hacken	59.38775510204073	110.45351473922904	1180.907029478458	0.05028994969084827	0.09353277775644227	0.1935984624482552	0.36006800709639275	10.02267573696156	306.7573696145124	0.3496662216288381	WB	WB_0003	hacken	schnell	k	a	_h	N	WB_0003_hacken_schnell_05	824.8185941043083	935.2721088435374	stop	velar	a-like	hAGen	low	10.02267573696156	120.4761904761906	VC:	FALSE	Y	905	1344
Hagen	87.41496598639469	43.65079365079373	1093.4920634920636	0.07994110694067158	0.03991871098853251	0.33192698467367004	0.16574823488892737	48.50340136054433	263.35600907029493	0.666955017301038	WB	WB_0003	Hagen	normal	g	a:	N	v	WB_0003_Hagen_normal_01	1607.2448979591836	1650.8956916099773	stop	velar	a-like	hAGen	low	0	43.65079365079373	V:C	FALSE	Y	910	1238
Hagen	104.46712018140602	31.88208616780048	1256.825396825397	0.08311983545628414	0.02536715620827772	0.3500493883443511	0.10683078793404766	77.25623582766434	298.4353741496599	0.7661732912023949	WB	WB_0003	Hagen	normal	g	a:	N	v	WB_0003_Hagen_normal_02	1157.7891156462586	1189.671201814059	stop	velar	a-like	hAGen	low	0	31.88208616780048	V:C	FALSE	Y	873	1220
Hagen	116.55328798185951	59.13832199546505	1240.5215419501135	0.09395506973513451	0.0476721443325353	0.35350756533700173	0.17936726272352194	67.61904761904748	329.7052154195011	0.6633970056788844	WB	WB_0003	Hagen	normal	g	a:	N	v	WB_0003_Hagen_normal_03	1169.0816326530612	1228.2199546485263	stop	velar	a-like	hAGen	low	0	59.13832199546505	V:C	FALSE	Y	914	1284
Hagen	130.27210884353735	42.56235827664409	1246.5759637188212	0.10450394732055146	0.03414341324990002	0.37880785968613995	0.12376368192008472	92.29024943310651	343.9002267573695	0.7537391760692727	WB	WB_0003	Hagen	normal	g	a:	N	v	WB_0003_Hagen_normal_04	1083.2766439909296	1125.8390022675737	stop	velar	a-like	hAGen	low	0	42.56235827664409	V:C	FALSE	Y	897	1199
Hagen	121.79138321995447	72.24489795918385	1344.172335600907	0.09060697054556484	0.0537467525894937	0.3384799596672543	0.20078144693723263	77.12018140589566	359.81859410430843	0.6276732499707832	WB	WB_0003	Hagen	normal	g	a:	N	v	WB_0003_Hagen_normal_05	1251.5306122448978	1323.7755102040817	stop	velar	a-like	hAGen	low	0	72.24489795918385	V:C	FALSE	Y	801	1216
Hagen	116.64399092970518	30.56689342403638	1149.4104308390022	0.10148158377557259	0.026593541004951853	0.37762443106739113	0.09895756863896676	83.01587301587278	308.8888888888887	0.7923598274799748	WB	WB_0003	Hagen	schnell	g	a:	N	v	WB_0003_Hagen_schnell_01	1114.2743764172335	1144.8412698412699	stop	velar	a-like	hAGen	low	0	30.56689342403638	V:C	FALSE	Y	850	1151
Hagen	111.29251700680277	45.03401360544217	1139.795918367347	0.09764249477767835	0.03951059385258131	0.3804946119854252	0.15396542367625388	67.30158730158746	292.49433106575975	0.7119234116623152	WB	WB_0003	Hagen	schnell	g	a:	N	v	WB_0003_Hagen_schnell_02	1031.1451247165533	1076.1791383219954	stop	velar	a-like	hAGen	low	0	45.03401360544217	V:C	FALSE	Y	924	1217
Hagen	131.6553287981859	48.616780045351334	1183.764172335601	0.11121753122366099	0.04106964983526155	0.3571384634311372	0.13188165098111543	88.3900226757371	368.639455782313	0.7303144654088055	WB	WB_0003	Hagen	schnell	g	a:	N	v	WB_0003_Hagen_schnell_03	1134.954648526077	1183.5714285714284	stop	velar	a-like	hAGen	low	0	48.616780045351334	V:C	FALSE	Y	862	1156
Hagen	112.1315192743765	32.06349206349182	1167.845804988662	0.0960156887111181	0.02745524445652576	0.3865093012349542	0.11052055651086365	69.61451247165542	290.11337868480723	0.7776379933951894	WB	WB_0003	Hagen	schnell	g	a:	N	v	WB_0003_Hagen_schnell_04	1042.4376417233561	1074.501133786848	stop	velar	a-like	hAGen	low	0	32.06349206349182	V:C	FALSE	Y	846	1150
Hagen	122.15419501133795	37.16553287981856	1206.235827664399	0.10126891625152747	0.03081116646301341	0.41649914952837486	0.12672027215091985	64.67120181405903	293.2879818594106	0.7667235980643328	WB	WB_0003	Hagen	schnell	g	a:	N	v	WB_0003_Hagen_schnell_05	1003.3673469387757	1040.5328798185942	stop	velar	a-like	hAGen	low	0	37.16553287981856	V:C	FALSE	Y	782	1168
Haken	102.13151927437627	91.99546485260794	1216.1224489795918	0.08398127948388047	0.07564654770561821	0.2964718272775141	0.2670484465508169	10	344.48979591836735	0.5261067632285938	WB	WB_0003	Haken	normal	k	a:	_h	N	WB_0003_Haken_normal_01	1077.4489795918366	1169.4444444444446	stop	velar	a-like	hAGen	low	10	101.99546485260794	V:C:	FALSE	Y	955	1185
Haken	90	68.9795918367347	1183.6054421768708	0.07603885280763262	0.058279211448933846	0.3032317212926885	0.23240889296355716	20.136054421768677	296.8027210884354	0.5661103979460848	WB	WB_0003	Haken	normal	k	a:	_h	N	WB_0003_Haken_normal_02	1181.8027210884354	1250.7823129251701	stop	velar	a-like	hAGen	low	20.136054421768677	89.11564625850338	V:C:	FALSE	Y	899	1186
Haken	104.21768707483	86.05442176870736	1301.24716553288	0.08009061601463802	0.06613226452905802	0.29499358151476285	0.2435815147625158	11.587301587301681	353.28798185941025	0.5477297104040048	WB	WB_0003	Haken	normal	k	a:	_h	N	WB_0003_Haken_normal_03	1011.3265306122449	1097.3809523809523	stop	velar	a-like	hAGen	low	11.587301587301681	97.64172335600904	V:C:	FALSE	Y	932	1168
Haken	112.26757369614506	73.94557823129264	1327.8231292517007	0.08455009648718338	0.05568932834673917	0.3476093519623673	0.228954574176789	10.79365079365084	322.9705215419501	0.602898197759376	WB	WB_0003	Haken	normal	k	a:	_h	N	WB_0003_Haken_normal_04	1002.7777777777777	1076.7233560090704	stop	velar	a-like	hAGen	low	10.79365079365084	84.73922902494348	V:C:	FALSE	Y	924	1123
Haken	115.23809523809507	83.33333333333348	1273.8548752834467	0.09046406892500476	0.06541823166064416	0.343866296772447	0.24866364436024144	10.544217687074706	335.12471655328784	0.5803357314148673	WB	WB_0003	Haken	normal	k	a:	_h	N	WB_0003_Haken_normal_05	1020.6009070294783	1103.9342403628118	stop	velar	a-like	hAGen	low	10.544217687074706	93.87755102040819	V:C:	FALSE	Y	900	1207
Haken	81.29251700680265	79.61451247165542	1020.4988662131518	0.0796595858145942	0.07801528752999742	0.2655555555555554	0.2600740740740744	7.528344671201694	306.1224489795918	0.5052142051860198	WB	WB_0003	Haken	schnell	k	a:	_h	N	WB_0003_Haken_schnell_01	1076.1337868480725	1155.748299319728	stop	velar	a-like	hAGen	low	7.528344671201694	87.14285714285711	V:C:	FALSE	Y	971	1186
Haken	91.51927437641723	74.58049886621325	1127.0748299319728	0.0812007081924996	0.0661717366811525	0.3177202235692356	0.2589152168779032	69.75056689342387	288.0498866213152	0.5509897610921498	WB	WB_0003	Haken	schnell	k	a:	N	k	WB_0003_Haken_schnell_02	1048.8548752834467	1123.43537414966	stop	velar	a-like	hAGen	low	0	74.58049886621325	V:C:	FALSE	Y	923	1287
Haken	89.75056689342398	97.93650793650795	1225.7823129251701	0.07321900956397871	0.0798971456055645	0.26111624224831753	0.28493204908299247	70.04535147392289	343.71882086167807	0.4781925818533283	WB	WB_0003	Haken	schnell	k	a:	N	k	WB_0003_Haken_schnell_03	1005.9297052154195	1103.8662131519275	stop	velar	a-like	hAGen	low	0	97.93650793650795	V:C:	FALSE	Y	913	1194
Haken	69.36507936507928	64.80725623582771	1062.4943310657598	0.06528512890558298	0.060995390131466654	0.24235461891934693	0.22643004278244355	10.136054421768677	286.2131519274376	0.5169849585938816	WB	WB_0003	Haken	schnell	k	a:	_h	N	WB_0003_Haken_schnell_04	962.2335600907029	1027.0408163265306	stop	velar	a-like	hAGen	low	10.136054421768677	74.94331065759638	V:C:	FALSE	Y	979	1357
Haken	106.59863945578229	87.75510204081638	1290.8843537414966	0.08257799325463742	0.06798060708263073	0.2846330830709614	0.23431823686122563	10.476190476190368	374.5124716553288	0.5484774238711934	WB	WB_0003	Haken	schnell	k	a:	_h	N	WB_0003_Haken_schnell_05	1054.1383219954648	1141.8934240362812	stop	velar	a-like	hAGen	low	10.476190476190368	98.23129251700675	V:C:	FALSE	Y	973	1176
Kader	85.21541950113397	22.108843537414714	1402.3809523809523	0.0607648152639665	0.015765219500363633	0.2976869455006344	0.07723384030418165	61.564625850340235	286.2585034013605	0.7939995774350328	WB	WB_0003	Kader	normal	d	a:	6	b	WB_0003_Kader_normal_01	1678.310657596372	1700.4195011337868	stop	alveolar	a-like	kADer	low	0	22.108843537414714	V:C	FALSE	Y	883	1373
Kader	152.24489795918362	14.126984126984098	1255.283446712018	0.12128328335561252	0.01125401929260448	0.4237031427489588	0.03931591568850177	119.04761904761904	359.3197278911563	0.9150879105901596	WB	WB_0003	Kader	normal	d	a:	6	<p:>	WB_0003_Kader_normal_02	1093.2539682539682	1107.3809523809523	stop	alveolar	a-like	kADer	low	0	14.126984126984098	V:C	FALSE	Y	841	1172
Kader	134.87528344671205	14.058956916099532	1373.560090702948	0.09819394459669166	0.010235414534288462	0.41122787610619466	0.04286504424778686	102.06349206349228	327.98185941043096	0.9056029232643132	WB	WB_0003	Kader	normal	d	a:	6	<p:>	WB_0003_Kader_normal_03	1059.6485260770976	1073.7074829931971	stop	alveolar	a-like	kADer	low	0	14.058956916099532	V:C	FALSE	Y	857	1172
Kader	101.26984126984121	21.519274376417115	1168.0272108843537	0.0867016113376043	0.01842360706658891	0.31078636047320796	0.06604036186499618	82.85714285714289	325.85034013605434	0.8247460757156055	WB	WB_0003	Kader	normal	d	a:	6	b	WB_0003_Kader_normal_04	989.8979591836735	1011.4172335600906	stop	alveolar	a-like	kADer	low	0	21.519274376417115	V:C	FALSE	Y	919	1256
Kader	150.22675736961457	19.183673469387713	1234.5578231292518	0.12168466681360668	0.015538902358386564	0.44954875483476986	0.05740652778720216	5.850340136054456	334.172335600907	0.8867621469682776	WB	WB_0003	Kader	normal	d	a:	_h	6	WB_0003_Kader_normal_05	841.4399092970522	860.6235827664399	stop	alveolar	a-like	kADer	low	5.850340136054456	25.03401360544217	V:C	FALSE	Y	899	1237
Kader	107.73242630385505	15.600907029478321	1128.4807256235827	0.09546678455170213	0.01382469959410027	0.3696125719620359	0.053524194803173664	81.56462585034001	291.4739229024942	0.873506159220446	WB	WB_0003	Kader	schnell	d	a:	6	b	WB_0003_Kader_schnell_01	1043.2766439909299	1058.8775510204082	stop	alveolar	a-like	kADer	low	0	15.600907029478321	V:C	FALSE	Y	985	1355
Kader	132.10884353741494	12.426303854875187	1134.8979591836733	0.11640592219624768	0.010949269715678552	0.4890455804583228	0.04600016788382404	77.16553287981878	270.1360544217687	0.9140257295262008	WB	WB_0003	Kader	schnell	d	a:	6	b	WB_0003_Kader_schnell_02	1068.1746031746031	1080.6009070294783	stop	alveolar	a-like	kADer	low	0	12.426303854875187	V:C	FALSE	Y	903	1301
Kader	104.78458049886615	12.086167800453495	1073.1519274376417	0.09764188817985879	0.011262308244939338	0.3944178900648684	0.04549334243769198	74.5124716553288	265.6689342403628	0.8965851765618937	WB	WB_0003	Kader	schnell	d	a:	6	b	WB_0003_Kader_schnell_03	952.3242630385488	964.4104308390023	stop	alveolar	a-like	kADer	low	0	12.086167800453495	V:C	FALSE	Y	800	1311
Kader	119.2290249433106	19.614512471655303	1055.7142857142858	0.11293683012221573	0.01857937581888865	0.47826086956521685	0.07867927960705824	54.17233560090722	249.29705215419517	0.8587293810223747	WB	WB_0003	Kader	schnell	d	a:	6	b	WB_0003_Kader_schnell_04	939.5578231292517	959.172335600907	stop	alveolar	a-like	kADer	low	0	19.614512471655303	V:C	FALSE	Y	912	1318
Kader	122.65306122448976	19.365079365079282	1080.9977324263039	0.11346282933378081	0.017914079543547498	0.4297632289845859	0.0678531701890987	6.530612244898066	285.3968253968254	0.8636436212677635	WB	WB_0003	Kader	schnell	d	a:	_h	6	WB_0003_Kader_schnell_05	844.5691609977324	863.9342403628117	stop	alveolar	a-like	kADer	low	6.530612244898066	25.895691609977348	V:C	FALSE	Y	891	1386
Kater	74.69387755102048	17.301587301587006	1115.9410430839002	0.06693353382236407	0.01550403348708648	0.28475103734439866	0.06595781466113305	68.34467120181421	262.31292517006796	0.8119299975351272	WB	WB_0003	Kater	normal	t	a:	6	f	WB_0003_Kater_normal_01	1100.419501133787	1117.721088435374	stop	alveolar	a-like	kADer	low	0	17.301587301587006	V:C:	FALSE	Y	825	1398
Kater	102.94784580498845	22.9478458049889	1065.9183673469388	0.09658136022294532	0.021528708490225083	0.37009863862394954	0.08249775821309287	83.96825396825398	278.1632653061225	0.8177233429394793	WB	WB_0003	Kater	normal	t	a:	6	f	WB_0003_Kater_normal_02	1180.78231292517	1203.7301587301588	stop	alveolar	a-like	kADer	low	0	22.9478458049889	V:C:	FALSE	Y	658	1158
Kater	101.20181405895698	54.24036281179133	1244.671201814059	0.08130807068682826	0.04357806522135175	0.28866179419183774	0.15471185563676332	7.074829931972772	350.5895691609977	0.6510576221735963	WB	WB_0003	Kater	normal	t	a:	_h	6	WB_0003_Kater_normal_03	1066.0204081632653	1120.2607709750566	stop	alveolar	a-like	kADer	low	7.074829931972772	61.3151927437641	V:C:	FALSE	Y	826	1335
Kater	94.48979591836735	25.873015873015902	1156.485260770975	0.08170428030822927	0.022372110350777463	0.30707442888725145	0.08408253500368473	5.555555555555657	307.70975056689326	0.7850414468726449	WB	WB_0003	Kater	normal	t	a:	_h	6	WB_0003_Kater_normal_04	1035	1060.873015873016	stop	alveolar	a-like	kADer	low	5.555555555555657	31.42857142857156	V:C:	FALSE	Y	675	1210
Kater	99.59183673469374	12.97052154195012	1103.356009070295	0.09026264951292683	0.01175551810596408	0.43386347920576823	0.05650498863973131	66.78004535147397	229.54648526077108	0.884770346494762	WB	WB_0003	Kater	normal	t	a:	6	f	WB_0003_Kater_normal_05	1241.1224489795918	1254.092970521542	stop	alveolar	a-like	kADer	low	0	12.97052154195012	V:C:	FALSE	Y	669	1207
Kater	106.71201814058952	22.244897959183845	1085.0566893424036	0.09834695199682343	0.02050113895216417	0.3673692427790785	0.07658079625292796	68.77551020408168	290.4761904761906	0.8275013187972557	WB	WB_0003	Kater	schnell	t	a:	6	f	WB_0003_Kater_schnell_01	1084.4784580498865	1106.7233560090704	stop	alveolar	a-like	kADer	low	0	22.244897959183845	V:C:	FALSE	Y	840	1275
Kater	87.80045351473916	82.08616780045361	1076.077097505669	0.08159308818881039	0.07628279422610904	0.26716345822121007	0.2497757538121855	13.560090702947718	328.6394557823129	0.5168179391350769	WB	WB_0003	Kater	schnell	t	a:	_h	6	WB_0003_Kater_schnell_02	975.4761904761905	1057.562358276644	stop	alveolar	a-like	kADer	low	13.560090702947718	95.64625850340133	V:C:	FALSE	Y	908	1352
Kater	95.14739229024951	72.83446712018133	1098.8662131519275	0.08658687577383416	0.06628146925299208	0.33146378070937704	0.25373252231613846	14.263038548752775	287.0521541950113	0.5664146868250545	WB	WB_0003	Kater	schnell	t	a:	_h	6	WB_0003_Kater_schnell_03	790.8049886621316	863.6394557823129	stop	alveolar	a-like	kADer	low	14.263038548752775	87.0975056689341	V:C:	FALSE	Y	855	1332
Kater	100.63492063492049	9.04761904761915	1033.968253968254	0.09732883021185125	0.008750383788762764	0.3765484473103678	0.03385372475818807	81.17913832199531	267.25623582766434	0.9175108538350207	WB	WB_0003	Kater	schnell	t	a:	6	f	WB_0003_Kater_schnell_04	1002.2789115646258	1011.3265306122449	stop	alveolar	a-like	kADer	low	0	9.04761904761915	V:C:	FALSE	Y	719	1065
Kater	106.8934240362812	25.46485260770976	1183.0385487528345	0.09035497968258838	0.021524955915050225	0.36525646985898047	0.08701379203471257	92.26757369614506	292.65306122448976	0.8076066472502998	WB	WB_0003	Kater	schnell	t	a:	6	f	WB_0003_Kater_schnell_05	872.437641723356	897.9024943310658	stop	alveolar	a-like	kADer	low	0	25.46485260770976	V:C:	FALSE	Y	663	1143
Lupen	58.91156462585025	55.170068027210846	983.5374149659864	0.05989763452759708	0.05609351224235713	0.21689764568375314	0.2031223910502586	39.63718820861686	271.6099773242631	0.5163983303518185	WB	WB_0003	Lupe	normal	p	u:	_h	m	WB_0003_Lupe_normal_01	1068.2426303854875	1123.4126984126983	stop	labial	u-like	CUBe	high	39.63718820861686	94.80725623582771	V:C:	FALSE	Y	392	1080
Lupen	72.4716553287983	91.7460317460318	1123.9229024943313	0.06448098456572188	0.08163018258852016	0.2153929100957005	0.27267825852540784	24.603174603174466	336.4625850340137	0.4413145539906106	WB	WB_0003	Lupe	normal	p	u:	_h	@	WB_0003_Lupe_normal_02	1325.9750566893424	1417.7210884353742	stop	labial	u-like	CUBe	high	24.603174603174466	116.34920634920627	V:C:	FALSE	Y	375	959
Lupen	75.82766439909301	87.25623582766434	1127.1428571428569	0.06727422697004451	0.07741364395356787	0.23156291115573732	0.26646354130600364	35.4421768707482	327.46031746031736	0.4649610678531705	WB	WB_0003	Lupe	normal	p	u:	_h	m	WB_0003_Lupe_normal_03	1074.8412698412699	1162.0975056689342	stop	labial	u-like	CUBe	high	35.4421768707482	122.69841269841254	V:C:	FALSE	Y	302	841
Lupen	106.59863945578229	87.89115646258506	1397.1201814058957	0.07629883303848213	0.06290880171392403	0.27917334758596124	0.23017993942633191	33.26530612244915	381.83673469387736	0.5480937390696047	WB	WB_0003	Lupe	normal	p	u:	_h	m	WB_0003_Lupe_normal_04	845.3854875283446	933.2766439909296	stop	labial	u-like	CUBe	high	33.26530612244915	121.1564625850342	V:C:	FALSE	Y	303	926
Lupen	92.58503401360554	91.79138321995458	1308.1859410430836	0.07077360420169533	0.07016692378360573	0.25269216487189033	0.2505260552048519	42.403628117913854	366.3945578231293	0.5021522567949827	WB	WB_0003	Lupe	normal	p	u:	_h	m	WB_0003_Lupe_normal_05	824.7278911564626	916.5192743764172	stop	labial	u-like	CUBe	high	42.403628117913854	134.19501133786844	V:C:	FALSE	Y	290	860
Lupen	80.52154195011337	77.46031746031758	1147.324263038549	0.07018202660236772	0.06751388422238483	0.28496910360324224	0.2741353021426857	68.70748299319712	282.56235827664386	0.509688531649203	WB	WB_0003	Lupe	schnell	p	u:	m	b	WB_0003_Lupe_schnell_01	1057.1315192743764	1134.591836734694	stop	labial	u-like	CUBe	high	0	77.46031746031758	V:C:	FALSE	Y	396	1198
Lupen	55.75963718820856	54.30839002267578	1037.936507936508	0.053721626286238555	0.05232342210473427	0.21939685938615255	0.21368665239114937	17.551020408163254	254.14965986394554	0.5065925010300778	WB	WB_0003	Lupe	schnell	p	u:	_h	m	WB_0003_Lupe_schnell_02	877.063492063492	931.3718820861678	stop	labial	u-like	CUBe	high	17.551020408163254	71.85941043083903	V:C:	FALSE	Y	365	1006
Lupen	67.50566893424025	66.5986394557824	1062.925170068027	0.06350933333333324	0.0626560000000001	0.23147500194386084	0.22836482388616772	24.648526077097358	291.6326530612246	0.5033818058843414	WB	WB_0003	Lupe	schnell	p	u:	_h	m	WB_0003_Lupe_schnell_03	1056.0204081632653	1122.6190476190477	stop	labial	u-like	CUBe	high	24.648526077097358	91.24716553287976	V:C:	FALSE	Y	318	889
Lupen	82.51700680272108	69.41043083900229	1220.8390022675735	0.06759040843997846	0.05685469640966588	0.2501890684083878	0.21045032657270552	25.1473922902494	329.8185941043083	0.5431343283582089	WB	WB_0003	Lupe	schnell	p	u:	_h	m	WB_0003_Lupe_schnell_04	918.9909297052154	988.4013605442177	stop	labial	u-like	CUBe	high	25.1473922902494	94.55782312925169	V:C:	FALSE	Y	363	1048
Lupen	76.57596371882084	100.95238095238096	1220.7256235827665	0.06272987331426234	0.08269866627038674	0.23415615032589096	0.3086950492303426	23.786848072562293	327.0294784580499	0.43134499936134874	WB	WB_0003	Lupe	schnell	p	u:	_h	m	WB_0003_Lupe_schnell_05	784.4331065759637	885.3854875283447	stop	labial	u-like	CUBe	high	23.786848072562293	124.73922902494326	V:C:	FALSE	Y	312	885
Pudding	52.49433106575964	71.72335600907024	1366.9160997732426	0.03840347704915313	0.05247092782136988	0.1275201057618156	0.17423157430869218	14.013605442177095	411.6553287981859	0.4225994888645493	WB	WB_0003	Pudding	normal	d	U	_h	I	WB_0003_Pudding_normal_01	969.7845804988661	1041.5079365079364	stop	alveolar	u-like	BUD-	high	14.013605442177095	85.73696145124734	VC	FALSE	Y	563	1192
Pudding	51.972789115646265	38.820861678004576	1190.7256235827663	0.043647997562415504	0.03260269276913413	0.15464543553066598	0.11551177383442425	8.594104308389888	336.0770975056689	0.5724275724275723	WB	WB_0003	Pudding	normal	d	U	_h	I	WB_0003_Pudding_normal_02	1143.3219954648525	1182.142857142857	stop	alveolar	u-like	BUD-	high	8.594104308389888	47.41496598639446	VC	FALSE	Y	535	1321
Pudding	50.544217687074934	68.86621315192747	1055.6462585034014	0.04787988142801917	0.06523606994028443	0.1503034389750508	0.20478759271746458	16.757369614512527	336.28117913832216	0.4232814280288648	WB	WB_0003	Pudding	normal	d	U	_h	I	WB_0003_Pudding_normal_03	1225.8843537414966	1294.750566893424	stop	alveolar	u-like	BUD-	high	16.757369614512527	85.62358276644	VC	FALSE	Y	547	1277
Pudding	47.95918367346917	41.63265306122457	1243.8095238095239	0.03855830234084428	0.03347188798949908	0.14832737218598716	0.12876078266358118	6.371882086167943	323.33333333333326	0.5353075170842808	WB	WB_0003	Pudding	normal	d	U	_h	I	WB_0003_Pudding_normal_04	1026.6780045351472	1068.3106575963718	stop	alveolar	u-like	BUD-	high	6.371882086167943	48.00453514739252	VC	FALSE	Y	546	1276
Pudding	27.4829931972788	82.29024943310662	1337.18820861678	0.02055282346956071	0.06153976598270311	0.07386190505210528	0.22115911999512483	18.34467120181398	372.0861678004534	0.25036149555876797	WB	WB_0003	Pudding	normal	d	U	_h	I	WB_0003_Pudding_normal_05	932.8231292517006	1015.1133786848072	stop	alveolar	u-like	BUD-	high	18.34467120181398	100.6349206349206	VC	FALSE	Y	551	1474
Pudding	38.095238095238074	29.977324263038554	2154.7619047619046	0.017679558011049715	0.013912128387266512	0.13065795613625747	0.10281536786436458	20.929705215419517	291.56462585034024	0.55962691538974	WB	WB_0003	Pudding	schnell	d	U	_h	I	WB_0003_Pudding_schnell_01	869.5124716553288	899.4897959183673	stop	alveolar	u-like	BUD-	high	20.929705215419517	50.90702947845807	VC	FALSE	Y	569	1374
Pudding	39.95464852607711	43.87755102040819	1445.0113378684807	0.02765005884660652	0.03036484896037664	0.12081733406472851	0.1326796489303347	7.868480725623385	330.70294784580494	0.47660265079794417	WB	WB_0003	Pudding	schnell	d	U	_h	I	WB_0003_Pudding_schnell_02	982.8911564625851	1026.7687074829932	stop	alveolar	u-like	BUD-	high	7.868480725623385	51.746031746031576	VC	FALSE	Y	534	1230
Pudding	41.315192743764214	83.4920634920635	1243.4467120181405	0.033226347654825336	0.06714567072725947	0.11330845771144288	0.22898009950248752	18.367346938775427	364.62585034013614	0.3310319767441863	WB	WB_0003	Pudding	schnell	d	U	_h	I	WB_0003_Pudding_schnell_03	848.968253968254	932.4603174603175	stop	alveolar	u-like	BUD-	high	18.367346938775427	101.85941043083892	VC	FALSE	Y	530	1207
Pudding	49.50113378684807	63.628117913832284	1239.1609977324263	0.03994729811334566	0.05134774095558775	0.14557215257401965	0.18711656441717806	13.061224489795904	340.0453514739231	0.4375626378031666	WB	WB_0003	Pudding	schnell	d	U	_h	I	WB_0003_Pudding_schnell_04	893.8888888888888	957.5170068027211	stop	alveolar	u-like	BUD-	high	13.061224489795904	76.68934240362819	VC	FALSE	Y	514	1322
Pudding	53.03854875283446	54.648526077097586	1266.3265306122448	0.04188378547766138	0.04315516160802227	0.1470699195171026	0.15153420523138855	21.700680272108684	360.6349206349206	0.4925247420509577	WB	WB_0003	Pudding	schnell	d	U	_h	I	WB_0003_Pudding_schnell_05	963.843537414966	1018.4920634920636	stop	alveolar	u-like	BUD-	high	21.700680272108684	76.34920634920627	VC	FALSE	Y	518	1237
Puder	72.65306122448987	22.471655328798306	1136.6666666666665	0.06391764917110547	0.01976978474674338	0.2305367678802708	0.07130522377320517	6.643990929705069	315.1473922902494	0.7637663885578061	WB	WB_0003	Puder	normal	d	u:	_h	6	WB_0003_Puder_normal_01	1196.859410430839	1219.3310657596373	stop	alveolar	u-like	BUD-	high	6.643990929705069	29.115646258503375	V:C	FALSE	Y	329	1004
Puder	68.61678004535133	23.446712018140715	1238.7755102040817	0.05539081090975643	0.018927329306242094	0.2216200380840775	0.0757287241833899	7.70975056689349	309.6145124716553	0.7453201970443336	WB	WB_0003	Puder	normal	d	u:	_h	6	WB_0003_Puder_normal_02	1114.5691609977323	1138.015873015873	stop	alveolar	u-like	BUD-	high	7.70975056689349	31.156462585034205	V:C	FALSE	Y	332	899
Puder	60.13605442176879	29.546485260770964	1232.3809523809523	0.04879664385073975	0.0239751232796055	0.19269054711908767	0.0946741262806074	128.2993197278911	312.0861678004535	0.6705436156763595	WB	WB_0003	Puder	normal	d	u:	6	k	WB_0003_Puder_normal_03	1017.1995464852608	1046.7460317460318	stop	alveolar	u-like	BUD-	high	0	29.546485260770964	V:C	FALSE	Y	353	1061
Puder	76.5079365079365	35.66893424036289	1334.1950113378684	0.05734389340222305	0.02673442333186042	0.22201750345462928	0.10350727117194208	10.725623582766502	344.60317460317447	0.6820295128360618	WB	WB_0003	Puder	normal	d	u:	_h	6	WB_0003_Puder_normal_04	972.8004535147392	1008.469387755102	stop	alveolar	u-like	BUD-	high	10.725623582766502	46.39455782312939	V:C	FALSE	Y	315	1035
Puder	58.18594104308386	20.997732426303855	1361.1337868480728	0.042748142471595606	0.015426648452337318	0.1793778399161131	0.0647326109751835	8.11791383219952	324.3764172335601	0.7348224513172965	WB	WB_0003	Puder	normal	d	u:	_h	6	WB_0003_Puder_normal_05	1044.8866213151928	1065.8843537414966	stop	alveolar	u-like	BUD-	high	8.11791383219952	29.115646258503375	V:C	FALSE	Y	302	938
Puder	49.13832199546482	19.36507936507951	981.7913832199546	0.050049657020116836	0.019724230316188338	0.19657111756168347	0.07746734397677851	76.98412698412699	249.97732426303855	0.7173121482952648	WB	WB_0003	Puder	schnell	d	u:	6	k	WB_0003_Puder_schnell_01	1263.5260770975055	1282.891156462585	stop	alveolar	u-like	BUD-	high	0	19.36507936507951	V:C	FALSE	Y	352	1239
Puder	68.6848072562359	15.736961451246998	1112.403628117914	0.06174450129441268	0.014146808814236349	0.2537063405645366	0.058128821509338506	103.58276643990939	270.7256235827665	0.8135911899006195	WB	WB_0003	Puder	schnell	d	u:	6	k	WB_0003_Puder_schnell_02	1137.5396825396826	1153.2766439909296	stop	alveolar	u-like	BUD-	high	0	15.736961451246998	V:C	FALSE	Y	360	1057
Puder	59.795918367346985	23.537414965986386	1156.5532879818593	0.05170182730766219	0.0203513449925496	0.18453463960811772	0.07263820853743874	133.26530612244892	324.0362811791383	0.7175510204081635	WB	WB_0003	Puder	schnell	d	u:	6	k	WB_0003_Puder_schnell_03	1021.5759637188208	1045.1133786848072	stop	alveolar	u-like	BUD-	high	0	23.537414965986386	V:C	FALSE	Y	337	1168
Puder	64.35374149659867	16.41723356009072	1199.183673469388	0.05366462446108466	0.013690341123969456	0.21945561398082283	0.05598515310856795	107.55102040816337	293.2426303854876	0.7967434025828185	WB	WB_0003	Puder	schnell	d	u:	6	k	WB_0003_Puder_schnell_04	932.7097505668934	949.1269841269841	stop	alveolar	u-like	BUD-	high	0	16.41723356009072	V:C	FALSE	Y	328	1162
Puder	51.06575963718831	26.82539682539675	1230.204081632653	0.041509990415099986	0.021805647718056417	0.17597874501836405	0.09244354145502828	108.9795918367347	290.18140589569157	0.655604075691413	WB	WB_0003	Puder	schnell	d	u:	6	k	WB_0003_Puder_schnell_05	914.2290249433107	941.0544217687075	stop	alveolar	u-like	BUD-	high	0	26.82539682539675	V:C	FALSE	Y	359	1295
Pute	65.62358276643988	113.7868480725623	1327.8458049886622	0.049421086785750856	0.08569281737764263	0.15097292503521306	0.2617768271688663	20.5215419501136	434.6712018140589	0.36577350859454	WB	WB_0003	Pute	normal	t	u:	_h	@	WB_0003_Pute_normal_01	901.2585034013605	1015.0453514739228	stop	alveolar	u-like	BUD-	high	20.5215419501136	134.3083900226759	V:C:	FALSE	Y	310	886
Pute	34.98866213151928	96.30385487528338	1130.204081632653	0.030957826732474623	0.08520926126559923	0.09715401082987028	0.26740964614028434	16.145124716553255	360.1360544217688	0.2664939550949915	WB	WB_0003	Pute	normal	t	u:	_h	@	WB_0003_Pute_normal_02	911.9387755102041	1008.2426303854875	stop	alveolar	u-like	BUD-	high	16.145124716553255	112.44897959183663	V:C:	FALSE	Y	372	1097
Pute	47.5736961451247	107.23356009070301	1270.5668934240364	0.037442889777270116	0.08439820102798405	0.11119944877298986	0.2506492818148091	14.784580498866262	427.8231292517006	0.30730921341731343	WB	WB_0003	Pute	normal	t	u:	_h	@	WB_0003_Pute_normal_03	969.5351473922902	1076.7687074829932	stop	alveolar	u-like	BUD-	high	14.784580498866262	122.01814058956927	V:C:	FALSE	Y	312	1079
Pute	48.23129251700675	93.0612244897959	1229.3197278911564	0.03923413203475177	0.07570140003320236	0.13235019600522668	0.2553668097815942	15.034013605442397	364.4217687074829	0.34135772749157417	WB	WB_0003	Pute	normal	t	u:	_h	@	WB_0003_Pute_normal_04	1029.4671201814058	1122.5283446712017	stop	alveolar	u-like	BUD-	high	15.034013605442397	108.0952380952383	V:C:	FALSE	Y	332	1041
Pute	68.86621315192747	93.3560090702947	1248.7528344671202	0.05514799346286547	0.07475939713092421	0.1781336148747728	0.2414804387354095	13.900226757369637	386.5986394557823	0.4245177523064023	WB	WB_0003	Pute	normal	t	u:	_h	@	WB_0003_Pute_normal_05	751.8253968253969	845.1814058956916	stop	alveolar	u-like	BUD-	high	13.900226757369637	107.25623582766434	V:C:	FALSE	Y	318	859
Pute	31.587301587301567	71.63265306122457	1037.0521541950113	0.030458739668517934	0.06907333712336564	0.10494989828976115	0.23800195886385933	15.71428571428578	300.9750566893423	0.3060193321616868	WB	WB_0003	Pute	schnell	t	u:	_h	@	WB_0003_Pute_schnell_01	960.7596371882087	1032.3922902494332	stop	alveolar	u-like	BUD-	high	15.71428571428578	87.34693877551035	V:C:	FALSE	Y	347	1185
Pute	33.356009070294704	83.74149659863951	1045.419501133787	0.031906817343773645	0.08010324707719675	0.10604094579008048	0.2662197231833912	16.712018140589635	314.5578231292517	0.28485670023237736	WB	WB_0003	Pute	schnell	t	u:	_h	@	WB_0003_Pute_schnell_02	993.0498866213152	1076.7913832199547	stop	alveolar	u-like	BUD-	high	16.712018140589635	100.45351473922915	V:C:	FALSE	Y	357	1221
Pute	42.15419501133783	66.8934240362812	952.9931972789117	0.04423346896043016	0.0701929711851905	0.13931354916067135	0.22107314148681065	16.80272108843542	302.5850340136054	0.38656685381576184	WB	WB_0003	Pute	schnell	t	u:	_h	@	WB_0003_Pute_schnell_03	1063.344671201814	1130.2380952380952	stop	alveolar	u-like	BUD-	high	16.80272108843542	83.69614512471662	V:C:	FALSE	Y	356	1026
Pute	41.47392290249434	81.13378684807253	1196.0317460317458	0.03467627263247702	0.06783581382121527	0.1180076133944126	0.23085360345828762	15.464852607709759	351.4512471655328	0.33826521176253016	WB	WB_0003	Pute	schnell	t	u:	_h	@	WB_0003_Pute_schnell_04	892.8004535147393	973.9342403628118	stop	alveolar	u-like	BUD-	high	15.464852607709759	96.59863945578229	V:C:	FALSE	Y	336	1140
Pute	48.39002267573699	79.50113378684796	1153.3786848072564	0.04195501730103808	0.06892890846178033	0.14375210508588765	0.23617379589087212	19.342403628117836	336.6213151927436	0.3783687943262416	WB	WB_0003	Pute	schnell	t	u:	_h	@	WB_0003_Pute_schnell_05	963.7301587301588	1043.2312925170068	stop	alveolar	u-like	BUD-	high	19.342403628117836	98.8435374149658	V:C:	FALSE	Y	312	929
Rabbi	85.4421768707482	90.47619047619048	1078.7981859410434	0.07920126116657897	0.08386757750919599	0.23329824778651445	0.24704352671661195	14.399092970521451	366.23582766439915	0.4856921887084297	WB	WB_0003	Rabbi	normal	b	a	_h	i	WB_0003_Rabbi_normal_01	981.6439909297052	1072.1201814058957	stop	labial	a-like	rABe	low	14.399092970521451	104.87528344671193	VC	FALSE	Y	843	1479
Rabbi	80.3854875283447	62.267573696145064	931.1111111111112	0.08633286250060886	0.06687448248989326	0.2825151418552758	0.2188396557220272	7.210884353741449	284.53514739229024	0.5635034175806711	WB	WB_0003	Rabbi	normal	b	a	_h	i	WB_0003_Rabbi_normal_02	1031.5532879818595	1093.8208616780046	stop	labial	a-like	rABe	low	7.210884353741449	69.47845804988651	VC	FALSE	Y	881	1603
Rabbi	114.0816326530612	83.46938775510205	1251.6099773242631	0.09114790926878757	0.06668961518950649	0.28554401498382426	0.20892218627617914	9.727891156462533	399.5238095238095	0.5774793388429752	WB	WB_0003	Rabbi	normal	b	a	_h	i	WB_0003_Rabbi_normal_03	895.8390022675737	979.3083900226758	stop	labial	a-like	rABe	low	9.727891156462533	93.19727891156458	VC	FALSE	Y	887	1473
Rabbi	102.78911564625844	60.3854875283447	1066.6213151927439	0.09636889323525653	0.05661380160721121	0.33795571460523355	0.19853873108178643	13.854875283446745	304.14965986394554	0.6299332962757085	WB	WB_0003	Rabbi	normal	b	a	_h	i	WB_0003_Rabbi_normal_04	989.6485260770975	1050.0340136054422	stop	labial	a-like	rABe	low	13.854875283446745	74.24036281179144	VC	FALSE	Y	934	1520
Rabbi	96.93877551020421	94.87528344671193	1040.997732426304	0.09312102465801178	0.09113879933780594	0.3010563380281694	0.29464788732394337	89.81859410430843	321.9954648526077	0.5053788863931913	WB	WB_0003	Rabbi	normal	b	a	i	v	WB_0003_Rabbi_normal_05	933.3219954648526	1028.1972789115646	stop	labial	a-like	rABe	low	0	94.87528344671193	VC	FALSE	Y	889	1525
Rabbi	62.87981859410422	62.539682539682644	799.546485260771	0.07864435621100387	0.07821894498014761	0.24408062670539524	0.24276032039433182	90.70294784580506	257.6190476190477	0.5013559934912305	WB	WB_0003	Rabbi	schnell	b	a	i	v	WB_0003_Rabbi_schnell_01	1049.331065759637	1111.8707482993198	stop	labial	a-like	rABe	low	0	62.539682539682644	VC	FALSE	Y	872	1562
Rabbi	86.87074829931964	73.33333333333337	927.7777777777778	0.0936331418795062	0.0790419161676647	0.2895035139424164	0.24438902743142157	99.09297052154193	300.06802721088434	0.5422505307855623	WB	WB_0003	Rabbi	schnell	b	a	i	v	WB_0003_Rabbi_schnell_02	946.5873015873016	1019.9206349206349	stop	labial	a-like	rABe	low	0	73.33333333333337	VC	FALSE	Y	924	1572
Rabbi	74.9433106575965	59.38775510204073	778.1859410430841	0.09630514598752855	0.07631563610933025	0.29196113074205	0.23136042402826826	7.619047619047706	256.6893424036281	0.5579000675219454	WB	WB_0003	Rabbi	schnell	b	a	_h	i	WB_0003_Rabbi_schnell_03	1046.451247165533	1105.8390022675737	stop	labial	a-like	rABe	low	7.619047619047706	67.00680272108843	VC	FALSE	Y	807	1551
Rabbi	83.40136054421771	72.74376417233555	970.9523809523808	0.08589644783857636	0.07492001214414157	0.28745603751465426	0.2507229386479092	93.0612244897959	290.1360544217687	0.534127214638397	WB	WB_0003	Rabbi	schnell	b	a	i	v	WB_0003_Rabbi_schnell_04	780.4648526077098	853.2086167800453	stop	labial	a-like	rABe	low	0	72.74376417233555	VC	FALSE	Y	912	1509
Rabbi	91.26984126984121	61.541950113378675	937.392290249433	0.09736568373690697	0.06565228960545731	0.2987899933189812	0.20146982406651315	106.91609977324276	305.4648526077099	0.5972696245733787	WB	WB_0003	Rabbi	schnell	b	a	i	E	WB_0003_Rabbi_schnell_05	804.6825396825396	866.2244897959183	stop	labial	a-like	rABe	low	0	61.541950113378675	VC	FALSE	Y	909	1491
Rabe	106.7800453514742	28.480725623582657	1209.2290249433106	0.08830423612804043	0.023552796894631148	0.433210671573138	0.11554737810487531	62.358276643991076	246.48526077097517	0.7894383906119038	WB	WB_0003	Rabe	normal	b	a:	@	f	WB_0003_Rabe_normal_01	1235.6122448979593	1264.092970521542	stop	labial	a-like	rABe	low	0	28.480725623582657	V:C	FALSE	Y	872	1313
Rabe	135.44217687074843	42.0408163265306	1104.2403628117913	0.12265642647391022	0.03807216050270037	0.4678467925119455	0.14521814051852436	74.60317460317447	289.50113378684796	0.7631276351092374	WB	WB_0003	Rabe	normal	b	a:	@	f	WB_0003_Rabe_normal_02	1017.7664399092971	1059.8072562358277	stop	labial	a-like	rABe	low	0	42.0408163265306	V:C	FALSE	Y	887	1355
Rabe	151.47392290249445	73.17460317460291	1530.816326530612	0.09894976966034168	0.047801033936215744	0.43160819280222296	0.20850293984622267	12.176870748299507	350.95238095238096	0.6742707176743726	WB	WB_0003	Rabe	normal	b	a:	_h	@	WB_0003_Rabe_normal_03	1078.4013605442178	1151.5759637188207	stop	labial	a-like	rABe	low	12.176870748299507	85.35147392290241	V:C	FALSE	Y	831	1220
Rabe	150.70294784580494	41.72335600907036	1281.9727891156463	0.11755549659502959	0.03254621031219603	0.46436556735606455	0.12856344326439367	64.82993197278927	324.53514739229036	0.7831722837614892	WB	WB_0003	Rabe	normal	b	a:	@	f	WB_0003_Rabe_normal_04	943.8435374149659	985.5668934240363	stop	labial	a-like	rABe	low	0	41.72335600907036	V:C	FALSE	Y	883	1255
Rabe	160.13605442176868	50.81632653061217	1215.8956916099773	0.13170213162753397	0.04179332724119276	0.5084965437788015	0.1613623271889398	70.36281179138336	314.92063492063505	0.759109964527572	WB	WB_0003	Rabe	normal	b	a:	@	f	WB_0003_Rabe_normal_05	949.1723356009071	999.9886621315193	stop	labial	a-like	rABe	low	0	50.81632653061217	V:C	FALSE	Y	941	1253
Rabe	120.36281179138314	49.75056689342409	1121.859410430839	0.10728867688078579	0.04434652544770996	0.43238840013033525	0.1787227109807757	57.52834467120181	278.36734693877554	0.7075446547587306	WB	WB_0003	Rabe	schnell	b	a:	@	f	WB_0003_Rabe_schnell_01	888.4240362811792	938.1746031746032	stop	labial	a-like	rABe	low	0	49.75056689342409	V:C	FALSE	Y	865	1343
Rabe	140.77097505668928	34.96598639455783	1162.8344671201812	0.12105848169887479	0.030069616427136767	0.44623346751006304	0.11083956296722257	80.09070294784578	315.46485260770976	0.8010322580645161	WB	WB_0003	Rabe	schnell	b	a:	@	f	WB_0003_Rabe_schnell_02	898.9909297052154	933.9569160997733	stop	labial	a-like	rABe	low	0	34.96598639455783	V:C	FALSE	Y	984	1246
Rabe	156.41723356009072	45.079365079365175	1147.6643990929704	0.13629178850865412	0.03927922231881776	0.4772051193358699	0.13753026634382592	82.19954648526073	327.77777777777783	0.7762772901192885	WB	WB_0003	Rabe	schnell	b	a:	@	f	WB_0003_Rabe_schnell_03	859.9659863945578	905.045351473923	stop	labial	a-like	rABe	low	0	45.079365079365175	V:C	FALSE	Y	802	1215
Rabe	127.75510204081627	35.396825396825534	1061.9727891156463	0.12029978861059504	0.03333119808681925	0.4814561613399416	0.13339600068364432	62.086167800453495	265.3514739229025	0.7830437804030569	WB	WB_0003	Rabe	schnell	b	a:	@	f	WB_0003_Rabe_schnell_04	977.3809523809523	1012.7777777777778	stop	labial	a-like	rABe	low	0	35.396825396825534	V:C	FALSE	Y	958	1279
Rabe	128.9342403628118	40.97505668934241	1153.0839002267571	0.11181687675758592	0.03553519104835698	0.4822322110083964	0.153252480705623	51.088435374149526	267.36961451247157	0.7588415854797811	WB	WB_0003	Rabe	schnell	b	a:	@	f	WB_0003_Rabe_schnell_05	919.7619047619048	960.7369614512472	stop	labial	a-like	rABe	low	0	40.97505668934241	V:C	FALSE	Y	969	1272
Rappe	90.99773242630374	118.61678004535156	1307.5510204081631	0.06959402042904454	0.09071675077606098	0.2603646272627001	0.3393888276130543	13.628117913832284	349.50113378684796	0.4341194288186927	WB	WB_0003	Rappe	normal	p	a	_h	@	WB_0003_Rappe_normal_01	1029.1950113378684	1147.81179138322	stop	labial	a-like	rABe	low	13.628117913832284	132.24489795918385	VC:	FALSE	Y	870	1355
Rappe	88.6848072562359	102.83446712018144	1179.1383219954648	0.07521153846153852	0.0872115384615385	0.2740522738420575	0.31777731062994885	16.553287981859285	323.60544217687084	0.463059436419607	WB	WB_0003	Rappe	normal	p	a	_h	@	WB_0003_Rappe_normal_02	1091.3038548752834	1194.1383219954648	stop	labial	a-like	rABe	low	16.553287981859285	119.38775510204073	VC:	FALSE	Y	781	1350
Rappe	107.50566893424025	104.73922902494337	1299.2290249433106	0.08274574141301304	0.08061644791957559	0.3248150178130991	0.3164565634420391	16.099773242630363	330.9750566893424	0.5065170940170937	WB	WB_0003	Rappe	normal	p	a	_h	@	WB_0003_Rappe_normal_03	749.1496598639455	853.8888888888889	stop	labial	a-like	rABe	low	16.099773242630363	120.83900226757373	VC:	FALSE	Y	839	1405
Rappe	78.8662131519277	108.32199546485231	1168.2539682539682	0.06750776397515551	0.09272127329192521	0.25274325993750546	0.3471404694426269	11.111111111111313	312.0408163265305	0.42132041187159447	WB	WB_0003	Rappe	normal	p	a	_h	@	WB_0003_Rappe_normal_04	1034.1156462585036	1142.437641723356	stop	labial	a-like	rABe	low	11.111111111111313	119.43310657596362	VC:	FALSE	Y	829	1370
Rappe	81.11111111111109	108.6848072562359	1282.4489795918369	0.0632470471744819	0.08474786052761869	0.28675645342312006	0.38423921757255125	66.62131519274362	282.8571428571428	0.4273596176821981	WB	WB_0003	Rappe	normal	p	a	@	f	WB_0003_Rappe_normal_05	947.9931972789116	1056.6780045351475	stop	labial	a-like	rABe	low	0	108.6848072562359	VC:	FALSE	Y	854	1474
Rappe	67.9138321995465	63.46938775510205	991.9727891156463	0.06846340236821655	0.06398299273076397	0.3052695953521558	0.28529201916216496	13.356009070294704	222.4716553287982	0.5169140490162237	WB	WB_0003	Rappe	schnell	p	a	_h	@	WB_0003_Rappe_schnell_01	864.0249433106576	927.4943310657596	stop	labial	a-like	rABe	low	13.356009070294704	76.82539682539675	VC:	FALSE	Y	876	1492
Rappe	74.10430839002277	103.71882086167795	1054.9433106575964	0.07024482514025329	0.09831696150291248	0.2654536593290558	0.37153764925676225	9.614512471655303	279.16099773242615	0.41673042591175763	WB	WB_0003	Rappe	schnell	p	a	_h	@	WB_0003_Rappe_schnell_02	917.607709750567	1021.3265306122449	stop	labial	a-like	rABe	low	9.614512471655303	113.33333333333326	VC:	FALSE	Y	867	1459
Rappe	78.73015873015868	81.15646258503398	1082.7664399092969	0.07271204188481671	0.07495287958115181	0.302465371548044	0.31178674100531384	11.111111111111086	260.2947845804989	0.492412423769678	WB	WB_0003	Rappe	schnell	p	a	_h	@	WB_0003_Rappe_schnell_03	947.1995464852607	1028.3560090702947	stop	labial	a-like	rABe	low	11.111111111111086	92.26757369614506	VC:	FALSE	Y	829	1500
Rappe	76.62131519274374	89.09297052154182	1061.768707482993	0.0721638475995216	0.0839099607039124	0.2740914990266058	0.31870538611291294	11.99546485260771	279.5464852607712	0.462370005473454	WB	WB_0003	Rappe	schnell	p	a	_h	@	WB_0003_Rappe_schnell_04	978.2426303854876	1067.3356009070294	stop	labial	a-like	rABe	low	11.99546485260771	101.08843537414953	VC:	FALSE	Y	895	1513
Rappe	95.32879818594108	86.68934240362819	1218.4353741496598	0.07823869875123299	0.07114808404518645	0.32470842666254746	0.2952807600216269	14.761904761904702	293.5827664399093	0.5237324031394044	WB	WB_0003	Rappe	schnell	p	a	_h	@	WB_0003_Rappe_schnell_05	724.5011337868481	811.1904761904763	stop	labial	a-like	rABe	low	14.761904761904702	101.45124716553289	VC:	FALSE	Y	996	1409
Suppen	48.185941043083744	131.06575963718842	1093.8548752834467	0.04405149360475949	0.11982006260494639	0.11675182682270169	0.3175649689577501	25.986394557823132	412.7210884353741	0.2688172043010743	WB	WB_0003	Suppe	normal	p	U	_h	m	WB_0003_Suppe_normal_01	1053.4580498866212	1184.5238095238096	stop	labial	u-like	CUBe	high	25.986394557823132	157.05215419501155	VC:	FALSE	Y	525	1085
Suppen	45.66893424036266	110.86167800453518	973.4467120181406	0.046914673064827814	0.11388571827901887	0.13487811411733147	0.32741762657380136	11.451247165532777	338.59410430839	0.29175720701144353	WB	WB_0003	Suppe	normal	p	U	_h	m	WB_0003_Suppe_normal_02	1166.3378684807255	1277.1995464852607	stop	labial	u-like	CUBe	high	11.451247165532777	122.31292517006796	VC:	FALSE	Y	527	1164
Suppen	60.2947845804988	152.01814058956916	1219.954648526077	0.049423791821561286	0.12460966542750929	0.1380796593446538	0.34813314638832643	121.63265306122435	436.6666666666665	0.283990174089501	WB	WB_0003	Suppe	normal	p	U	m	k	WB_0003_Suppe_normal_03	913.9795918367347	1065.9977324263039	stop	labial	u-like	CUBe	high	0	152.01814058956916	VC:	FALSE	Y	561	1127
Suppen	43.58276643990928	65.44217687074831	1104.7619047619046	0.03944991789819375	0.05923645320197046	0.1228507510386704	0.18446788111217635	60.31746031746036	354.76190476190493	0.39975041597337757	WB	WB_0003	Suppe	normal	p	U	_h	m	WB_0003_Suppe_normal_04	868.5147392290249	933.9569160997733	stop	labial	u-like	CUBe	high	60.31746031746036	125.75963718820867	VC:	FALSE	Y	563	1229
Suppen	46.893424036280976	99.52380952380963	1043.5827664399094	0.04493503107209575	0.09536743296684204	0.13104366009758517	0.27811925733477	9.886621315192542	357.84580498866205	0.3202725724020431	WB	WB_0003	Suppe	normal	p	U	_h	m	WB_0003_Suppe_normal_05	1122.9591836734694	1222.482993197279	stop	labial	u-like	CUBe	high	9.886621315192542	109.41043083900217	VC:	FALSE	Y	520	1115
Suppen	41.40589569161	117.36961451247157	906.5079365079366	0.045676263851714756	0.1294744478074892	0.13460120890461452	0.3815420905204183	60.839002267573846	307.6190476190477	0.26078263353327646	WB	WB_0003	Suppe	schnell	p	U	m	k	WB_0003_Suppe_schnell_01	878.265306122449	995.6349206349206	stop	labial	u-like	CUBe	high	0	117.36961451247157	VC:	FALSE	Y	534	1243
Suppen	59.63718820861686	87.07482993197277	1083.424036281179	0.05504510349735248	0.08037003704556395	0.16405713929262078	0.23953589919530904	19.88662131519277	363.51473922902494	0.40649149922720285	WB	WB_0003	Suppe	schnell	p	U	_h	m	WB_0003_Suppe_schnell_02	773.4580498866213	860.5328798185941	stop	labial	u-like	CUBe	high	19.88662131519277	106.96145124716554	VC:	FALSE	Y	580	1194
Suppen	51.0204081632653	93.96825396825398	978.2312925170068	0.0521557719054242	0.09605934167825685	0.1582167217495254	0.2914000421911259	15.03401360544217	322.4716553287981	0.35189239912417886	WB	WB_0003	Suppe	schnell	p	U	_h	m	WB_0003_Suppe_schnell_03	675.7256235827664	769.6938775510204	stop	labial	u-like	CUBe	high	15.03401360544217	109.00226757369614	VC:	FALSE	Y	540	1143
Suppen	45.056689342403615	131.67800453514735	1121.5419501133788	0.04017387788111604	0.11740800646987459	0.12451435016919417	0.3638927183857627	10.634920634920718	361.8594104308388	0.25493969720297666	WB	WB_0003	Suppe	schnell	p	U	_h	m	WB_0003_Suppe_schnell_04	892.5283446712018	1024.2063492063492	stop	labial	u-like	CUBe	high	10.634920634920718	142.31292517006807	VC:	FALSE	Y	582	1170
Suppen	49.22902494331072	92.26757369614518	1028.5487528344672	0.04786260720033516	0.0897065631958377	0.14895368782161253	0.2791766723842197	17.5736961451247	330.4988662131519	0.3479166666666668	WB	WB_0003	Suppe	schnell	p	U	_h	m	WB_0003_Suppe_schnell_05	689.3764172335601	781.6439909297053	stop	labial	u-like	CUBe	high	17.5736961451247	109.84126984126988	VC:	FALSE	Y	569	1362
Ticker	45.714285714285666	86.9387755102041	970.748299319728	0.04709180098107913	0.0895585143658024	0.14335490293678435	0.272630306477992	19.36507936507951	318.8888888888888	0.3446153846153843	WB	WB_0003	Ticker	normal	k	I	_h	6	WB_0003_Ticker_normal_01	1041.9614512471655	1128.9002267573696	stop	velar	i-like	tIGer	high	19.36507936507951	106.3038548752836	VC:	FALSE	Y	488	2181
Ticker	51.904761904761926	92.85714285714278	1100.9070294784583	0.047147270854788884	0.08434603501544789	0.14127885446241217	0.2527465744969756	17.732426303854936	367.3922902494329	0.3585526315789477	WB	WB_0003	Ticker	normal	k	I	_h	6	WB_0003_Ticker_normal_02	1019.2403628117914	1112.0975056689342	stop	velar	i-like	tIGer	high	17.732426303854936	110.58956916099771	VC:	FALSE	Y	483	2170
Ticker	50.997732426303855	89.88662131519277	1371.5192743764173	0.037183387342107	0.06553799351894718	0.12504865165415624	0.22040589380038925	24.28571428571422	407.8231292517007	0.3619829389988733	WB	WB_0003	Ticker	normal	k	I	_h	6	WB_0003_Ticker_normal_03	1035.9750566893424	1125.8616780045352	stop	velar	i-like	tIGer	high	24.28571428571422	114.17233560090699	VC:	FALSE	Y	492	2120
Ticker	42.15419501133783	83.35600907029493	1230.3401360544217	0.034262228611448974	0.06775037782446841	0.11544432714401034	0.22828044463764557	18.14058956916074	365.1473922902494	0.33586269196025237	WB	WB_0003	Ticker	normal	k	I	_h	6	WB_0003_Ticker_normal_04	1112.9138321995465	1196.2698412698414	stop	velar	i-like	tIGer	high	18.14058956916074	101.49659863945567	VC:	FALSE	Y	489	2134
Ticker	60.566893424036266	74.82993197278915	1194.580498866213	0.05070139139348152	0.06264117993204385	0.16015109725386734	0.1978654514929849	17.36961451247157	378.18594104308386	0.44732875565231933	WB	WB_0003	Ticker	normal	k	I	_h	6	WB_0003_Ticker_normal_05	1007.1541950113378	1081.984126984127	stop	velar	i-like	tIGer	high	17.36961451247157	92.19954648526073	VC:	FALSE	Y	545	1990
Ticker	48.299319727891316	79.2290249433106	925.8730158730159	0.05216624623447887	0.08557223678087722	0.1631183948537302	0.26757543268494416	18.79818594104313	296.09977324263014	0.37873399715505074	WB	WB_0003	Ticker	schnell	k	I	_h	6	WB_0003_Ticker_schnell_01	1172.0068027210884	1251.235827664399	stop	velar	i-like	tIGer	high	18.79818594104313	98.02721088435374	VC:	FALSE	Y	513	2117
Ticker	58.25396825396831	84.05895691609976	1225.0566893424036	0.04755205923183716	0.0686163813049514	0.1618777567737871	0.23358538122243214	17.414965986394463	359.86394557823144	0.4093371574251118	WB	WB_0003	Ticker	schnell	k	I	_h	6	WB_0003_Ticker_schnell_02	927.9705215419501	1012.0294784580499	stop	velar	i-like	tIGer	high	17.414965986394463	101.47392290249422	VC:	FALSE	Y	491	2096
Ticker	42.108843537415055	75.64625850340133	894.4444444444446	0.04707821016605409	0.08457345671187724	0.14615142452384727	0.2625531245081062	18.04988662131518	288.11791383219963	0.35759676487579495	WB	WB_0003	Ticker	schnell	k	I	_h	6	WB_0003_Ticker_schnell_03	977.2448979591837	1052.891156462585	stop	velar	i-like	tIGer	high	18.04988662131518	93.69614512471651	VC:	FALSE	Y	462	2085
Ticker	40.090702947845784	72.67573696145132	1025.5555555555554	0.03909169301523425	0.07086474893315947	0.11804767309875133	0.21399479201442229	15.963718820861686	339.6145124716554	0.3555198069575705	WB	WB_0003	Ticker	schnell	k	I	_h	6	WB_0003_Ticker_schnell_04	1086.7687074829932	1159.4444444444446	stop	velar	i-like	tIGer	high	15.963718820861686	88.63945578231301	VC:	FALSE	Y	507	2143
Ticker	74.64852607709747	93.40136054421771	1233.832199546485	0.060501359994118924	0.07570021318826732	0.19848064632822854	0.24834197515977338	12.267573696145064	376.09977324263036	0.4442045607880176	WB	WB_0003	Ticker	schnell	k	I	_h	6	WB_0003_Ticker_schnell_05	738.1292517006802	831.530612244898	stop	velar	i-like	tIGer	high	12.267573696145064	105.66893424036277	VC:	FALSE	Y	548	2055
Tiger	59.86394557823132	32.426303854875414	1090.9070294784583	0.054875387141699074	0.029724168035087102	0.18467995802728238	0.10003497726477831	25.827664399092782	324.14965986394554	0.6486486486486478	WB	WB_0003	Tiger	normal	g	i:	_h	6	WB_0003_Tiger_normal_01	1114.1836734693877	1146.6099773242631	stop	velar	i-like	tIGer	high	25.827664399092782	58.253968253968196	V:C	FALSE	Y	296	2385
Tiger	57.80045351473905	41.723356009070585	1294.263038548753	0.04465896946230516	0.0322371533192006	0.16279218290969422	0.11751181504662235	90.79365079365061	355.0566893424036	0.580770107085894	WB	WB_0003	Tiger	normal	g	i:	6	f	WB_0003_Tiger_normal_02	1063.7755102040815	1105.498866213152	stop	velar	i-like	tIGer	high	0	41.723356009070585	V:C	FALSE	Y	284	2368
Tiger	47.09750566893422	38.54875283446722	1297.6190476190477	0.036295325469637374	0.029707295762341712	0.13633081719724316	0.11158516573679061	23.287981859410138	345.46485260770964	0.5499073338628533	WB	WB_0003	Tiger	normal	g	i:	_h	6	WB_0003_Tiger_normal_03	1091.780045351474	1130.3287981859412	stop	velar	i-like	tIGer	high	23.287981859410138	61.83673469387736	V:C	FALSE	Y	281	2362
Tiger	63.469387755101934	29.841269841269877	1184.9433106575964	0.0535632271892222	0.02518371096142073	0.19490286191769357	0.09163707262725455	100.61224489795904	325.6462585034011	0.6801944106925875	WB	WB_0003	Tiger	normal	g	i:	6	f	WB_0003_Tiger_normal_04	1161.3265306122448	1191.1678004535147	stop	velar	i-like	tIGer	high	0	29.841269841269877	V:C	FALSE	Y	284	2372
Tiger	66.25850340136049	39.29705215419506	1306.4625850340137	0.050715959385576624	0.030078972489803034	0.18559451219512185	0.11007367886178879	111.06575963718808	357.0068027210883	0.6277121374865731	WB	WB_0003	Tiger	normal	g	i:	6	f	WB_0003_Tiger_normal_05	957.9251700680272	997.2222222222223	stop	velar	i-like	tIGer	high	0	39.29705215419506	V:C	FALSE	Y	290	2347
Tiger	62.01814058956916	30	1029.0249433106576	0.06026884089907448	0.029153812252093434	0.21172008050781835	0.1024152345564328	85.23809523809541	292.92517006802746	0.6739773287333661	WB	WB_0003	Tiger	schnell	g	i:	6	f	WB_0003_Tiger_schnell_01	969.9886621315193	999.9886621315193	stop	velar	i-like	tIGer	high	0	30	V:C	FALSE	Y	294	2355
Tiger	47.77777777777783	37.777777777777715	1121.0657596371882	0.04261817593397929	0.033698092598960276	0.16493150684931526	0.1304109589041094	88.34467120181398	289.68253968253964	0.5584415584415591	WB	WB_0003	Tiger	schnell	g	i:	6	f	WB_0003_Tiger_schnell_02	913.3219954648526	951.0997732426304	stop	velar	i-like	tIGer	high	0	37.777777777777715	V:C	FALSE	Y	306	2364
Tiger	63.1065759637188	36.689342403628075	1191.9727891156463	0.05294296693680323	0.030780352318989426	0.1974739232242956	0.114808770311502	88.18594104308409	319.5691609977325	0.6323562826630313	WB	WB_0003	Tiger	schnell	g	i:	6	f	WB_0003_Tiger_schnell_03	957.4716553287982	994.1609977324263	stop	velar	i-like	tIGer	high	0	36.689342403628075	V:C	FALSE	Y	287	2387
Tiger	72.24489795918362	49.569160997732524	1238.4580498866212	0.05833455397685656	0.0400249011278747	0.22568534391159578	0.15484876390167915	101.56462585034001	320.11337868480723	0.5930752047654498	WB	WB_0003	Tiger	schnell	g	i:	6	f	WB_0003_Tiger_schnell_04	881.1904761904761	930.7596371882087	stop	velar	i-like	tIGer	high	0	49.569160997732524	V:C	FALSE	Y	302	2220
Tiger	47.25623582766434	41.85941043083881	1061.7913832199547	0.04450613988254132	0.039423384943940015	0.1654756233126884	0.14657773542956895	71.47392290249445	285.578231292517	0.5302798982188304	WB	WB_0003	Tiger	schnell	g	i:	6	f	WB_0003_Tiger_schnell_05	1096.9727891156463	1138.832199546485	stop	velar	i-like	tIGer	high	0	41.85941043083881	V:C	FALSE	Y	292	2406
Tigger	51.83673469387759	36.825396825396865	1059.8866213151928	0.04890781112941532	0.03474465672535893	0.14959753942804802	0.10627576729271657	112.17687074829928	346.5079365079365	0.5846547314578004	WB	WB_0003	Tigger	normal	g	I	6	g	WB_0003_Tigger_normal_01	1187.7437641723357	1224.5691609977325	stop	velar	i-like	tIGer	high	0	36.825396825396865	VC	FALSE	Y	296	2316
Tigger	53.19727891156458	54.62585034013614	1215.8503401360545	0.04375314720528167	0.04492810384378679	0.15109164680878462	0.15514909512462194	18.45804988662121	352.0861678004534	0.49337539432176597	WB	WB_0003	Tigger	normal	g	I	_h	6	WB_0003_Tigger_normal_02	1085.9977324263039	1140.62358276644	stop	velar	i-like	tIGer	high	18.45804988662121	73.08390022675735	VC	FALSE	Y	506	2087
Tigger	67.77777777777783	46.53061224489784	1279.9092970521542	0.05295514137906602	0.03635461696548782	0.17678022237993862	0.12136266855926156	18.253968253968424	383.4013605442177	0.5929379091450118	WB	WB_0003	Tigger	normal	g	I	_h	6	WB_0003_Tigger_normal_03	947.3809523809524	993.9115646258502	stop	velar	i-like	tIGer	high	18.253968253968424	64.78458049886626	VC	FALSE	Y	497	2146
Tigger	80.06802721088434	50.770975056689394	1269.954648526077	0.06304794214802248	0.03997857334166596	0.21717202779998768	0.13770834614674965	19.070294784580483	368.6848072562358	0.611958405545927	WB	WB_0003	Tigger	normal	g	I	_h	6	WB_0003_Tigger_normal_04	1041.6213151927439	1092.3922902494332	stop	velar	i-like	tIGer	high	19.070294784580483	69.84126984126988	VC	FALSE	Y	523	2074
Tigger	73.60544217687061	42.06349206349216	1189.1609977324263	0.0618969528240722	0.03537241142595638	0.1950369524725106	0.11145827074445738	18.45804988662121	377.39229024943313	0.6363458145461665	WB	WB_0003	Tigger	normal	g	I	_h	6	WB_0003_Tigger_normal_05	839.37641723356	881.4399092970522	stop	velar	i-like	tIGer	high	18.45804988662121	60.521541950113374	VC	FALSE	Y	523	2129
Tigger	47.05215419501121	28.888888888889028	946.7346938775509	0.049699408397403534	0.030514239179900034	0.15821578345405987	0.09714067861227652	20.77097505668928	297.392290249433	0.6195879366975199	WB	WB_0003	Tigger	schnell	g	I	_h	6	WB_0003_Tigger_schnell_01	940.8503401360543	969.7392290249434	stop	velar	i-like	tIGer	high	20.77097505668928	49.65986394557831	VC	FALSE	Y	410	2183
Tigger	76.25850340136049	43.197278911564695	1102.4943310657595	0.06916906622788971	0.03918140682846572	0.22960333174028805	0.1300607632962384	13.446712018140488	332.1315192743763	0.6383826879271065	WB	WB_0003	Tigger	schnell	g	I	_h	6	WB_0003_Tigger_schnell_02	927.9478458049887	971.1451247165534	stop	velar	i-like	tIGer	high	13.446712018140488	56.64399092970518	VC	FALSE	Y	515	2081
Tigger	39.81859410430843	38.84353741496602	888.7981859410431	0.04480048984590269	0.043703439126441514	0.14340547162106998	0.13989383421804832	21.360544217686993	277.6643990929705	0.5061977515134045	WB	WB_0003	Tigger	schnell	g	I	_h	6	WB_0003_Tigger_schnell_03	1096.6780045351475	1135.5215419501135	stop	velar	i-like	tIGer	high	21.360544217686993	60.204081632653015	VC	FALSE	Y	403	2179
Tigger	68.57142857142844	62.58503401360554	1193.5374149659865	0.05745226560273571	0.052436591621544675	0.17951914514692752	0.16384683882457726	18.390022675736986	381.97278911564626	0.5228215767634846	WB	WB_0003	Tigger	schnell	g	I	_h	6	WB_0003_Tigger_schnell_04	759.7165532879818	822.3015873015873	stop	velar	i-like	tIGer	high	18.390022675736986	80.97505668934252	VC	FALSE	Y	531	2093
Tigger	69.72789115646265	56.41723356009061	1150.249433106576	0.06061980049678672	0.04904782557268454	0.20831921956507032	0.16855226610663207	17.891156462584945	334.7165532879818	0.5527593025346043	WB	WB_0003	Tigger	schnell	g	I	_h	6	WB_0003_Tigger_schnell_05	943.1405895691611	999.5578231292517	stop	velar	i-like	tIGer	high	17.891156462584945	74.30839002267555	VC	FALSE	Y	518	2091
Tuben	56.78004535147397	50.13605442176868	965.2380952380953	0.058824911316277914	0.05194164493621816	0.18660108800953892	0.1647663760339816	19.002267573696145	304.2857142857142	0.5310710498409336	WB	WB_0003	Tube	normal	b	u:	_h	m	WB_0003_Tube_normal_01	1129.9433106575964	1180.079365079365	stop	labial	u-like	CUBe	high	19.002267573696145	69.13832199546482	V:C	FALSE	Y	297	851
Tuben	77.16553287981867	39.84126984126965	997.6417233560092	0.07734794072188388	0.03993544867715227	0.2385726303982055	0.12317722938867018	11.111111111111086	323.4467120181406	0.6594961240310091	WB	WB_0003	Tube	normal	b	u:	_h	m	WB_0003_Tube_normal_02	1076.4285714285716	1116.2698412698412	stop	labial	u-like	CUBe	high	11.111111111111086	50.952380952380736	V:C	FALSE	Y	325	815
Tuben	79.95464852607711	50.97505668934241	1242.0861678004537	0.06437125748502993	0.041039871476559076	0.22577959915476728	0.14394570019850167	78.86621315192747	354.1269841269841	0.6106685140284032	WB	WB_0003	Tube	normal	b	u:	m	n	WB_0003_Tube_normal_03	973.9342403628118	1024.9092970521542	stop	labial	u-like	CUBe	high	0	50.97505668934241	V:C	FALSE	Y	295	785
Tuben	61.360544217687334	37.68707482993182	994.2857142857143	0.06171319102353611	0.03790366721401188	0.18288726682887343	0.1123276561232761	20.272108843537353	335.51020408163265	0.6195054945054965	WB	WB_0003	Tube	normal	b	u:	_h	m	WB_0003_Tube_normal_04	1030.1473922902496	1067.8344671201814	stop	labial	u-like	CUBe	high	20.272108843537353	57.95918367346917	V:C	FALSE	Y	300	858
Tuben	78.32199546485276	47.14285714285711	1116.7120181405896	0.0701362519544339	0.04221576948849673	0.21169404265751446	0.12742093650404498	15.306122448979522	369.97732426303867	0.6242544731610344	WB	WB_0003	Tube	normal	b	u:	_h	m	WB_0003_Tube_normal_05	1059.512471655329	1106.655328798186	stop	labial	u-like	CUBe	high	15.306122448979522	62.44897959183663	V:C	FALSE	Y	324	764
Tuben	78.5034013605441	43.99092970521542	1009.2290249433108	0.07778551688498425	0.04358864897656548	0.25076053889613187	0.14051861509488633	53.99092970521542	313.0612244897958	0.6408737504627912	WB	WB_0003	Tube	schnell	b	u:	m	n	WB_0003_Tube_schnell_01	1007.4263038548752	1051.4172335600906	stop	labial	u-like	CUBe	high	0	43.99092970521542	V:C	FALSE	Y	312	823
Tuben	87.43764172335591	57.30158730158723	1014.0816326530612	0.08622347443035701	0.05650589208649174	0.27625734345894803	0.18104312938816433	58.54875283446722	316.5079365079364	0.6041046529844901	WB	WB_0003	Tube	schnell	b	u:	m	n	WB_0003_Tube_schnell_02	1062.3469387755101	1119.6485260770974	stop	labial	u-like	CUBe	high	0	57.30158730158723	V:C	FALSE	Y	318	878
Tuben	55.94104308390024	29.93197278911566	1038.3673469387757	0.0538740391334731	0.028825995807127892	0.20114145943742354	0.10762331838565024	63.35600907029482	278.11791383219963	0.6514391338790598	WB	WB_0003	Tube	schnell	b	u:	m	n	WB_0003_Tube_schnell_03	890.6235827664399	920.5555555555555	stop	labial	u-like	CUBe	high	0	29.93197278911566	V:C	FALSE	Y	308	833
Tuben	86.3492063492065	50.090702947845784	1008.0045351473921	0.0856635097743686	0.04969293411018378	0.27186406796601736	0.15770686085528654	68.16326530612241	317.6190476190477	0.6328735250124652	WB	WB_0003	Tube	schnell	b	u:	m	n	WB_0003_Tube_schnell_04	768.1972789115647	818.2879818594105	stop	labial	u-like	CUBe	high	0	50.090702947845784	V:C	FALSE	Y	325	914
Tuben	128.18594104308386	25.646258503401327	1059.9092970521542	0.12094048179367588	0.02419665397287233	0.32979406102327746	0.06598214806604041	112.0408163265306	388.6848072562358	0.8332841981132076	WB	WB_0003	Tube	schnell	b	u:	m	n	WB_0003_Tube_schnell_05	859.0816326530612	884.7278911564625	stop	labial	u-like	CUBe	high	0	25.646258503401327	V:C	FALSE	Y	305	830
Widder	40.56689342403615	80.02267573696167	1088.5714285714284	0.03726617506145054	0.07351164437778632	0.16480884385075945	0.3251036388760948	13.424036281179042	246.14512471655337	0.33640466340729464	WB	WB_0003	Widder	normal	d	I	_h	6	WB_0003_Widder_normal_01	1099.3990929705215	1179.4217687074831	stop	alveolar	i-like	BIDer	high	13.424036281179042	93.44671201814072	VC	FALSE	Y	553	1643
Widder	35.283446712018076	98.23129251700675	1265.079365079365	0.0278903029216705	0.07764832407241437	0.1121522271875448	0.3122387199077408	11.564625850340008	314.6031746031747	0.26426630434782583	WB	WB_0003	Widder	normal	d	I	_h	6	WB_0003_Widder_normal_02	1065.8163265306123	1164.047619047619	stop	alveolar	i-like	BIDer	high	11.564625850340008	109.79591836734676	VC	FALSE	Y	500	1581
Widder	44.17233560090699	50.92970521541952	1238.1632653061224	0.03567569547460759	0.041133271065692374	0.1894388797043662	0.2184187493922007	12.494331065759638	233.17460317460325	0.46447305674773454	WB	WB_0003	Widder	normal	d	I	_h	6	WB_0003_Widder_normal_03	944.5918367346939	995.5215419501134	stop	alveolar	i-like	BIDer	high	12.494331065759638	63.424036281179156	VC	FALSE	Y	546	1507
Widder	48.140589569160966	101.49659863945578	1268.3673469387754	0.03795476892822023	0.08002145347278092	0.15245960502692996	0.3214362657091564	15.464852607709645	315.75963718820844	0.3217154114259735	WB	WB_0003	Widder	normal	d	I	_h	6	WB_0003_Widder_normal_04	966.7913832199546	1068.2879818594104	stop	alveolar	i-like	BIDer	high	15.464852607709645	116.96145124716543	VC	FALSE	Y	501	1564
Widder	36.28117913832193	78.18594104308397	1219.7959183673468	0.02974364694291074	0.06409755916197281	0.13772918998020117	0.29680640440733436	11.156462585033978	263.42403628117916	0.3169572107765446	WB	WB_0003	Widder	normal	d	I	_h	6	WB_0003_Widder_normal_05	899.7165532879818	977.9024943310658	stop	alveolar	i-like	BIDer	high	11.156462585033978	89.34240362811795	VC	FALSE	Y	551	1557
Widder	41.678004535147466	82.15419501133772	1080.249433106576	0.038581834211465466	0.0760511345746131	0.1487777238141496	0.29326533916140485	16.326530612244937	280.13605442176856	0.3365683940670215	WB	WB_0003	Widder	schnell	d	I	_h	6	WB_0003_Widder_schnell_01	894.6371882086169	976.7913832199546	stop	alveolar	i-like	BIDer	high	16.326530612244937	98.48072562358266	VC	FALSE	Y	519	1550
Widder	49.297052154194944	67.46031746031747	1105.668934240363	0.044585726004922006	0.061013125512715344	0.21307458590610562	0.2915809075762029	13.628117913832284	231.36054421768722	0.42221790638958984	WB	WB_0003	Widder	schnell	d	I	_h	6	WB_0003_Widder_schnell_02	809.2630385487528	876.7233560090702	stop	alveolar	i-like	BIDer	high	13.628117913832284	81.08843537414975	VC	FALSE	Y	517	1457
Widder	46.62131519274362	78.00453514739229	1196.5079365079364	0.038964484706060606	0.06519349581169694	0.16838656838656785	0.2817362817362817	15.442176870748426	276.87074829931976	0.37409024745269215	WB	WB_0003	Widder	schnell	d	I	_h	6	WB_0003_Widder_schnell_03	946.2471655328798	1024.251700680272	stop	alveolar	i-like	BIDer	high	15.442176870748426	93.44671201814072	VC	FALSE	Y	549	1531
Widder	40.090702947845784	66.80272108843542	1102.5850340136053	0.036360644948996365	0.06058736426456076	0.1614317019722424	0.268991964937911	16.780045351473973	248.3446712018141	0.37505303351718255	WB	WB_0003	Widder	schnell	d	I	_h	6	WB_0003_Widder_schnell_04	821.1904761904761	887.9931972789116	stop	alveolar	i-like	BIDer	high	16.780045351473973	83.58276643990939	VC	FALSE	Y	544	1634
Widder	43.038548752834345	88.04988662131518	1180.1360544217687	0.036469141495657414	0.07460994543078932	0.13616471769854327	0.2785709161345864	12.19954648526084	316.0770975056689	0.3283169001902779	WB	WB_0003	Widder	schnell	d	I	_h	6	WB_0003_Widder_schnell_05	692.6643990929705	780.7142857142857	stop	alveolar	i-like	BIDer	high	12.19954648526084	100.24943310657602	VC	FALSE	Y	558	1588
wieder	47.68707482993182	30.09070294784601	991.3832199546487	0.04810155535224137	0.030352241537054184	0.2194282136894817	0.13845993322203765	11.20181405895687	217.3242630385488	0.6131195335276944	WB	WB_0003	wieder	normal	d	i:	_h	6	WB_0003_wieder_normal_01	1077.675736961451	1107.766439909297	stop	alveolar	i-like	BIDer	high	11.20181405895687	41.29251700680288	V:C	FALSE	Y	335	2126
wieder	53.673469387755176	26.12244897959181	1009.591836734694	0.05316353345461903	0.025874267232666233	0.21717588769611923	0.10569777043765473	7.800453514739047	247.1428571428571	0.6726342710997448	WB	WB_0003	wieder	normal	d	i:	_h	6	WB_0003_wieder_normal_02	996.6780045351475	1022.8004535147393	stop	alveolar	i-like	BIDer	high	7.800453514739047	33.922902494330856	V:C	FALSE	Y	328	2340
wieder	31.451247165532777	36.07709750566892	1084.7392290249434	0.028994293120387888	0.03325877458870747	0.14190710047063593	0.1627788009003478	7.755102040816382	221.63265306122446	0.46574882471457285	WB	WB_0003	wieder	normal	d	i:	_h	6	WB_0003_wieder_normal_03	1085.9297052154195	1122.0068027210884	stop	alveolar	i-like	BIDer	high	7.755102040816382	43.8321995464853	V:C	FALSE	Y	312	2259
wieder	53.21995464852603	29.569160997732524	980.5442176870747	0.05427593543314366	0.030155866981175814	0.2196742792961436	0.12205166604268108	106.28117913832193	242.26757369614506	0.6428375787455481	WB	WB_0003	wieder	normal	d	i:	6	z	WB_0003_wieder_normal_04	1043.3673469387754	1072.936507936508	stop	alveolar	i-like	BIDer	high	0	29.569160997732524	V:C	FALSE	Y	304	2345
wieder	32.403628117913854	26.712018140589635	1056.7573696145123	0.030663262021758283	0.02527734266034382	0.1314748366915081	0.10838163584506426	134.19501133786844	246.4625850340135	0.5481396240889908	WB	WB_0003	wieder	normal	d	i:	6	z	WB_0003_wieder_normal_05	1024.3197278911564	1051.031746031746	stop	alveolar	i-like	BIDer	high	0	26.712018140589635	V:C	FALSE	Y	306	2218
wieder	37.18820861678	29.297052154195057	836.5306122448978	0.04445528719741938	0.03502209210918658	0.1902993734045021	0.14991877465769352	10.385487528344697	195.41950113378675	0.5593451568894946	WB	WB_0003	wieder	schnell	d	i:	_h	6	WB_0003_wieder_schnell_01	990.0340136054422	1019.3310657596372	stop	alveolar	i-like	BIDer	high	10.385487528344697	39.682539682539755	V:C	FALSE	Y	345	2196
wieder	27.891156462584945	24.013605442176868	976.7346938775511	0.02855550912383331	0.024585596879788268	0.1504955340756143	0.129572984216322	6.780045351473973	185.32879818594108	0.5373525557011788	WB	WB_0003	wieder	schnell	d	i:	_h	6	WB_0003_wieder_schnell_02	851.7573696145124	875.7709750566893	stop	alveolar	i-like	BIDer	high	6.780045351473973	30.79365079365084	V:C	FALSE	Y	336	2201
wieder	42.99319727891168	28.911564625850247	982.0408163265305	0.04377944028816859	0.029440288168467627	0.19901333053427167	0.1338301668940901	7.551020408163367	216.0317460317459	0.5979186376537384	WB	WB_0003	wieder	schnell	d	i:	_h	6	WB_0003_wieder_schnell_03	895.3401360544218	924.251700680272	stop	alveolar	i-like	BIDer	high	7.551020408163367	36.462585034013614	V:C	FALSE	Y	338	2077
wieder	66.30385487528349	42.58503401360542	972.3582766439908	0.068188708285721	0.043795620437956186	0.2569420035149387	0.16502636203866425	102.29024943310662	258.0498866213152	0.6089129529362768	WB	WB_0003	wieder	schnell	d	i:	6	z	WB_0003_wieder_schnell_04	925.0680272108843	967.6530612244898	stop	alveolar	i-like	BIDer	high	0	42.58503401360542	V:C	FALSE	Y	303	2429
wieder	61.36054421768711	16.1678004535147	1030.952380952381	0.05951831078851867	0.015682393049598554	0.27739620707329565	0.07309072270630422	98.34467120181421	221.2018140589571	0.7914594910792634	WB	WB_0003	wieder	schnell	d	i:	6	z	WB_0003_wieder_schnell_05	908.8321995464853	925	stop	alveolar	i-like	BIDer	high	0	16.1678004535147	V:C	FALSE	Y	339	2215
bieten	79.6598639455782	101.31519274376421	1254.8979591836733	0.0634791565024123	0.08073580166603427	0.21198406951484433	0.2696113927105964	24.489795918367236	375.7823129251699	0.44017040471118885	WB	WB_0004	bieten	normal	t	i:	_h	n	WB_0004_bieten_normal_01	923.5260770975057	1024.8412698412699	stop	alveolar	i-like	bIDen	high	24.489795918367236	125.80498866213145	V:C:	FALSE	O	329	2309
bieten	73.12925170068024	101.13378684807253	1254.716553287982	0.05828348363544356	0.08060289519816381	0.192491345350364	0.2662050853527515	42.22222222222217	379.9092970521542	0.41964866623292124	WB	WB_0004	bieten	normal	t	i:	_h	n	WB_0004_bieten_normal_02	1119.0362811791383	1220.1700680272108	stop	alveolar	i-like	bIDen	high	42.22222222222217	143.3560090702947	V:C:	FALSE	O	333	2149
bieten	53.65079365079373	116.48526077097495	1281.6099773242631	0.0418620286983139	0.09088978927440321	0.12808575140753592	0.2780965786054566	27.392290249433245	418.86621315192747	0.3153405304544854	WB	WB_0004	bieten	normal	t	i:	_h	n	WB_0004_bieten_normal_03	1324.251700680272	1440.736961451247	stop	alveolar	i-like	bIDen	high	27.392290249433245	143.8775510204082	V:C:	FALSE	O	316	2174
bieten	75.28344671201808	117.52834467120192	1249.5011337868482	0.06025080304157663	0.09406021450737717	0.17258408275718654	0.269428705099548	29.024943310657363	436.2131519274376	0.3904504292602607	WB	WB_0004	bieten	normal	t	i:	_h	n	WB_0004_bieten_normal_04	1173.2086167800453	1290.7369614512472	stop	alveolar	i-like	bIDen	high	29.024943310657363	146.55328798185928	V:C:	FALSE	O	293	2402
bieten	46.82539682539664	97.43764172335591	1132.857142857143	0.04133389379291002	0.08601052863347937	0.12789545398241	0.26613402700359196	30.113378684807458	366.1224489795918	0.3245834643193958	WB	WB_0004	bieten	normal	t	i:	_h	n	WB_0004_bieten_normal_05	1249.0362811791383	1346.4739229024942	stop	alveolar	i-like	bIDen	high	30.113378684807458	127.55102040816337	V:C:	FALSE	O	303	2417
bieten	55.32879818594108	102.40362811791374	1114.5124716553287	0.04964394710071215	0.09188199389623594	0.1482381530984206	0.2743620899149452	27.41496598639469	373.24263038548736	0.3507763082231171	WB	WB_0004	bieten	schnell	t	i:	_h	n	WB_0004_bieten_schnell_01	948.560090702948	1050.9637188208617	stop	alveolar	i-like	bIDen	high	27.41496598639469	129.81859410430843	V:C:	FALSE	O	296	2240
bieten	89.34240362811784	107.34693877551013	1078.1179138321995	0.08286886107897774	0.09956882952991895	0.20793751319400453	0.24984167194426843	31.06575963718842	429.6598639455781	0.4542310352778418	WB	WB_0004	bieten	schnell	t	i:	_h	n	WB_0004_bieten_schnell_02	1327.8344671201814	1435.1814058956916	stop	alveolar	i-like	bIDen	high	31.06575963718842	138.41269841269855	V:C:	FALSE	O	542	2001
bieten	62.56235827664398	97.70975056689338	1174.4444444444443	0.05326974687699109	0.08319657096518832	0.17013011037799838	0.26570882407350305	33.741496598639515	367.7324263038548	0.3903508771929825	WB	WB_0004	bieten	schnell	t	i:	_h	n	WB_0004_bieten_schnell_03	948.6507936507936	1046.360544217687	stop	alveolar	i-like	bIDen	high	33.741496598639515	131.4512471655329	V:C:	FALSE	O	315	2364
bieten	60.770975056689394	88.88888888888869	1147.0521541950113	0.052980132450331174	0.07749332806167819	0.16769914273199443	0.24529128339903586	37.43764172335591	362.3809523809523	0.4060606060606068	WB	WB_0004	bieten	schnell	t	i:	_h	n	WB_0004_bieten_schnell_04	1218.560090702948	1307.4489795918366	stop	alveolar	i-like	bIDen	high	37.43764172335591	126.3265306122446	V:C:	FALSE	O	298	2340
bieten	71.76870748299325	108.45804988662121	1142.3356009070294	0.06282628977509583	0.09494412132520785	0.19506933744221894	0.2947919876733433	33.12925170068024	367.9138321995465	0.3982133870156018	WB	WB_0004	bieten	schnell	t	i:	_h	n	WB_0004_bieten_schnell_05	1125.5895691609978	1234.047619047619	stop	alveolar	i-like	bIDen	high	33.12925170068024	141.58730158730145	V:C:	FALSE	O	291	2443
Bieter	83.87755102040819	39.00226757369592	1043.4013605442178	0.08038857738949017	0.03737992784804602	0.2840577484257412	0.13208416525879207	83.40136054421782	295.2834467120181	0.6825982653626144	WB	WB_0004	Bieter	normal	t	i:	6	v	WB_0004_Bieter_normal_01	1368.6734693877552	1407.675736961451	stop	alveolar	i-like	BIDer	high	0	39.00226757369592	V:C:	FALSE	O	316	2416
Bieter	82.44897959183686	56.96145124716554	1102.1541950113378	0.0748071186091967	0.05168192572780579	0.2377247466492321	0.16423667865315464	103.85487528344675	346.82539682539687	0.5914118412491871	WB	WB_0004	Bieter	normal	t	i:	6	v	WB_0004_Bieter_normal_02	1305.952380952381	1362.9138321995465	stop	alveolar	i-like	BIDer	high	0	56.96145124716554	V:C:	FALSE	O	308	2485
Bieter	72.13151927437639	35.306122448979636	1044.6712018140593	0.06904710223572819	0.03379639678749732	0.2157926870632928	0.10562377043619851	30.589569160997485	334.2630385487528	0.671380329252849	WB	WB_0004	Bieter	normal	t	i:	_h	6	WB_0004_Bieter_normal_03	971.9160997732426	1007.2222222222223	stop	alveolar	i-like	BIDer	high	30.589569160997485	65.89569160997712	V:C:	FALSE	O	296	2342
Bieter	61.63265306122446	94.67120181405903	1043.9682539682542	0.059036903494863006	0.09068398531679668	0.17058934287328176	0.2620347706018956	29.31972789115639	361.29251700680277	0.394313071231684	WB	WB_0004	Bieter	normal	t	i:	_h	6	WB_0004_Bieter_normal_04	1049.172335600907	1143.843537414966	stop	alveolar	i-like	BIDer	high	29.31972789115639	123.99092970521542	V:C:	FALSE	O	278	2426
Bieter	53.58276643990939	94.98866213151928	1087.0521541950116	0.049291808339765195	0.08738188114061618	0.14377852144812922	0.25488287191968356	48.04988662131518	372.6757369614513	0.36065323565323604	WB	WB_0004	Bieter	normal	t	i:	_h	6	WB_0004_Bieter_normal_05	1189.4217687074831	1284.4104308390024	stop	alveolar	i-like	BIDer	high	48.04988662131518	143.03854875283446	V:C:	FALSE	O	279	2590
Bieter	85.51020408163254	42.2222222222224	1050.861678004535	0.08137151241827235	0.040178667759963926	0.25614726260018983	0.12647738079065396	6.2811791383219315	333.8321995464853	0.6694478963252252	WB	WB_0004	Bieter	schnell	t	i:	_h	6	WB_0004_Bieter_schnell_01	1147.1768707482993	1189.3990929705217	stop	alveolar	i-like	BIDer	high	6.2811791383219315	48.50340136054433	V:C:	FALSE	O	297	2451
Bieter	88.39002267573687	23.968253968253975	1097.4603174603176	0.08054051820323145	0.021839745444026618	0.2480432707604197	0.06726057906458799	40.83900226757373	356.3492063492064	0.786680121089808	WB	WB_0004	Bieter	schnell	t	i:	_h	6	WB_0004_Bieter_schnell_02	1003.2086167800453	1027.1768707482993	stop	alveolar	i-like	BIDer	high	40.83900226757373	64.80725623582771	V:C:	FALSE	O	320	2397
Bieter	46.50793650793662	24.988662131519277	902.154195011338	0.05155209249717242	0.02769888148799799	0.17482100238663528	0.0939311285373338	42.97052154194989	266.031746031746	0.6504915953060583	WB	WB_0004	Bieter	schnell	t	i:	_h	6	WB_0004_Bieter_schnell_03	1339.9886621315193	1364.9773242630386	stop	alveolar	i-like	BIDer	high	42.97052154194989	67.95918367346917	V:C:	FALSE	O	309	2203
Bieter	50.22675736961446	99.18367346938783	1089.3424036281178	0.046107410491257245	0.09104912572855961	0.13944850163686717	0.27537144296147087	29.841269841269877	360.18140589569157	0.33616633783578653	WB	WB_0004	Bieter	schnell	t	i:	_h	6	WB_0004_Bieter_schnell_04	908.8775510204081	1008.0612244897959	stop	alveolar	i-like	BIDer	high	29.841269841269877	129.0249433106577	V:C:	FALSE	O	313	2331
Bieter	62.06349206349205	78.79818594104313	1081.7913832199547	0.0573710356970675	0.07284046366361334	0.16767751026159405	0.21288978741652897	60.7256235827665	370.1360544217687	0.440598840952994	WB	WB_0004	Bieter	schnell	t	i:	_h	6	WB_0004_Bieter_schnell_05	1026.7687074829932	1105.5668934240364	stop	alveolar	i-like	BIDer	high	60.7256235827665	139.52380952380963	V:C:	FALSE	O	297	2470
bitten	38.253968253968196	110.7709750566894	1375.5102040816325	0.027810748433893796	0.08053082756346856	0.1067991896682703	0.3092555077234745	27.52834467120192	358.18594104308386	0.25669506999391317	WB	WB_0004	bitten	normal	t	I	_h	n	WB_0004_bitten_normal_01	1150.4648526077096	1261.235827664399	stop	alveolar	i-like	bIDen	high	27.52834467120192	138.29931972789132	VC:	FALSE	O	380	2088
bitten	29.682539682539755	124.51247165532868	1263.764172335601	0.023487404004880554	0.09852508433216096	0.09664082687338525	0.4053894425987446	23.42403628117927	307.1428571428571	0.19250000000000053	WB	WB_0004	bitten	normal	t	I	_h	n	WB_0004_bitten_normal_02	1343.0725623582766	1467.5850340136053	stop	alveolar	i-like	bIDen	high	23.42403628117927	147.93650793650795	VC:	FALSE	O	388	2034
bitten	37.8684807256235	123.03854875283446	1202.6757369614513	0.03148685847882643	0.102304008446774	0.10480075305930318	0.34050831502980855	35.5782312925171	361.33786848072566	0.23534385569334798	WB	WB_0004	bitten	normal	t	I	_h	n	WB_0004_bitten_normal_03	975.1587301587301	1098.1972789115646	stop	alveolar	i-like	bIDen	high	35.5782312925171	158.61678004535156	VC:	FALSE	O	397	2087
bitten	28.45804988662121	124.33106575963734	1310.7709750566894	0.021710924660496417	0.0948533863852609	0.0734132787364724	0.3207370576191873	35.5782312925171	387.64172335600904	0.18625704956960448	WB	WB_0004	bitten	normal	t	I	_h	n	WB_0004_bitten_normal_04	1138.5147392290248	1262.8458049886622	stop	alveolar	i-like	bIDen	high	35.5782312925171	159.90929705215444	VC:	FALSE	O	394	2025
bitten	30.544217687074706	136.8253968253971	1361.451247165533	0.0224350433044636	0.10049966688874103	0.08493599848666333	0.3804779620404823	36.371882086167716	359.61451247165553	0.18249559680260038	WB	WB_0004	bitten	normal	t	I	_h	n	WB_0004_bitten_normal_05	1155.5668934240362	1292.3922902494332	stop	alveolar	i-like	bIDen	high	36.371882086167716	173.1972789115648	VC:	FALSE	O	407	2132
bitten	27.460317460317356	115.26077097505686	1282.3809523809523	0.021413541279861288	0.08988028928615649	0.07869768650896772	0.3303223290876012	23.650793650793503	348.9342403628118	0.19240546552271923	WB	WB_0004	bitten	schnell	t	I	_h	n	WB_0004_bitten_schnell_01	1179.1496598639455	1294.4104308390024	stop	alveolar	i-like	bIDen	high	23.650793650793503	138.91156462585036	VC:	FALSE	O	375	2019
bitten	35.51020408163265	109.13832199546482	1186.7573696145123	0.02992204218893305	0.09196346682971566	0.09993618379068282	0.30714741544352253	31.836734693877588	355.3287981859411	0.24549302398495065	WB	WB_0004	bitten	schnell	t	I	_h	n	WB_0004_bitten_schnell_02	955.1814058956916	1064.3197278911564	stop	alveolar	i-like	bIDen	high	31.836734693877588	140.9750566893424	VC:	FALSE	O	388	1846
bitten	23.469387755101934	128.2539682539683	1197.052154195011	0.019605985982193513	0.10714150407274112	0.06501664677429457	0.3552986996670647	25.804988662131564	360.9750566893424	0.15468539829621816	WB	WB_0004	bitten	schnell	t	I	_h	n	WB_0004_bitten_schnell_03	914.7278911564625	1042.9818594104308	stop	alveolar	i-like	bIDen	high	25.804988662131564	154.05895691609987	VC:	FALSE	O	400	1843
bitten	37.02947845804988	134.39909297052168	1205.6009070294785	0.03071454097466473	0.1114789248970227	0.08744778836885506	0.3173931669701191	27.800453514739047	423.4467120181407	0.2160052910052908	WB	WB_0004	bitten	schnell	t	I	_h	n	WB_0004_bitten_schnell_04	1289.37641723356	1423.7755102040817	stop	alveolar	i-like	bIDen	high	27.800453514739047	162.19954648526073	VC:	FALSE	O	465	1887
bitten	29.546485260770964	110.18140589569157	1131.655328798186	0.026109085079950297	0.09736304251993744	0.09760299625468155	0.3639700374531832	27.551020408163367	302.7210884353743	0.21145731905225576	WB	WB_0004	bitten	schnell	t	I	_h	n	WB_0004_bitten_schnell_05	914.9773242630386	1025.1587301587301	stop	alveolar	i-like	bIDen	high	27.551020408163367	137.73242630385494	VC:	FALSE	O	393	1919
bitter	42.29024943310651	108.11791383219952	1394.7845804988663	0.030320273126320876	0.07751585108112499	0.12717354244800522	0.3251278554381178	20.090702947845784	332.53968253968264	0.2811699080355794	WB	WB_0004	bitter	normal	t	I	_h	6	WB_0004_bitter_normal_01	1110.6462585034014	1218.764172335601	stop	alveolar	i-like	BIDer	high	20.090702947845784	128.2086167800453	VC:	FALSE	O	355	2125
bitter	36.37188208616794	102.3356009070294	1298.8208616780043	0.028003771081392622	0.07879115890917975	0.11466971690020064	0.32263368601658543	25.75963718820867	317.18820861678	0.2622200425044966	WB	WB_0004	bitter	normal	t	I	_h	6	WB_0004_bitter_normal_02	1166.0430839002267	1268.3786848072561	stop	alveolar	i-like	BIDer	high	25.75963718820867	128.09523809523807	VC:	FALSE	O	360	2068
bitter	36.21315192743759	114.01360544217687	1374.965986394558	0.026337489280295494	0.08292103700771818	0.10882453151618382	0.3426235093696763	24.331065759637113	332.7664399092971	0.24105660377358468	WB	WB_0004	bitter	normal	t	I	_h	6	WB_0004_bitter_normal_03	1269.875283446712	1383.888888888889	stop	alveolar	i-like	BIDer	high	24.331065759637113	138.34467120181398	VC:	FALSE	O	412	2087
bitter	36.16780045351493	138.18594104308386	1530.5442176870747	0.023630679882068958	0.09028549417011124	0.09781675456887085	0.37372746228382175	23.8321995464853	369.7505668934241	0.20743919885550877	WB	WB_0004	bitter	normal	t	I	_h	6	WB_0004_bitter_normal_04	1067.5850340136055	1205.7709750566894	stop	alveolar	i-like	BIDer	high	23.8321995464853	162.01814058956916	VC:	FALSE	O	398	2228
bitter	33.26530612244903	110.2947845804988	1373.5827664399094	0.0242179116797359	0.08029715229054885	0.10126320149099209	0.33574929246911006	24.44444444444457	328.5034013605442	0.23171694834939227	WB	WB_0004	bitter	normal	t	I	_h	6	WB_0004_bitter_normal_05	1010.2154195011337	1120.5102040816325	stop	alveolar	i-like	BIDer	high	24.44444444444457	134.73922902494337	VC:	FALSE	O	367	2075
bitter	42.312925170067956	119.29705215419494	1342.1315192743764	0.03152666080962352	0.088886260728526	0.13003484320557473	0.36662020905923337	18.820861678004576	325.3968253968253	0.2618212431598146	WB	WB_0004	bitter	schnell	t	I	_h	6	WB_0004_bitter_schnell_01	1195.2267573696145	1314.5238095238094	stop	alveolar	i-like	BIDer	high	18.820861678004576	138.11791383219952	VC:	FALSE	O	366	2115
bitter	36.55328798185951	97.9138321995465	1214.3990929705215	0.030099897301839318	0.08062739240033613	0.12703916778311966	0.3402947434786038	21.38321995464844	287.7324263038547	0.2718381112984828	WB	WB_0004	bitter	schnell	t	I	_h	6	WB_0004_bitter_schnell_02	1148.2879818594106	1246.201814058957	stop	alveolar	i-like	BIDer	high	21.38321995464844	119.29705215419494	VC:	FALSE	O	389	2071
bitter	43.46938775510205	105.3968253968253	1139.092970521542	0.0381614046263487	0.09252697376279007	0.1377551020408164	0.33400402414486907	24.263038548752775	315.55555555555543	0.29200304645849223	WB	WB_0004	bitter	schnell	t	I	_h	6	WB_0004_bitter_schnell_03	1035.907029478458	1141.3038548752834	stop	alveolar	i-like	BIDer	high	24.263038548752775	129.65986394557808	VC:	FALSE	O	349	2129
bitter	36.32653061224505	104.87528344671182	1225.578231292517	0.029640319715808293	0.08557208407341606	0.11997303976634513	0.3463641129334225	20.74829931972795	302.78911564625855	0.2572667416091227	WB	WB_0004	bitter	schnell	t	I	_h	6	WB_0004_bitter_schnell_04	1090.374149659864	1195.249433106576	stop	alveolar	i-like	BIDer	high	20.74829931972795	125.62358276643977	VC:	FALSE	O	359	2005
bitter	35.41950113378675	86.3038548752836	1135.2607709750566	0.031199440727054745	0.07602117247578163	0.12053399182035622	0.29369550119608057	24.12698412698387	293.85487528344663	0.2909836065573761	WB	WB_0004	bitter	schnell	t	I	_h	6	WB_0004_bitter_schnell_05	1074.2743764172335	1160.578231292517	stop	alveolar	i-like	BIDer	high	24.12698412698387	110.43083900226748	VC:	FALSE	O	444	2039
Butter	40.022675736961446	98.66213151927445	1221.3378684807255	0.03276953639924992	0.08078201295928415	0.12186701650210593	0.3004211834564665	26.145124716553255	328.4126984126983	0.28858731196860676	WB	WB_0004	Butter	normal	d	U	_h	6	WB_0004_Butter_normal_01	1170.2154195011337	1268.8775510204082	stop	alveolar	u-like	BUD-	high	26.145124716553255	124.80725623582771	VC:	FALSE	O	484	1170
Butter	46.190476190476375	105.12471655328773	1199.342403628118	0.03851316859201013	0.08765196347204605	0.14174378957623046	0.32259411314452635	26.190476190476375	325.8730158730159	0.30526000299715406	WB	WB_0004	Butter	normal	d	U	_h	6	WB_0004_Butter_normal_02	1194.6371882086169	1299.7619047619046	stop	alveolar	u-like	BUD-	high	26.190476190476375	131.3151927437641	VC:	FALSE	O	505	1152
Butter	42.53968253968253	93.24263038548759	1099.138321995465	0.03870275623040104	0.08483248060736098	0.13097814703623537	0.2870906932905119	25.464852607709645	324.78458049886626	0.3132932531730125	WB	WB_0004	Butter	normal	d	U	_h	6	WB_0004_Butter_normal_03	985.4308390022676	1078.6734693877552	stop	alveolar	u-like	BUD-	high	25.464852607709645	118.70748299319723	VC:	FALSE	O	386	938
Butter	40.34013605442169	116.23582766439927	1434.6031746031745	0.02811936901337206	0.08102298232858104	0.10712995302902535	0.30868360833433717	32.267573696145064	376.55328798185974	0.2576393917451116	WB	WB_0004	Butter	normal	d	U	_h	6	WB_0004_Butter_normal_04	1277.5396825396824	1393.7755102040817	stop	alveolar	u-like	BUD-	high	32.267573696145064	148.50340136054433	VC:	FALSE	O	421	1010
Butter	54.761904761904816	103.42403628117916	1043.2653061224491	0.052490871152843024	0.09913493305512085	0.1747846855323154	0.3301006007092712	25.691609977324333	313.3106575963719	0.34618692660550476	WB	WB_0004	Butter	normal	d	U	_h	6	WB_0004_Butter_normal_05	981.2585034013606	1084.6825396825398	stop	alveolar	u-like	BUD-	high	25.691609977324333	129.1156462585035	VC:	FALSE	O	498	1042
Butter	41.15646258503409	101.33786848072566	1147.4603174603176	0.03586743868940583	0.08831492204019527	0.13334802733083556	0.3283373741826464	21.111111111111086	308.639455782313	0.2888287714831321	WB	WB_0004	Butter	schnell	d	U	_h	6	WB_0004_Butter_schnell_01	964.5918367346939	1065.9297052154195	stop	alveolar	u-like	BUD-	high	21.111111111111086	122.44897959183675	VC:	FALSE	O	420	1079
Butter	32.086167800453495	92.60770975056698	1067.6190476190475	0.030053948430398016	0.08674227942738211	0.10949469937321041	0.31602569062911096	24.943310657596385	293.0385487528347	0.25731951263866126	WB	WB_0004	Butter	schnell	d	U	_h	6	WB_0004_Butter_schnell_02	1241.1904761904761	1333.7981859410431	stop	alveolar	u-like	BUD-	high	24.943310657596385	117.55102040816337	VC:	FALSE	O	416	1112
Butter	40.8163265306124	104.48979591836712	1284.3083900226757	0.03178078321974658	0.08135880504255076	0.11519262767182943	0.29489312683988156	24.39909297052168	354.3310657596372	0.28089887640449557	WB	WB_0004	Butter	schnell	d	U	_h	6	WB_0004_Butter_schnell_03	1004.0702947845806	1108.5600907029477	stop	alveolar	u-like	BUD-	high	24.39909297052168	128.8888888888888	VC:	FALSE	O	483	1027
Butter	47.664399092970484	94.01360544217687	1057.732426303855	0.04506281353170686	0.0888822192685332	0.1707277452891487	0.33674463937621835	22.17687074829928	279.1836734693877	0.3364276568501919	WB	WB_0004	Butter	schnell	d	U	_h	6	WB_0004_Butter_schnell_04	847.063492063492	941.0770975056689	stop	alveolar	u-like	BUD-	high	22.17687074829928	116.19047619047615	VC:	FALSE	O	551	815
Butter	40.997732426303855	98.29931972789109	1105.7142857142856	0.037078052581928554	0.08890119355235629	0.14880658436213987	0.35679012345678973	24.05895691609976	275.51020408163276	0.29431873677356357	WB	WB_0004	Butter	schnell	d	U	_h	6	WB_0004_Butter_schnell_05	1157.108843537415	1255.408163265306	stop	alveolar	u-like	BUD-	high	24.05895691609976	122.35827664399085	VC:	FALSE	O	469	1006
Cutter	45.89569160997735	98.39002267573687	1160.6349206349205	0.03954360737730543	0.08477258518286958	0.1507971986291165	0.3232752197884069	25.75963718820867	304.35374149659856	0.3180889517523184	WB	WB_0004	Cutter	normal	d	U	_h	6	WB_0004_Cutter_normal_01	1269.8979591836735	1368.2879818594104	stop	alveolar	u-like	kADer	high	25.75963718820867	124.14965986394554	VC:	FALSE	O	863	1449
Cutter	42.72108843537421	121.85941043083903	1240.6802721088436	0.034433600175457886	0.09821983404613081	0.12112639835412133	0.34550597916934567	29.886621315192542	352.69841269841265	0.2595756406723618	WB	WB_0004	Cutter	normal	d	U	_h	6	WB_0004_Cutter_normal_02	1130.62358276644	1252.482993197279	stop	alveolar	u-like	kADer	high	29.886621315192542	151.74603174603158	VC:	FALSE	O	858	1284
Cutter	52.517006802721085	105.39682539682542	1165.9637188208617	0.045041716097162524	0.09039460121744883	0.16227578475336318	0.3256726457399103	18.390022675736873	323.6281179138323	0.3325674899483055	WB	WB_0004	Cutter	normal	d	U	_h	6	WB_0004_Cutter_normal_03	958.1292517006804	1063.5260770975058	stop	alveolar	u-like	kADer	high	18.390022675736873	123.7868480725623	VC:	FALSE	O	939	1364
Cutter	56.28117913832193	120.8616780045354	1264.331065759637	0.04451459009631073	0.09559337840988597	0.16555496264674469	0.3555229455709718	23.90022675736941	339.9546485260772	0.3177163338453654	WB	WB_0004	Cutter	normal	d	U	_h	6	WB_0004_Cutter_normal_04	1175.249433106576	1296.1111111111113	stop	alveolar	u-like	kADer	high	23.90022675736941	144.76190476190482	VC:	FALSE	O	832	1320
Cutter	35.5782312925171	132.10884353741494	1441.8367346938776	0.024675631045057864	0.09162538334512856	0.11173621991169383	0.4148981626548925	23.31065759637204	318.4126984126983	0.212170385395538	WB	WB_0004	Cutter	normal	d	U	_h	6	WB_0004_Cutter_normal_05	1251.1678004535147	1383.2766439909296	stop	alveolar	u-like	kADer	high	23.31065759637204	155.41950113378698	VC:	FALSE	O	741	1290
Cutter	63.92290249433108	108.16326530612241	1242.063492063492	0.05146508443633046	0.08708352350524871	0.18647879870344647	0.3155387973804325	25.396825396825534	342.78911564625855	0.3714586902095139	WB	WB_0004	Cutter	schnell	d	U	_h	6	WB_0004_Cutter_schnell_01	943.9569160997733	1052.1201814058957	stop	alveolar	u-like	kADer	high	25.396825396825534	133.56009070294795	VC:	FALSE	O	837	1319
Cutter	48.61678004535145	108.43537414965999	1165.7823129251701	0.041703137460854654	0.09301511349711163	0.15474557921328033	0.34514615662215853	19.84126984126965	314.172335600907	0.30955818654345907	WB	WB_0004	Cutter	schnell	d	U	_h	6	WB_0004_Cutter_schnell_02	1058.1972789115646	1166.6326530612246	stop	alveolar	u-like	kADer	high	19.84126984126965	128.27664399092964	VC:	FALSE	O	844	1315
Cutter	48.8888888888888	103.10657596371891	1103.0385487528345	0.04432201299235252	0.09347504317079196	0.17043478260869532	0.3594466403162058	26.870748299319644	286.8480725623583	0.32164702372072146	WB	WB_0004	Cutter	schnell	d	U	_h	6	WB_0004_Cutter_schnell_03	889.1496598639455	992.2562358276645	stop	alveolar	u-like	kADer	high	26.870748299319644	129.97732426303855	VC:	FALSE	O	869	1316
Cutter	49.72789115646253	101.11111111111109	1043.8095238095239	0.04764077163712195	0.09686739659367394	0.16399940173496844	0.33345797188154347	23.5374149659865	303.219954648526	0.3296752856283823	WB	WB_0004	Cutter	schnell	d	U	_h	6	WB_0004_Cutter_schnell_04	1039.1496598639455	1140.2607709750566	stop	alveolar	u-like	kADer	high	23.5374149659865	124.64852607709759	VC:	FALSE	O	862	1390
Cutter	56.145124716553255	108.84353741496602	1140.7256235827665	0.0492187810599133	0.09541605375104364	0.18385683522685076	0.3564268211182894	19.65986394557831	305.37414965986386	0.34029686641011525	WB	WB_0004	Cutter	schnell	d	U	_h	6	WB_0004_Cutter_schnell_05	983.3673469387754	1092.2108843537414	stop	alveolar	u-like	kADer	high	19.65986394557831	128.50340136054433	VC:	FALSE	O	934	1390
hacken	81.20181405895687	84.10430839002288	1184.0136054421766	0.06858182514603081	0.07103322799961716	0.27869873141878726	0.2886605961553435	28.594104308389888	291.3605442176871	0.491220850480109	WB	WB_0004	hacken	normal	k	a	_h	N	WB_0004_hacken_normal_01	1052.5736961451246	1136.6780045351475	stop	velar	a-like	hAGen	low	28.594104308389888	112.69841269841277	VC:	FALSE	O	802	1120
hacken	77.23356009070312	147.66439909297037	1399.84126984127	0.055173084087927156	0.10548653070480929	0.19940284526667093	0.3812423160236515	26.96145124716554	387.3242630385489	0.3434160112926001	WB	WB_0004	hacken	normal	k	a	_h	N	WB_0004_hacken_normal_02	1115.2040816326532	1262.8684807256236	stop	velar	a-like	hAGen	low	26.96145124716554	174.6258503401359	VC:	FALSE	O	888	1162
hacken	74.39909297052168	125.35147392290241	1350.3174603174602	0.055097482745302295	0.09283111387260906	0.2328106151990355	0.3922514723621655	26.371882086167943	319.5691609977323	0.3724599841071637	WB	WB_0004	hacken	normal	k	a	_h	N	WB_0004_hacken_normal_03	1188.9002267573696	1314.251700680272	stop	velar	a-like	hAGen	low	26.371882086167943	151.72335600907036	VC:	FALSE	O	926	1189
hacken	75.66893424036289	122.85714285714266	1243.5827664399094	0.06084752561905115	0.09879289595565426	0.2219045085782686	0.36028727224364887	25.147392290249627	340.99773242630386	0.38115362649914397	WB	WB_0004	hacken	normal	k	a	_h	N	WB_0004_hacken_normal_04	1294.795918367347	1417.6530612244896	stop	velar	a-like	hAGen	low	25.147392290249627	148.0045351473923	VC:	FALSE	O	818	1153
hacken	77.9138321995465	145.6916099773241	1179.3650793650795	0.0660642184195347	0.12353393578158031	0.23441124300723173	0.43832719334151976	51.08843537414964	332.3809523809522	0.3484433627421157	WB	WB_0004	hacken	normal	k	a	N	m	WB_0004_hacken_normal_05	1112.936507936508	1258.628117913832	stop	velar	a-like	hAGen	low	0	145.6916099773241	VC:	FALSE	O	788	1112
hacken	79.86394557823132	96.25850340136049	1172.1768707482993	0.06813301607567758	0.082119435900412	0.24111727254056287	0.2906140891353459	28.276643990929756	331.2244897959183	0.4534569331788338	WB	WB_0004	hacken	schnell	k	a	_h	n	WB_0004_hacken_schnell_01	868.6961451247166	964.9546485260771	stop	velar	a-like	hAGen	low	28.276643990929756	124.53514739229024	VC:	FALSE	O	904	1034
hacken	61.814058956915915	95.7596371882089	1085.374149659864	0.05695184372714909	0.08822730596469261	0.20620272314674687	0.3194402420574898	28.321995464852534	299.7732426303853	0.3922866599510707	WB	WB_0004	hacken	schnell	k	a	_h	N	WB_0004_hacken_schnell_02	1098.4920634920634	1194.2517006802723	stop	velar	a-like	hAGen	low	28.321995464852534	124.08163265306143	VC:	FALSE	O	797	1064
hacken	75.23809523809541	116.78004535147375	1208.6621315192745	0.062249071329406165	0.09661926381749263	0.1941372652273132	0.30132818442455067	39.523809523809405	387.551020408163	0.39182805857345393	WB	WB_0004	hacken	schnell	k	a	_h	N	WB_0004_hacken_schnell_03	1151.4852607709752	1268.265306122449	stop	velar	a-like	hAGen	low	39.523809523809405	156.30385487528315	VC:	FALSE	O	881	1224
hacken	51.85941043083892	104.92063492063494	1123.4240362811793	0.046161919948327634	0.09339361766546234	0.19075819501209418	0.3859371090165987	30	271.8594104308389	0.3307781313277404	WB	WB_0004	hacken	schnell	k	a	_h	N	WB_0004_hacken_schnell_04	989.1950113378684	1094.1156462585034	stop	velar	a-like	hAGen	low	30	134.92063492063494	VC:	FALSE	O	814	1135
hacken	66.82539682539687	110.63492063492072	1118.344671201814	0.059753847401609966	0.09892739106632341	0.2199746211838473	0.3641860117936855	28.57142857142844	303.7868480725623	0.3765652951699463	WB	WB_0004	hacken	schnell	k	a	_h	N	WB_0004_hacken_schnell_05	980.9637188208617	1091.5986394557824	stop	velar	a-like	hAGen	low	28.57142857142844	139.20634920634916	VC:	FALSE	O	858	1199
Hagen	131.45124716553255	51.337868480725774	1386.6666666666667	0.09479657247514366	0.0370225013082157	0.3665971036488955	0.14317333839246227	78.3900226757371	358.57142857142867	0.7191415457139302	WB	WB_0004	Hagen	normal	g	a:	N	v	WB_0004_Hagen_normal_02	1205.5215419501133	1256.859410430839	stop	velar	a-like	hAGen	low	0	51.337868480725774	V:C	FALSE	O	903	1113
Hagen	113.60544217687084	57.98185941043084	1218.5260770975055	0.09323185142453067	0.0475836016152744	0.3528914559413963	0.18010847362118756	59.115646258503375	321.9274376417234	0.6620853706885161	WB	WB_0004	Hagen	normal	g	a:	N	v	WB_0004_Hagen_normal_03	1315.1133786848072	1373.095238095238	stop	velar	a-like	hAGen	low	0	57.98185941043084	V:C	FALSE	O	801	1073
Hagen	121.42857142857133	46.643990929705296	1264.7845804988665	0.09600731484303557	0.036879000304785185	0.3200262953445284	0.1229307356720255	31.08843537414964	379.43310657596385	0.722477064220183	WB	WB_0004	Hagen	normal	g	a:	_h	N	WB_0004_Hagen_normal_04	1376.0204081632653	1422.6643990929706	stop	velar	a-like	hAGen	low	31.08843537414964	77.73242630385494	V:C	FALSE	O	735	1014
Hagen	136.53061224489784	48.52607709750555	1240.816326530612	0.11003289473684202	0.039108187134502835	0.4178928373126037	0.14852859522487466	77.55102040816337	326.71201814058963	0.7377772331822083	WB	WB_0004	Hagen	normal	g	a:	N	v	WB_0004_Hagen_normal_05	1223.7301587301588	1272.2562358276643	stop	velar	a-like	hAGen	low	0	48.52607709750555	V:C	FALSE	O	780	1080
Hagen	107.07482993197277	31.99546485260771	1219.795918367347	0.08778093804026545	0.02623017864777945	0.3558402411454409	0.10633006782215527	79.72789115646242	300.90702947845796	0.7699331485406815	WB	WB_0004	Hagen	schnell	g	a:	N	v	WB_0004_Hagen_schnell_01	1039.8526077097506	1071.8480725623583	stop	velar	a-like	hAGen	low	0	31.99546485260771	V:C	FALSE	O	964	978
Hagen	108.25396825396808	36.417233560090835	1056.1224489795916	0.10250134192163164	0.034482018250134326	0.4203204789575619	0.1413981334742036	51.81405895691637	257.5510204081635	0.7482758620689646	WB	WB_0004	Hagen	schnell	g	a:	N	v	WB_0004_Hagen_schnell_02	1078.9002267573694	1115.3174603174602	stop	velar	a-like	hAGen	low	0	36.417233560090835	V:C	FALSE	O	884	1140
Hagen	119.77324263038554	48.91156462585013	1171.2698412698412	0.10225930730064087	0.041759433140378895	0.4175494071146243	0.170513833992094	56.93877551020432	286.84807256235854	0.7100416722677789	WB	WB_0004	Hagen	schnell	g	a:	N	v	WB_0004_Hagen_schnell_03	1208.514739229025	1257.4263038548752	stop	velar	a-like	hAGen	low	0	48.91156462585013	V:C	FALSE	O	799	1061
Hagen	117.59637188208615	61.31519274376433	1135.1020408163265	0.10359982420392343	0.054017339885732686	0.41681401703906107	0.2173284037936028	34.28571428571422	282.1315192743765	0.6572877059569069	WB	WB_0004	Hagen	schnell	g	a:	N	v	WB_0004_Hagen_schnell_04	1062.142857142857	1123.4580498866214	stop	velar	a-like	hAGen	low	0	61.31519274376433	V:C	FALSE	O	766	1069
Hagen	128.86621315192735	55.44217687074831	1214.0816326530612	0.10614295586559826	0.045665938252927675	0.4277112967562277	0.18401445021449545	49.115646258503375	301.29251700680265	0.699187992125984	WB	WB_0004	Hagen	schnell	g	a:	N	v	WB_0004_Hagen_schnell_05	1009.5124716553288	1064.954648526077	stop	velar	a-like	hAGen	low	0	55.44217687074831	V:C	FALSE	O	794	1053
Haken	104.05895691609953	100.36281179138336	1236.2131519274376	0.0841755782599921	0.08118568519911232	0.30958645348444896	0.2985900290089728	63.87755102040819	336.12244897959204	0.5090404880754289	WB	WB_0004	Haken	normal	k	a:	N	k	WB_0004_Haken_normal_01	1508.4013605442176	1608.764172335601	stop	velar	a-like	hAGen	low	0	100.36281179138336	V:C:	FALSE	O	894	1107
Haken	108.29931972789109	89.79591836734676	1348.9569160997733	0.08028374993696309	0.06656692833969292	0.29200293470286115	0.2421129860601609	30.748299319728176	370.8843537414966	0.5467032967032971	WB	WB_0004	Haken	normal	k	a:	_h	N	WB_0004_Haken_normal_02	1417.9931972789116	1507.7891156462583	stop	velar	a-like	hAGen	low	30.748299319728176	120.54421768707493	V:C:	FALSE	O	932	1071
Haken	104.28571428571445	119.36507936507928	1363.9455782312925	0.07645885286783054	0.08751454696591847	0.2939597315436246	0.3364653243847872	30.204081632653015	354.7619047619048	0.4662881476224278	WB	WB_0004	Haken	normal	k	a:	_h	N	WB_0004_Haken_normal_03	1194.5238095238096	1313.888888888889	stop	velar	a-like	hAGen	low	30.204081632653015	149.5691609977323	V:C:	FALSE	O	852	1080
Haken	101.65532879818625	91.74603174603158	1201.5873015873017	0.08460086808831879	0.07635402906208703	0.30223151082046884	0.272770174610665	19.7052154195012	336.34920634920627	0.5256184781334283	WB	WB_0004	Haken	normal	k	a:	_h	N	WB_0004_Haken_normal_04	1349.4897959183675	1441.235827664399	stop	velar	a-like	hAGen	low	19.7052154195012	111.45124716553278	V:C:	FALSE	O	768	1029
Haken	83.1065759637188	82.35827664399108	1176.5079365079364	0.07063834708195203	0.07000231285174634	0.28196645637790435	0.27942760424680785	26.303854875283378	294.73922902494314	0.5022612032342053	WB	WB_0004	Haken	normal	k	a:	_h	N	WB_0004_Haken_normal_05	1222.0748299319728	1304.4331065759638	stop	velar	a-like	hAGen	low	26.303854875283378	108.66213151927445	V:C:	FALSE	O	807	1152
Haken	101.67800453514769	91.49659863945567	1280.8616780045352	0.07938250185886792	0.07143362957192924	0.27761267954432967	0.24981426448736965	25.26077097505663	366.2585034013606	0.5263528583167049	WB	WB_0004	Haken	schnell	k	a:	_h	N	WB_0004_Haken_schnell_01	1164.2517006802723	1255.748299319728	stop	velar	a-like	hAGen	low	25.26077097505663	116.7573696145123	V:C:	FALSE	O	865	1096
Haken	98.75283446712007	72.65306122448987	1166.4058956916099	0.08466421065933095	0.062287974960389667	0.31867408166251976	0.23445046099809774	29.160997732426267	309.8866213151927	0.5761344093134007	WB	WB_0004	Haken	schnell	k	a:	_h	N	WB_0004_Haken_schnell_02	568.8321995464852	641.4852607709751	stop	velar	a-like	hAGen	low	29.160997732426267	101.81405895691614	V:C:	FALSE	O	928	1453
Haken	78.04988662131541	97.23356009070267	1143.2426303854875	0.06827062300414562	0.0850506773508933	0.2713013320722005	0.3379837629069114	28.117913832199747	287.68707482993216	0.44527813712807385	WB	WB_0004	Haken	schnell	k	a:	_h	N	WB_0004_Haken_schnell_03	1033.2539682539684	1130.487528344671	stop	velar	a-like	hAGen	low	28.117913832199747	125.35147392290241	V:C:	FALSE	O	858	1110
Haken	79.68253968253953	86.19047619047626	1216.1904761904761	0.06551814147742091	0.07086922474549733	0.30183817213537134	0.32649029376395833	24.92063492063494	263.9909297052154	0.4803827751196165	WB	WB_0004	Haken	schnell	k	a:	_h	N	WB_0004_Haken_schnell_04	1021.8707482993196	1108.061224489796	stop	velar	a-like	hAGen	low	24.92063492063494	111.1111111111112	V:C:	FALSE	O	811	1006
Haken	96.82539682539687	70.86167800453518	1119.8639455782313	0.0864617502936055	0.06327704207670193	0.3440496333897349	0.2517927644831198	30.408163265306143	281.42857142857156	0.5774171737660582	WB	WB_0004	Haken	schnell	k	a:	_h	N	WB_0004_Haken_schnell_05	906.8140589569161	977.6757369614513	stop	velar	a-like	hAGen	low	30.408163265306143	101.26984126984132	V:C:	FALSE	O	896	1111
Kader	119.34240362811784	30.86167800453518	1397.1655328798188	0.08541751196948788	0.022088777083502414	0.36299055107248746	0.09386854265811444	76.68934240362819	328.7755102040817	0.7945350241545891	WB	WB_0004	Kader	normal	d	a:	6	<p:>	WB_0004_Kader_normal_01	1338.219954648526	1369.0816326530612	stop	alveolar	a-like	kADer	low	0	30.86167800453518	V:C	FALSE	O	747	1176
Kader	134.3083900226759	31.609977324262672	1388.0498866213152	0.09676049205234194	0.022772940388479306	0.37594414471596355	0.08847984766740613	90.9070294784583	357.25623582766445	0.8094847615142837	WB	WB_0004	Kader	normal	d	a:	6	<p:>	WB_0004_Kader_normal_02	1080.0566893424038	1111.6666666666665	stop	alveolar	a-like	kADer	low	0	31.609977324262672	V:C	FALSE	O	822	1187
Kader	103.90022675736986	18.594104308389888	1297.7097505668935	0.08006430306313252	0.014328399937094725	0.33788068726495163	0.060467517144752875	77.6643990929706	307.5056689342405	0.8482043687523152	WB	WB_0004	Kader	normal	d	a:	6	<p:>	WB_0004_Kader_normal_03	1274.4104308390024	1293.0045351473923	stop	alveolar	a-like	kADer	low	0	18.594104308389888	V:C	FALSE	O	751	1143
Kader	122.83446712018167	43.96825396825375	1451.496598639456	0.08462607989251865	0.030291668619455876	0.3512514589547407	0.12572947736999027	16.4625850340135	349.7052154195012	0.7364056552474184	WB	WB_0004	Kader	normal	d	a:	_h	6	WB_0004_Kader_normal_04	1206.24716553288	1250.2154195011337	stop	alveolar	a-like	kADer	low	16.4625850340135	60.43083900226725	V:C	FALSE	O	704	1079
Kader	133.37868480725638	23.10657596371857	1472.2902494331067	0.09059265648102523	0.01569430754066025	0.3495780339950082	0.06056103649114402	20.816326530612287	381.54195011337856	0.85234024054485	WB	WB_0004	Kader	normal	d	a:	_h	6	WB_0004_Kader_normal_05	1155.1133786848075	1178.219954648526	stop	alveolar	a-like	kADer	low	20.816326530612287	43.922902494330856	V:C	FALSE	O	683	1089
Kader	127.75510204081627	45.0340136054424	1405.2380952380952	0.09091349179454902	0.0320472479062789	0.3659154380723517	0.128986166136261	73.19727891156435	349.1383219954647	0.7393700787401565	WB	WB_0004	Kader	schnell	d	a:	6	<p:>	WB_0004_Kader_schnell_01	1111.2585034013605	1156.2925170068029	stop	alveolar	a-like	kADer	low	0	45.0340136054424	V:C	FALSE	O	747	1144
Kader	115.85034013605434	22.086167800453495	1330.3854875283448	0.08708027952957212	0.016601329469916465	0.34466707144302766	0.06570869594549009	21.746031746031804	336.1224489795917	0.8398816373499918	WB	WB_0004	Kader	schnell	d	a:	_h	6	WB_0004_Kader_schnell_02	944.546485260771	966.6326530612245	stop	alveolar	a-like	kADer	low	21.746031746031804	43.8321995464853	V:C	FALSE	O	841	1207
Kader	124.21768707483	23.287981859410365	1352.5850340136053	0.091837247900216315	0.017217388388740755	0.39555202541699785	0.07415697884323758	75.94104308390024	314.0362811791383	0.8421214450422756	WB	WB_0004	Kader	schnell	d	a:	6	<p:>	WB_0004_Kader_schnell_03	1048.718820861678	1072.0068027210884	stop	alveolar	a-like	kADer	low	0	23.287981859410365	V:C	FALSE	O	728	1085
Kader	111.74603174603169	28.14058956916108	1353.718820861678	0.08254744635588532	0.020787617883046675	0.3600496821801708	0.09066997881201166	21.360544217687107	310.3628117913832	0.7988328740476571	WB	WB_0004	Kader	schnell	d	a:	_h	6	WB_0004_Kader_schnell_04	605.3401360544217	633.4807256235828	stop	alveolar	a-like	kADer	low	21.360544217687107	49.501133786848186	V:C	FALSE	O	750	1129
Kader	112.15419501133783	19.070294784580483	1235.8503401360545	0.09075062842883613	0.015430909524595866	0.39378980891719745	0.06695859872611461	21.496598639455897	284.8072562358276	0.8546742699153276	WB	WB_0004	Kader	schnell	d	a:	_h	6	WB_0004_Kader_schnell_05	947.1088435374149	966.1791383219954	stop	alveolar	a-like	kADer	low	21.496598639455897	40.56689342403638	V:C	FALSE	O	729	1104
Kater	109.47845804988674	26.00907029478458	1120.4535147392291	0.09770905852829281	0.023212984700072853	0.3849465794929044	0.09145271886461491	52.42630385487519	284.39909297052145	0.8080334728033475	WB	WB_0004	Kater	normal	t	a:	6	f	WB_0004_Kater_normal_01	1546.7913832199547	1572.8004535147393	stop	alveolar	a-like	kADer	low	0	26.00907029478458	V:C:	FALSE	O	739	1155
Kater	77.4829931972788	22.040816326530376	1228.7755102040815	0.06305707800476103	0.017937219730941513	0.27585371760716837	0.07846936304189792	66.59863945578263	280.8843537414966	0.7785372522214643	WB	WB_0004	Kater	normal	t	a:	6	f	WB_0004_Kater_normal_02	1235.7936507936508	1257.8344671201812	stop	alveolar	a-like	kADer	low	0	22.040816326530376	V:C:	FALSE	O	735	1238
Kater	116.55328798185951	19.523809523809405	1363.6961451247166	0.08546866426112845	0.01431683267097881	0.29927219796215454	0.05013100436681192	16.80272108843542	389.4557823129252	0.8565239126812206	WB	WB_0004	Kater	normal	t	a:	_h	6	WB_0004_Kater_normal_03	1081.9160997732426	1101.439909297052	stop	alveolar	a-like	kADer	low	16.80272108843542	36.326530612244824	V:C:	FALSE	O	788	1077
Kater	105.9183673469388	20.702947845805056	1192.6077097505668	0.08881241206221245	0.017359394607749993	0.34751878580462764	0.06792649356446714	17.868480725623385	304.78458049886626	0.8364971346704867	WB	WB_0004	Kater	normal	t	a:	_h	6	WB_0004_Kater_normal_04	1084.8185941043084	1105.5215419501135	stop	alveolar	a-like	kADer	low	17.868480725623385	38.57142857142844	V:C:	FALSE	O	729	1107
Kater	101.33786848072577	20.47619047619014	1299.2970521541952	0.07799438035567821	0.015759437337475087	0.3184636214636932	0.06434832181286862	91.85941043083903	318.2086167800453	0.831906180193599	WB	WB_0004	Kater	normal	t	a:	6	f	WB_0004_Kater_normal_05	1026.1337868480728	1046.609977324263	stop	alveolar	a-like	kADer	low	0	20.47619047619014	V:C:	FALSE	O	660	1133
Kater	101.83673469387759	20.249433106575907	1192.3809523809525	0.08540620721131906	0.01698235204624976	0.3426936283861122	0.06814193056085442	15.71428571428578	297.16553287981867	0.8341381872213972	WB	WB_0004	Kater	schnell	t	a:	_h	6	WB_0004_Kater_schnell_01	1026.904761904762	1047.1541950113378	stop	alveolar	a-like	kADer	low	15.71428571428578	35.963718820861686	V:C:	FALSE	O	706	1126
Kater	102.99319727891157	37.55102040816337	1199.251700680272	0.08588121844687731	0.031312042656985735	0.3302792321116927	0.12041884816753953	58.84353741496602	311.8367346938777	0.7328170377541137	WB	WB_0004	Kater	schnell	t	a:	6	f	WB_0004_Kater_schnell_02	1033.140589569161	1070.6916099773243	stop	alveolar	a-like	kADer	low	0	37.55102040816337	V:C:	FALSE	O	760	1089
Kater	86.5986394557824	25.64625850340144	1202.4263038548752	0.0720199143832388	0.021328757048296218	0.294040652910379	0.08708038189097653	72.15419501133783	294.5124716553289	0.7715151515151512	WB	WB_0004	Kater	schnell	t	a:	6	f	WB_0004_Kater_schnell_03	1064.750566893424	1090.3968253968255	stop	alveolar	a-like	kADer	low	0	25.64625850340144	V:C:	FALSE	O	630	1093
Kater	92.31292517006773	28.45804988662144	1160.997732426304	0.07951171874999972	0.024511718750000102	0.3268304431599217	0.10075465639049493	18.095238095238074	282.44897959183686	0.7643634998122405	WB	WB_0004	Kater	schnell	t	a:	_h	6	WB_0004_Kater_schnell_04	1210.691609977324	1239.1496598639455	stop	alveolar	a-like	kADer	low	18.095238095238074	46.55328798185951	V:C:	FALSE	O	661	1151
Kater	87.18820861678023	19.478458049886513	1147.0521541950113	0.07601067510131478	0.01698131857269932	0.26988137853583266	0.060293395100722624	24.263038548752775	323.0612244897959	0.817389455782314	WB	WB_0004	Kater	schnell	t	a:	_h	6	WB_0004_Kater_schnell_05	1154.6371882086169	1174.1156462585034	stop	alveolar	a-like	kADer	low	24.263038548752775	43.74149659863929	V:C:	FALSE	O	791	1136
Lupen	65.60090702947855	94.5578231292518	1056.0090702947846	0.06212153747047464	0.08954262400687148	0.2136790014033534	0.3079991136716154	24.784580498866035	307.00680272108866	0.4095993204020955	WB	WB_0004	Lupe	normal	p	u:	_h	m	WB_0004_Lupe_normal_01	1307.4263038548752	1401.984126984127	stop	labial	u-like	CUBe	high	24.784580498866035	119.34240362811784	V:C:	FALSE	O	344	967
Lupen	86.87074829931953	105.17006802721107	1196.4399092970523	0.07260769857665392	0.08790250743892515	0.23665678280207508	0.2865085248332103	32.42630385487519	367.0748299319728	0.45235565001771066	WB	WB_0004	Lupe	normal	p	u:	_h	m	WB_0004_Lupe_normal_02	1257.1315192743764	1362.3015873015875	stop	labial	u-like	CUBe	high	32.42630385487519	137.59637188208626	V:C:	FALSE	O	417	1017
Lupen	68.73015873015879	97.89115646258506	1091.6780045351475	0.06295827015350108	0.08967035706125502	0.20439679007350484	0.2911187537932431	24.87528344671216	336.2585034013605	0.4124931954273273	WB	WB_0004	Lupe	normal	p	u:	_h	m	WB_0004_Lupe_normal_03	902.5283446712018	1000.4195011337869	stop	labial	u-like	CUBe	high	24.87528344671216	122.76643990929722	V:C:	FALSE	O	371	937
Lupen	85.1927437641724	115.75963718820844	1255.827664399093	0.06783792567982383	0.09217796395940905	0.21823990705779858	0.29654371187917467	35.71428571428578	390.36281179138325	0.42394493342360695	WB	WB_0004	Lupe	normal	p	u:	_h	m	WB_0004_Lupe_normal_04	1104.387755102041	1220.1473922902494	stop	labial	u-like	CUBe	high	35.71428571428578	151.47392290249422	V:C:	FALSE	O	308	868
Lupen	78.36734693877565	94.30839002267567	1047.5736961451248	0.07480843326550946	0.09002554223126535	0.2471572623900455	0.29743259672459393	36.23582766439904	317.0748299319728	0.4538411030860151	WB	WB_0004	Lupe	normal	p	u:	_h	m	WB_0004_Lupe_normal_05	1144.9319727891157	1239.2403628117913	stop	labial	u-like	CUBe	high	36.23582766439904	130.5442176870747	V:C:	FALSE	O	362	1017
Lupen	84.37641723356	108.04988662131507	1157.5510204081631	0.07289217990910508	0.09334351982447882	0.2334671853432046	0.29897101267411175	32.44897959183686	361.4058956916101	0.43848691963233566	WB	WB_0004	Lupe	schnell	p	u:	_h	m	WB_0004_Lupe_schnell_01	989.625850340136	1097.675736961451	stop	labial	u-like	CUBe	high	32.44897959183686	140.49886621315193	V:C:	FALSE	O	337	967
Lupen	64.71655328798192	96.3265306122446	1040.1587301587304	0.062217959059100575	0.0926075298118634	0.20447055452070512	0.304341596217222	31.224489795918544	316.5079365079366	0.4018586313714457	WB	WB_0004	Lupe	schnell	p	u:	_h	m	WB_0004_Lupe_schnell_02	1094.387755102041	1190.7142857142856	stop	labial	u-like	CUBe	high	31.224489795918544	127.55102040816314	V:C:	FALSE	O	352	950
Lupen	55.30612244897952	98.11791383219975	1039.4331065759636	0.05320796701498717	0.09439560199829859	0.18047950273790114	0.3201864732869622	27.505668934240248	306.4399092970523	0.3604788649127985	WB	WB_0004	Lupe	schnell	p	u:	_h	m	WB_0004_Lupe_schnell_03	1139.580498866213	1237.6984126984128	stop	labial	u-like	CUBe	high	27.505668934240248	125.62358276644	V:C:	FALSE	O	479	1212
Lupen	73.92290249433108	94.24036281179133	1092.8344671201814	0.06764327509648506	0.08623480101257412	0.23507355062013274	0.29968272281511377	30.56689342403638	314.4671201814059	0.4395900755124058	WB	WB_0004	Lupe	schnell	p	u:	_h	m	WB_0004_Lupe_schnell_04	1057.1541950113378	1151.3945578231292	stop	labial	u-like	CUBe	high	30.56689342403638	124.80725623582771	V:C:	FALSE	O	334	1039
Lupen	54.12698412698421	92.29024943310651	953.4693877551019	0.05676845509893465	0.09679414003044134	0.18616440492902855	0.3174231789112461	28.91156462585036	290.74829931972783	0.3696763202725729	WB	WB_0004	Lupe	schnell	p	u:	_h	m	WB_0004_Lupe_schnell_05	985.952380952381	1078.2426303854875	stop	labial	u-like	CUBe	high	28.91156462585036	121.20181405895687	V:C:	FALSE	O	445	1164
Pudding	51.99546485260771	110.02267573696145	1179.4557823129253	0.04408428500019225	0.09328257776752412	0.1390792745799721	0.2942924728574028	21.224489795918316	373.85487528344675	0.3209237228831351	WB	WB_0004	Pudding	normal	d	U	_h	I	WB_0004_Pudding_normal_01	1214.0249433106576	1324.047619047619	stop	alveolar	u-like	BUD-	high	21.224489795918316	131.24716553287976	VC	FALSE	O	483	997
Pudding	44.01360544217687	97.48299319727892	1353.015873015873	0.032529999329623915	0.07204866930347925	0.11277016035324187	0.24976760399721115	27.14285714285711	390.294784580499	0.31105769230769226	WB	WB_0004	Pudding	normal	d	U	_h	I	WB_0004_Pudding_normal_02	940.3514739229025	1037.8344671201814	stop	alveolar	u-like	BUD-	high	27.14285714285711	124.62585034013603	VC	FALSE	O	490	1182
Pudding	31.564625850340235	87.34693877551013	1283.4240362811793	0.024594074100249195	0.06805773953603414	0.08149882903981294	0.22552693208430905	28.027210884353735	387.3015873015871	0.2654462242562937	WB	WB_0004	Pudding	normal	d	U	_h	I	WB_0004_Pudding_normal_03	1130.9863945578231	1218.3333333333333	stop	alveolar	u-like	BUD-	high	28.027210884353735	115.37414965986386	VC	FALSE	O	420	1155
Pudding	44.78458049886626	86.25850340136049	1385.0566893424036	0.0323341137178501	0.06227795877605143	0.10981373366694482	0.21150959132610497	34.535147392290355	407.8231292517006	0.3417546288285174	WB	WB_0004	Pudding	normal	d	U	_h	I	WB_0004_Pudding_normal_04	1126.904761904762	1213.1632653061224	stop	alveolar	u-like	BUD-	high	34.535147392290355	120.79365079365084	VC	FALSE	O	403	1120
Pudding	57.48299319727903	53.1065759637188	1328.7301587301586	0.043261600423229955	0.03996791644623444	0.16839378238342007	0.15557326956290685	28.367346938775427	341.360544217687	0.5197867541521434	WB	WB_0004	Pudding	normal	d	U	_h	I	WB_0004_Pudding_normal_05	1206.7913832199547	1259.8979591836735	stop	alveolar	u-like	BUD-	high	28.367346938775427	81.47392290249422	VC	FALSE	O	464	1072
Pudding	42.53968253968276	73.90022675736964	1118.639455782313	0.03802805481229242	0.06606259628638614	0.12987192800276978	0.22561439944617523	22.40362811791374	327.55102040816325	0.36533592989289304	WB	WB_0004	Pudding	schnell	d	U	_h	I	WB_0004_Pudding_schnell_01	1052.4149659863947	1126.3151927437643	stop	alveolar	u-like	BUD-	high	22.40362811791374	96.30385487528338	VC	FALSE	O	497	1215
Pudding	41.88208616780037	116.64399092970507	1176.0997732426304	0.035610997570662786	0.09917865268191095	0.10795487754982735	0.30066047109708305	22.426303854875414	387.9591836734694	0.2641968244886281	WB	WB_0004	Pudding	schnell	d	U	_h	I	WB_0004_Pudding_schnell_02	935.1360544217687	1051.7800453514737	stop	alveolar	u-like	BUD-	high	22.426303854875414	139.07029478458048	VC	FALSE	O	445	1212
Pudding	37.891156462584945	89.86394557823132	1174.512471655329	0.03226117846937979	0.07651169974515408	0.10427457098283906	0.2473010920436818	27.097505668934218	363.37868480725626	0.2965921192758248	WB	WB_0004	Pudding	schnell	d	U	_h	I	WB_0004_Pudding_schnell_03	1033.9795918367347	1123.843537414966	stop	alveolar	u-like	BUD-	high	27.097505668934218	116.96145124716554	VC	FALSE	O	489	1104
Pudding	48.140589569160966	50.36281179138325	1132.607709750567	0.04250420437254742	0.044466244894690504	0.15031152647975066	0.15725007080147274	22.653061224489875	320.27210884353747	0.48872007366482473	WB	WB_0004	Pudding	schnell	d	U	_h	I	WB_0004_Pudding_schnell_04	937.4263038548752	987.7891156462584	stop	alveolar	u-like	BUD-	high	22.653061224489875	73.01587301587313	VC	FALSE	O	440	1189
Pudding	49.04761904761904	61.72335600907036	1099.1156462585031	0.04462462090734666	0.05615728992593517	0.14816083293376262	0.1864511267895064	26.938775510203868	331.04308390022663	0.44278403275332623	WB	WB_0004	Pudding	schnell	d	U	_h	I	WB_0004_Pudding_schnell_05	917.5396825396825	979.2630385487529	stop	alveolar	u-like	BUD-	high	26.938775510203868	88.66213151927423	VC	FALSE	O	481	1174
Puder	78.88888888888891	15.691609977324333	1209.5691609977325	0.06522065164410785	0.012972891905065485	0.279797329901882	0.05565385234035733	17.36961451247157	281.9501133786848	0.8340925437544947	WB	WB_0004	Puder	normal	d	u:	_h	6	WB_0004_Puder_normal_01	1429.716553287982	1445.4081632653063	stop	alveolar	u-like	BUD-	high	17.36961451247157	33.061224489795904	V:C	FALSE	O	472	1134
Puder	69.54648526077085	38.79818594104313	1253.8548752834467	0.0554661361786779	0.030943123248033312	0.2349651421129238	0.1310809775530531	76.66666666666674	295.98639455782313	0.6419003767266632	WB	WB_0004	Puder	normal	d	u:	6	k	WB_0004_Puder_normal_02	1342.4829931972788	1381.281179138322	stop	alveolar	u-like	BUD-	high	0	38.79818594104313	V:C	FALSE	O	353	1010
Puder	77.70975056689349	39.72789115646242	1263.0158730158728	0.0615271369324405	0.0314547837483616	0.22969168900804315	0.11742627345844457	15.510204081632992	338.32199546485253	0.6617107549720035	WB	WB_0004	Puder	normal	d	u:	_h	6	WB_0004_Puder_normal_03	1260.0566893424036	1299.784580498866	stop	alveolar	u-like	BUD-	high	15.510204081632992	55.23809523809541	V:C	FALSE	O	415	961
Puder	74.46712018140579	44.14965986394577	1298.6621315192742	0.05734141188385039	0.033996263379371915	0.23094233473980283	0.13691983122362933	79.70521541950097	322.44897959183663	0.6277958325367985	WB	WB_0004	Puder	normal	d	u:	6	k	WB_0004_Puder_normal_04	1403.2086167800453	1447.358276643991	stop	alveolar	u-like	BUD-	high	0	44.14965986394577	V:C	FALSE	O	358	926
Puder	63.854875283446745	20.861678004535065	1177.4829931972788	0.054229976698056924	0.017717179887149197	0.21718340274564266	0.07095480487428635	21.587301587301567	294.01360544217675	0.7537473233404719	WB	WB_0004	Puder	normal	d	u:	_h	6	WB_0004_Puder_normal_05	941.3265306122449	962.18820861678	stop	alveolar	u-like	BUD-	high	21.587301587301567	42.44897959183663	V:C	FALSE	O	391	898
Puder	81.76870748299348	28.503401360543876	1347.936507936508	0.06066213579166968	0.0211459524931025	0.24057642270998805	0.08386149843218256	24.285714285714448	339.8866213151929	0.7415175817396699	WB	WB_0004	Puder	schnell	d	u:	_h	6	WB_0004_Puder_schnell_01	1131.1451247165535	1159.6485260770974	stop	alveolar	u-like	BUD-	high	24.285714285714448	52.789115646258324	V:C	FALSE	O	350	897
Puder	73.12925170068024	22.5170068027212	1217.5510204081634	0.06006257682422614	0.018493686445412983	0.23881812796208515	0.07353376777251219	19.31972789115639	306.2131519274377	0.7645803698435268	WB	WB_0004	Puder	schnell	d	u:	_h	6	WB_0004_Puder_schnell_02	1110.2154195011337	1132.732426303855	stop	alveolar	u-like	BUD-	high	19.31972789115639	41.83673469387759	V:C	FALSE	O	371	889
Puder	74.30839002267601	31.655328798185792	1299.954648526077	0.057162294166899455	0.024351102428132734	0.24308285735479646	0.10355314887619561	22.22222222222217	305.69160997732433	0.7012625722234128	WB	WB_0004	Puder	schnell	d	u:	_h	6	WB_0004_Puder_schnell_03	1060.1020408163267	1091.7573696145125	stop	alveolar	u-like	BUD-	high	22.22222222222217	53.877551020407964	V:C	FALSE	O	453	1013
Puder	69.7052154195012	20.793650793650613	1158.5714285714287	0.06016479752607995	0.017947664063570196	0.23881292728402756	0.07123990055935302	17.301587301587233	291.8820861678005	0.7702330243046872	WB	WB_0004	Puder	schnell	d	u:	_h	6	WB_0004_Puder_schnell_04	1066.3832199546487	1087.1768707482993	stop	alveolar	u-like	BUD-	high	17.301587301587233	38.095238095237846	V:C	FALSE	O	430	1002
Pute	67.32426303854868	90.4761904761906	1222.81179138322	0.055056929866854516	0.07399028298038061	0.18182374915793958	0.24435054198052567	28.367346938775427	370.2721088435376	0.4266417588734008	WB	WB_0004	Pute	normal	t	u:	_h	@	WB_0004_Pute_normal_01	1166.3832199546484	1256.859410430839	stop	alveolar	u-like	BUD-	high	28.367346938775427	118.84353741496602	V:C:	FALSE	O	340	943
Pute	69.3650793650794	89.63718820861686	1280.0226757369614	0.05419050824638171	0.07002781271590292	0.17582480744913218	0.22721002414070604	27.528344671201694	394.5124716553288	0.43625213918996	WB	WB_0004	Pute	normal	t	u:	_h	@	WB_0004_Pute_normal_02	1068.9455782312925	1158.5827664399094	stop	alveolar	u-like	BUD-	high	27.528344671201694	117.16553287981856	V:C:	FALSE	O	373	933
Pute	53.33333333333326	88.97959183673481	1192.0181405895692	0.04474204839446044	0.07464617257647248	0.1458333333333331	0.2433035714285717	32.902494331065554	365.7142857142858	0.37476099426386167	WB	WB_0004	Pute	normal	t	u:	_h	@	WB_0004_Pute_normal_03	959.5351473922902	1048.514739229025	stop	alveolar	u-like	BUD-	high	32.902494331065554	121.88208616780037	V:C:	FALSE	O	376	970
Pute	45.51020408163254	84.98866213151928	1210.612244897959	0.0375927174645987	0.07020304188207088	0.12626612142183047	0.23579742057250716	24.62585034013614	360.4308390022675	0.3487402258905294	WB	WB_0004	Pute	normal	t	u:	_h	@	WB_0004_Pute_normal_04	1371.3265306122448	1456.315192743764	stop	alveolar	u-like	BUD-	high	24.62585034013614	109.61451247165542	V:C:	FALSE	O	353	1002
Pute	70.9750566893423	95.55555555555566	1195.9183673469388	0.05934774364808485	0.07990140310959432	0.18187100522951752	0.2448576409064501	29.977324263038554	390.2494331065758	0.4261982570806094	WB	WB_0004	Pute	normal	t	u:	_h	@	WB_0004_Pute_normal_05	1041.1224489795918	1136.6780045351475	stop	alveolar	u-like	BUD-	high	29.977324263038554	125.53287981859421	V:C:	FALSE	O	392	914
Pute	66.09977324263036	83.17460317460336	1224.6938775510205	0.053972486067136935	0.06791460682478861	0.17535944173735185	0.2206581242856289	31.72335600907013	376.938775510204	0.4428072307458599	WB	WB_0004	Pute	schnell	t	u:	_h	@	WB_0004_Pute_schnell_01	1134.2290249433106	1217.403628117914	stop	alveolar	u-like	BUD-	high	31.72335600907013	114.89795918367349	V:C:	FALSE	O	349	963
Pute	74.73922902494337	75.5782312925171	1174.6258503401361	0.06362811528734971	0.06434238721260215	0.206012875804738	0.20832552034502186	33.03854875283446	362.78911564625844	0.4972092321617136	WB	WB_0004	Pute	schnell	t	u:	_h	n	WB_0004_Pute_schnell_02	998.0385487528345	1073.6167800453516	stop	alveolar	u-like	BUD-	high	33.03854875283446	108.61678004535156	V:C:	FALSE	O	379	976
Pute	56.96145124716543	86.53061224489784	1197.4149659863947	0.047570351853955896	0.07226451539597763	0.15841584158415814	0.24065081667402377	27.165532879818556	359.5691609977324	0.39696586599241457	WB	WB_0004	Pute	schnell	t	u:	_h	@	WB_0004_Pute_schnell_03	1067.9024943310658	1154.4331065759636	stop	alveolar	u-like	BUD-	high	27.165532879818556	113.6961451247164	V:C:	FALSE	O	386	926
Pute	59.70521541950109	72.7210884353741	1088.775510204082	0.054837030094762	0.06679162761636982	0.18429341359277662	0.22446979771820535	28.072562358276627	323.96825396825375	0.45085616438356163	WB	WB_0004	Pute	schnell	t	u:	_h	@	WB_0004_Pute_schnell_04	1016.6326530612245	1089.3537414965986	stop	alveolar	u-like	BUD-	high	28.072562358276627	100.79365079365073	V:C:	FALSE	O	371	989
Pute	53.19727891156458	88.41269841269855	1073.7641723356007	0.049542795599011646	0.08233902815027573	0.1523475550360412	0.25319825962724896	30.022675736961446	349.1836734693877	0.3756605284227376	WB	WB_0004	Pute	schnell	t	u:	_h	@	WB_0004_Pute_schnell_05	957.9931972789116	1046.40589569161	stop	alveolar	u-like	BUD-	high	30.022675736961446	118.43537414965999	V:C:	FALSE	O	398	974
Rabbi	75.53287981859421	66.19047619047615	1094.37641723356	0.06901910405702219	0.06048236707968999	0.22205186320911965	0.19458702753149773	15.578231292516875	340.15873015873024	0.5329600000000005	WB	WB_0004	Rabbi	normal	b	a	_h	i	WB_0004_Rabbi_normal_01	1115.748299319728	1181.938775510204	stop	labial	a-like	rABe	low	15.578231292516875	81.76870748299302	VC	FALSE	O	829	1609
Rabbi	93.85487528344675	80.54421768707493	1205.7596371882087	0.07783879339526839	0.06679956369654351	0.233749364658045	0.2005986333088612	16.961451247165314	401.5192743764171	0.5381614874528667	WB	WB_0004	Rabbi	normal	b	a	_h	i	WB_0004_Rabbi_normal_02	1267.8798185941043	1348.4240362811793	stop	labial	a-like	rABe	low	16.961451247165314	97.50566893424025	VC	FALSE	O	886	1507
Rabbi	71.26984126984121	72.47165532879808	1091.655328798186	0.06528602883137379	0.066386938639857	0.1960943349139005	0.1994010481657097	15.578231292517103	363.4467120181406	0.4958195298943053	WB	WB_0004	Rabbi	normal	b	a	_h	i	WB_0004_Rabbi_normal_03	1156.2018140589569	1228.673469387755	stop	labial	a-like	rABe	low	15.578231292517103	88.04988662131518	VC	FALSE	O	804	1497
Rabbi	75.19274376417229	82.67573696145132	1205.0340136054422	0.062398855895525164	0.06860863347258295	0.19198703103288545	0.2110930986567857	18.79818594104313	391.655328798186	0.47629991381786807	WB	WB_0004	Rabbi	normal	b	a	_h	i	WB_0004_Rabbi_normal_04	1246.0657596371882	1328.7414965986395	stop	labial	a-like	rABe	low	18.79818594104313	101.47392290249445	VC	FALSE	O	844	1433
Rabbi	86.39455782312928	52.13151927437616	1036.6213151927436	0.08334244777425356	0.05028983922126193	0.2508229098090849	0.15134957208689848	21.36054421768722	344.44444444444457	0.6236699950892138	WB	WB_0004	Rabbi	normal	b	a	_h	i	WB_0004_Rabbi_normal_05	982.8231292517007	1034.9546485260769	stop	labial	a-like	rABe	low	21.36054421768722	73.49206349206338	VC	FALSE	O	856	1515
Rabbi	75.37414965986386	74.53514739229013	939.3424036281178	0.08024140012069998	0.07934821967410971	0.23364026147466044	0.23103957264356453	15.736961451247453	322.6077097505671	0.5027983663590986	WB	WB_0004	Rabbi	schnell	b	a	_h	i	WB_0004_Rabbi_schnell_01	1153.344671201814	1227.879818594104	stop	labial	a-like	rABe	low	15.736961451247453	90.27210884353758	VC	FALSE	O	832	1536
Rabbi	70.70294784580506	78.02721088435374	1010.952380952381	0.0699369714913757	0.07718188547204091	0.21714604081064157	0.2396406434988508	22.630385487528315	325.60090702947855	0.4753773441073337	WB	WB_0004	Rabbi	schnell	b	a	_h	i	WB_0004_Rabbi_schnell_02	825.1587301587302	903.185941043084	stop	labial	a-like	rABe	low	22.630385487528315	100.65759637188205	VC	FALSE	O	846	1501
Rabbi	68.84353741496602	59.16099773242604	871.5873015873015	0.07898639331893753	0.06787730572104973	0.22825351477332553	0.19615066536350573	16.009070294784806	301.6099773242629	0.5378210806023042	WB	WB_0004	Rabbi	schnell	b	a	_h	i	WB_0004_Rabbi_schnell_03	1027.7210884353742	1086.8820861678003	stop	labial	a-like	rABe	low	16.009070294784806	75.17006802721085	VC	FALSE	O	863	1428
Rabbi	76.68934240362819	87.46031746031747	1002.9251700680272	0.07646566732234514	0.08720522733952837	0.2373166795312612	0.27064767384744937	7.482993197278915	323.1519274376417	0.46719160104986895	WB	WB_0004	Rabbi	schnell	b	a	_h	i	WB_0004_Rabbi_schnell_04	927.8798185941043	1015.3401360544218	stop	labial	a-like	rABe	low	7.482993197278915	94.94331065759638	VC	FALSE	O	861	1526
Rabbi	58.888888888888914	81.8367346938777	964.1723356009069	0.06107714016933211	0.08487770460959565	0.18404081921904905	0.2557579193536962	12.018140589569157	319.97732426303855	0.4184660006445372	WB	WB_0004	Rabbi	schnell	b	a	_h	i	WB_0004_Rabbi_schnell_05	920.2380952380952	1002.0748299319729	stop	labial	a-like	rABe	low	12.018140589569157	93.85487528344686	VC	FALSE	O	805	1495
Rabe	112.13151927437639	59.523809523809405	1356.3038548752834	0.0826743350107836	0.043886780465784946	0.3361658735554043	0.17845003399048226	57.18820861678023	333.56009070294795	0.6532364597093795	WB	WB_0004	Rabe	normal	b	a:	@	f	WB_0004_Rabe_normal_01	1292.732426303855	1352.2562358276643	stop	labial	a-like	rABe	low	0	59.523809523809405	V:C	FALSE	O	826	1234
Rabe	160.4761904761906	73.15192743764169	1504.4671201814056	0.1066664657030462	0.04862314799463426	0.4240517706273595	0.19330097669123358	63.44671201814049	378.43537414966	0.6868873143744543	WB	WB_0004	Rabe	normal	b	a:	@	f	WB_0004_Rabe_normal_02	1287.5850340136055	1360.7369614512472	stop	labial	a-like	rABe	low	0	73.15192743764169	V:C	FALSE	O	836	1160
Rabe	138.75283446712024	52.06349206349182	1291.0204081632655	0.10747532230301755	0.040327396634699635	0.3962826241823718	0.148695032705135	71.72335600907059	350.1360544217687	0.7271538918597752	WB	WB_0004	Rabe	normal	b	a:	@	f	WB_0004_Rabe_normal_03	1244.8639455782313	1296.9274376417231	stop	labial	a-like	rABe	low	0	52.06349206349182	V:C	FALSE	O	765	1127
Rabe	125.26077097505652	35.7596371882089	1287.278911564626	0.09730662861773136	0.0277792457150912	0.4282170542635653	0.12224806201550484	59.43310657596362	292.5170068027211	0.7779186030136584	WB	WB_0004	Rabe	normal	b	a:	@	f	WB_0004_Rabe_normal_04	1109.6485260770974	1145.4081632653063	stop	labial	a-like	rABe	low	0	35.7596371882089	V:C	FALSE	O	770	1268
Rabe	145.41950113378675	77.3696145124718	1440.1587301587301	0.10097463431531539	0.05372297712207344	0.40363796576032196	0.21475327291037297	69.11564625850338	360.27210884353747	0.652722646310432	WB	WB_0004	Rabe	normal	b	a:	@	f	WB_0004_Rabe_normal_05	1074.3197278911564	1151.6893424036282	stop	labial	a-like	rABe	low	0	77.3696145124718	V:C	FALSE	O	803	1198
Rabe	101.0204081632653	52.35827664399085	1110.3628117913831	0.0909796393489493	0.04715420589376512	0.3337328638849351	0.17297175818413332	50.702947845805056	302.69841269841277	0.6586339444115911	WB	WB_0004	Rabe	schnell	b	a:	@	f	WB_0004_Rabe_schnell_01	1323.299319727891	1375.657596371882	stop	labial	a-like	rABe	low	0	52.35827664399085	V:C	FALSE	O	790	1120
Rabe	121.99546485260782	69.29705215419494	1198.0045351473923	0.10183222289521511	0.05784373107207747	0.34555848159804786	0.1962874943798573	55.4421768707482	353.03854875283434	0.6377430061640592	WB	WB_0004	Rabe	schnell	b	a:	@	f	WB_0004_Rabe_schnell_02	1122.732426303855	1192.0294784580499	stop	labial	a-like	rABe	low	0	69.29705215419494	V:C	FALSE	O	874	1200
Rabe	139.59183673469386	54.33106575963734	1323.1065759637188	0.10550309345490066	0.04106325729661188	0.3856659566470366	0.1501065029444936	70.47619047619037	361.9501133786848	0.7198316183348918	WB	WB_0004	Rabe	schnell	b	a:	@	f	WB_0004_Rabe_schnell_03	1036.2925170068027	1090.62358276644	stop	labial	a-like	rABe	low	0	54.33106575963734	V:C	FALSE	O	777	1083
Rabe	149.68253968253964	51.97278911564604	1305.7142857142858	0.1146365183564308	0.0398041054496195	0.43087467362924264	0.14960835509138318	64.08163265306143	347.39229024943313	0.742269200494772	WB	WB_0004	Rabe	schnell	b	a:	@	f	WB_0004_Rabe_schnell_04	1048.8775510204082	1100.8503401360542	stop	labial	a-like	rABe	low	0	51.97278911564604	V:C	FALSE	O	808	1139
Rabe	118.29931972789132	54.35374149659856	1208.43537414966	0.09789461832920525	0.04497860842152661	0.37044663779024417	0.17020521195767926	66.50793650793639	319.34240362811784	0.6851851851851858	WB	WB_0004	Rabe	schnell	b	a:	@	f	WB_0004_Rabe_schnell_05	1071.5532879818595	1125.907029478458	stop	labial	a-like	rABe	low	0	54.35374149659856	V:C	FALSE	O	835	1153
Rappe	55.32879818594097	103.80952380952385	1260.2267573696142	0.04390384338563404	0.08237368648337418	0.17344327551890792	0.3254193915268696	39.13832199546482	319.00226757369614	0.3476774009689366	WB	WB_0004	Rappe	normal	p	a	_h	@	WB_0004_Rappe_normal_01	1444.1836734693877	1547.9931972789116	stop	labial	a-like	rABe	low	39.13832199546482	142.94784580498867	VC:	FALSE	O	843	1290
Rappe	58.548752834466995	115.75963718820867	1457.0294784580497	0.04018364329624146	0.07944907011127544	0.15895099729130727	0.3142698842649596	51.99546485260771	368.344671201814	0.3358917653180689	WB	WB_0004	Rappe	normal	p	a	_h	@	WB_0004_Rappe_normal_02	1131.031746031746	1246.7913832199547	stop	labial	a-like	rABe	low	51.99546485260771	167.75510204081638	VC:	FALSE	O	865	1186
Rappe	84.5124716553288	118.52607709750578	1390.0907029478458	0.06079637211881963	0.08526499518783755	0.21782583284628884	0.30549386323787303	54.53514739229013	387.9818594104306	0.4162385526021887	WB	WB_0004	Rappe	normal	p	a	_h	@	WB_0004_Rappe_normal_03	1098.1065759637188	1216.6326530612246	stop	labial	a-like	rABe	low	54.53514739229013	173.0612244897959	VC:	FALSE	O	818	1347
Rappe	71.81405895691614	105.89569160997735	1324.6485260770974	0.05421367067805608	0.07994248249653357	0.21335219617353834	0.3146052277014284	41.33786848072555	336.5986394557822	0.404108715069542	WB	WB_0004	Rappe	normal	p	a	_h	@	WB_0004_Rappe_normal_04	1243.0045351473923	1348.9002267573696	stop	labial	a-like	rABe	low	41.33786848072555	147.2335600907029	VC:	FALSE	O	820	1462
Rappe	50.43083900226725	113.26530612244915	1331.4965986394557	0.037875304415946894	0.0850661625708886	0.1461331230698459	0.3282081608515675	46.98412698412699	345.1020408163266	0.3080759107909666	WB	WB_0004	Rappe	normal	p	a	_h	@	WB_0004_Rappe_normal_05	1096.5419501133786	1209.8072562358277	stop	labial	a-like	rABe	low	46.98412698412699	160.24943310657613	VC:	FALSE	O	858	1232
Rappe	60.18140589569157	99.72789115646242	1159.5464852607706	0.0519008135168961	0.08600594493116384	0.2041067445974006	0.3382296393140041	31.02040816326553	294.8526077097504	0.37634713556437915	WB	WB_0004	Rappe	schnell	p	a	_h	@	WB_0004_Rappe_schnell_01	1173.7301587301588	1273.4580498866212	stop	labial	a-like	rABe	low	31.02040816326553	130.74829931972795	VC:	FALSE	O	811	1188
Rappe	49.16099773242627	90.68027210884361	1133.061224489796	0.043387768171629815	0.08003121998078777	0.1845734718201941	0.34045632555763716	24.716553287981696	266.34920634920616	0.3515485649424352	WB	WB_0004	Rappe	schnell	p	a	_h	@	WB_0004_Rappe_schnell_02	1022.18820861678	1112.8684807256236	stop	labial	a-like	rABe	low	24.716553287981696	115.3968253968253	VC:	FALSE	O	813	1304
Rappe	68.27664399092976	85.28344671201819	1096.485260770975	0.06226863819667051	0.07777892668803645	0.21442814413901176	0.2678393391254809	27.4829931972788	318.4126984126983	0.4446249261665683	WB	WB_0004	Rappe	schnell	p	a	_h	@	WB_0004_Rappe_schnell_03	939.1723356009071	1024.4557823129253	stop	labial	a-like	rABe	low	27.4829931972788	112.76643990929699	VC:	FALSE	O	840	1318
Rappe	52.47165532879819	85.94104308390001	1173.4240362811793	0.04471670402720878	0.07323954548968058	0.17378895981975223	0.284641381900112	22.653061224490102	301.92743764172326	0.37909567496723523	WB	WB_0004	Rappe	schnell	p	a	_h	@	WB_0004_Rappe_schnell_04	955	1040.9410430839	stop	labial	a-like	rABe	low	22.653061224490102	108.59410430839011	VC:	FALSE	O	847	1246
Rappe	68.41269841269843	88.45804988662144	1257.233560090703	0.054415265853834514	0.07035928143712585	0.2082556775039692	0.2692759025333062	53.15192743764146	328.5034013605441	0.4361087019369757	WB	WB_0004	Rappe	schnell	p	a	_h	@	WB_0004_Rappe_schnell_05	964.8412698412699	1053.2993197278913	stop	labial	a-like	rABe	low	53.15192743764146	141.6099773242629	VC:	FALSE	O	840	1309
Suppen	43.832199546485185	96.07709750566892	1110.1133786848072	0.03948443500285964	0.08654710352152953	0.12890963654551496	0.2825608536178726	30.204081632653242	340.02267573696145	0.31329011345218766	WB	WB_0004	Suppe	normal	p	U	_h	m	WB_0004_Suppe_normal_01	1040.3061224489795	1136.3832199546484	stop	labial	u-like	CUBe	high	30.204081632653242	126.28117913832216	VC:	FALSE	O	447	1195
Suppen	25.714285714285666	106.39455782312916	1090.3854875283446	0.02358274757725737	0.09757517780643007	0.06897390669667279	0.2853841007237999	29.750566893424093	372.8117913832201	0.1946446961894952	WB	WB_0004	Suppe	normal	p	U	_h	m	WB_0004_Suppe_normal_02	973.8662131519275	1080.2607709750566	stop	labial	u-like	CUBe	high	29.750566893424093	136.14512471655325	VC:	FALSE	O	417	1264
Suppen	42.08616780045327	114.33106575963734	1143.174603174603	0.0368151703891774	0.10001190145594493	0.10233224899376905	0.2779952583117388	29.637188208616863	411.2698412698412	0.2690634966656988	WB	WB_0004	Suppe	normal	p	U	_h	m	WB_0004_Suppe_normal_03	1248.3333333333333	1362.6643990929706	stop	labial	u-like	CUBe	high	29.637188208616863	143.9682539682542	VC:	FALSE	O	411	1224
Suppen	27.460317460317356	141.5873015873019	1288.9115646258504	0.02130504389437194	0.10985028412589529	0.0667107365173798	0.34396518481793725	32.65306122448965	411.63265306122446	0.16244131455398977	WB	WB_0004	Suppe	normal	p	U	_h	m	WB_0004_Suppe_normal_04	1026.6553287981858	1168.2426303854877	stop	labial	u-like	CUBe	high	32.65306122448965	174.24036281179156	VC:	FALSE	O	420	1211
Suppen	38.979591836734926	113.26530612244892	1115.170068027211	0.03495394375648163	0.10156774232904281	0.10680335507921772	0.3103448275862065	25.1473922902494	364.96598639455806	0.25603217158177066	WB	WB_0004	Suppe	normal	p	U	_h	m	WB_0004_Suppe_normal_05	1241.734693877551	1355	stop	labial	u-like	CUBe	high	25.1473922902494	138.41269841269832	VC:	FALSE	O	427	1137
Suppen	41.950113378684705	110.92970521541963	1145.124716553288	0.03663366336633655	0.09687128712871299	0.1171627612412916	0.30981633945535164	23.560090702947832	358.0498866213154	0.2743992880450898	WB	WB_0004	Suppe	schnell	p	U	_h	m	WB_0004_Suppe_schnell_01	886.2925170068027	997.2222222222223	stop	labial	u-like	CUBe	high	23.560090702947832	134.48979591836746	VC:	FALSE	O	439	1347
Suppen	33.92290249433108	100.65759637188205	1051.700680272109	0.032255282449331624	0.0957093574816731	0.09252272867833511	0.27453769559032704	22.539682539682644	366.6439909297053	0.2520640269587196	WB	WB_0004	Suppe	schnell	p	U	_h	m	WB_0004_Suppe_schnell_02	986.40589569161	1087.063492063492	stop	labial	u-like	CUBe	high	22.539682539682644	123.1972789115647	VC:	FALSE	O	532	1242
Suppen	30.045351473922892	121.88208616780037	1040.1360544217687	0.028885982123392186	0.11717898408545882	0.0867487233206756	0.3519051983763254	22.811791383219884	346.3492063492065	0.19776119402985082	WB	WB_0004	Suppe	schnell	p	U	_h	m	WB_0004_Suppe_schnell_03	872.3015873015873	994.1836734693877	stop	labial	u-like	CUBe	high	22.811791383219884	144.69387755102025	VC:	FALSE	O	479	1198
Suppen	36.23582766439915	108.95691609977337	1044.7845804988665	0.03468258274552365	0.10428648941942494	0.10382691183159007	0.31219543889285983	24.535147392290128	349.00226757369614	0.2495705138216462	WB	WB_0004	Suppe	schnell	p	U	_h	m	WB_0004_Suppe_schnell_04	951.1451247165534	1060.1020408163267	stop	labial	u-like	CUBe	high	24.535147392290128	133.4920634920635	VC:	FALSE	O	511	1283
Suppen	36.8934240362812	93.90022675736964	969.8866213151928	0.038038903955858995	0.0968156738052932	0.11425561797752816	0.2908005617977529	26.099773242630363	322.9024943310658	0.2820735090152567	WB	WB_0004	Suppe	schnell	p	U	_h	m	WB_0004_Suppe_schnell_05	793.7528344671202	887.6530612244899	stop	labial	u-like	CUBe	high	26.099773242630363	120	VC:	FALSE	O	483	1284
Ticker	42.53968253968242	92.40362811791397	983.6281179138322	0.04324772926368193	0.09394162939739052	0.13125306093892078	0.28510459665570603	34.24036281179133	324.10430839002265	0.315241135943538	WB	WB_0004	Ticker	normal	k	I	_h	6	WB_0004_Ticker_normal_01	1226.3378684807255	1318.7414965986395	stop	velar	i-like	tIGer	high	34.24036281179133	126.6439909297053	VC:	FALSE	O	419	2324
Ticker	34.05895691609976	63.990929705215194	1076.5532879818595	0.03163703766113403	0.059440559440559225	0.10714030957985586	0.20129823810542763	32.56235827664409	317.89115646258506	0.3473635522664207	WB	WB_0004	Ticker	normal	k	I	_h	6	WB_0004_Ticker_normal_02	1135.5668934240364	1199.5578231292516	stop	velar	i-like	tIGer	high	32.56235827664409	96.55328798185928	VC:	FALSE	O	352	2449
Ticker	37.845804988662394	71.45124716553278	1166.5079365079366	0.032443675524367	0.06125225978267199	0.10865178048304225	0.20512987435713795	30.997732426303855	348.32199546485253	0.346265560165977	WB	WB_0004	Ticker	normal	k	I	_h	6	WB_0004_Ticker_normal_03	1115.6122448979593	1187.063492063492	stop	velar	i-like	tIGer	high	30.997732426303855	102.44897959183663	VC:	FALSE	O	339	2454
Ticker	35.215419501133965	46.485260770975174	1103.6281179138323	0.03190877337168703	0.04212040271214311	0.10188283146362313	0.1344879616873322	40.63492063492049	345.64625850340144	0.43102969747432757	WB	WB_0004	Ticker	normal	k	I	_h	6	WB_0004_Ticker_normal_04	1138.9455782312925	1185.4308390022677	stop	velar	i-like	tIGer	high	40.63492063492049	87.12018140589566	VC:	FALSE	O	360	2526
Ticker	36.43990929705217	49.115646258503375	1201.2018140589569	0.030336209012138272	0.040888754648594546	0.09667909998796781	0.1303092287330044	40.86167800453518	376.91609977324254	0.42592101775775265	WB	WB_0004	Ticker	normal	k	I	_h	6	WB_0004_Ticker_normal_05	1023.0725623582766	1072.18820861678	stop	velar	i-like	tIGer	high	40.86167800453518	89.97732426303855	VC:	FALSE	O	345	2277
Ticker	36.09977324263036	52.086167800453495	984.5578231292516	0.036665975724913036	0.05290310693475205	0.12806692945056694	0.18477998552007055	33.42403628117927	281.8820861678007	0.4093597325790691	WB	WB_0004	Ticker	schnell	k	I	_h	6	WB_0004_Ticker_schnell_01	1298.8548752834467	1350.9410430839002	stop	velar	i-like	tIGer	high	33.42403628117927	85.51020408163276	VC:	FALSE	O	325	2217
Ticker	39.22902494331083	73.19727891156435	1075.5782312925169	0.03647249804988105	0.0680538865346908	0.11870454233566682	0.22149032523672219	40.770975056689394	330.47619047619037	0.3489310205728135	WB	WB_0004	Ticker	schnell	k	I	_h	6	WB_0004_Ticker_schnell_02	1098.4240362811793	1171.6213151927436	stop	velar	i-like	tIGer	high	40.770975056689394	113.96825396825375	VC:	FALSE	O	366	2318
Ticker	37.23356009070301	78.86621315192724	995.0566893424036	0.03741853151633934	0.07925801011804365	0.11502626970227699	0.2436427320490364	27.00680272108866	323.6961451247163	0.3207031250000009	WB	WB_0004	Ticker	schnell	k	I	_h	6	WB_0004_Ticker_schnell_03	1027.6303854875284	1106.4965986394557	stop	velar	i-like	tIGer	high	27.00680272108866	105.8730158730159	VC:	FALSE	O	385	2426
Ticker	36.417233560090835	45.01133786848072	1082.1768707482993	0.033651831363674584	0.04159332830441707	0.11614116285796973	0.14354932021984373	40.2947845804988	313.56009070294795	0.44722918407129025	WB	WB_0004	Ticker	schnell	k	I	_h	6	WB_0004_Ticker_schnell_04	1273.140589569161	1318.1519274376417	stop	velar	i-like	tIGer	high	40.2947845804988	85.30612244897952	VC:	FALSE	O	326	2443
Ticker	27.165532879818556	59.84126984126988	923.4013605442176	0.029418987279603126	0.06480526496733957	0.0948535233570862	0.20894695170229632	29.070294784580483	286.39455782312916	0.312223090956476	WB	WB_0004	Ticker	schnell	k	I	_h	6	WB_0004_Ticker_schnell_05	1135.408163265306	1195.249433106576	stop	velar	i-like	tIGer	high	29.070294784580483	88.91156462585036	VC:	FALSE	O	299	2172
Tiger	51.85941043083881	48.75283446712024	1486.643990929705	0.03488354357011015	0.032793886609417226	0.1760043096813907	0.16546098199168863	36.50793650793639	294.6485260770976	0.5154383592517454	WB	WB_0004	Tiger	normal	g	i:	_h	6	WB_0004_Tiger_normal_01	1558.015873015873	1606.7687074829932	stop	velar	i-like	tIGer	high	36.50793650793639	85.26077097505663	V:C	FALSE	O	381	2380
Tiger	66.50793650793662	39.795918367346985	1397.528344671202	0.04758968700816155	0.02847592932128315	0.1781354388095964	0.10658973580321907	81.0657596371882	373.3560090702948	0.6256399317406145	WB	WB_0004	Tiger	normal	g	i:	6	f	WB_0004_Tiger_normal_02	1177.0181405895692	1216.8140589569161	stop	velar	i-like	tIGer	high	0	39.795918367346985	V:C	FALSE	O	313	2508
Tiger	45.623582766439995	49.65986394557831	1229.750566893424	0.03709986723705568	0.04038206225106954	0.14207032904956954	0.15463917525773221	70.43083900226748	321.13378684807253	0.47881960970966214	WB	WB_0004	Tiger	normal	g	i:	6	f	WB_0004_Tiger_normal_03	1289.126984126984	1338.7868480725624	stop	velar	i-like	tIGer	high	0	49.65986394557831	V:C	FALSE	O	313	2441
Tiger	48.61678004535156	55.646258503401214	1293.6281179138323	0.037581727988220716	0.043015653210397964	0.13904922498216513	0.15915429016148866	73.40136054421782	349.63718820861675	0.46628969117007507	WB	WB_0004	Tiger	normal	g	i:	6	f	WB_0004_Tiger_normal_04	1226.9727891156463	1282.6190476190475	stop	velar	i-like	tIGer	high	0	55.646258503401214	V:C	FALSE	O	318	2548
Tiger	74.69387755102048	34.87528344671193	1185.4421768707484	0.06300929645357517	0.029419641149240523	0.2001701507049102	0.09346135148274161	95.46485260770987	373.1519274376418	0.6817052980132458	WB	WB_0004	Tiger	normal	g	i:	6	f	WB_0004_Tiger_normal_05	943.4807256235828	978.3560090702947	stop	velar	i-like	tIGer	high	0	34.87528344671193	V:C	FALSE	O	306	2465
Tiger	83.19727891156458	43.061224489795904	1313.7868480725624	0.06332631433601432	0.03277641616900824	0.22641160135760563	0.1171860536871336	93.8321995464853	367.46031746031736	0.6589439655172413	WB	WB_0004	Tiger	schnell	g	i:	6	f	WB_0004_Tiger_schnell_01	1092.596371882086	1135.657596371882	stop	velar	i-like	tIGer	high	0	43.061224489795904	V:C	FALSE	O	308	2324
Tiger	57.80045351473916	33.60544217687061	1139.4104308390024	0.05072838719949046	0.029493711192485148	0.18639853747714788	0.10837294332723905	86.48526077097517	310.0907029478458	0.6323492929794102	WB	WB_0004	Tiger	schnell	g	i:	6	f	WB_0004_Tiger_schnell_02	983.0045351473923	1016.6099773242629	stop	velar	i-like	tIGer	high	0	33.60544217687061	V:C	FALSE	O	308	2427
Tiger	62.925170068027	43.628117913832284	1189.591836734694	0.05289643735346239	0.03667486323173412	0.19958285385500504	0.1383774453394709	58.934240362811806	315.2834467120182	0.5905511811023609	WB	WB_0004	Tiger	schnell	g	i:	6	f	WB_0004_Tiger_schnell_03	1209.2403628117913	1252.8684807256236	stop	velar	i-like	tIGer	high	0	43.628117913832284	V:C	FALSE	O	320	2472
Tiger	66.98412698412699	30.907029478457844	1161.9501133786848	0.057648023106045825	0.02659927403301961	0.22431467841142072	0.10350064545523506	90.95238095238119	298.61678004535156	0.684271484827428	WB	WB_0004	Tiger	schnell	g	i:	6	f	WB_0004_Tiger_schnell_04	1242.8684807256236	1273.7755102040815	stop	velar	i-like	tIGer	high	0	30.907029478457844	V:C	FALSE	O	305	2418
Tiger	50.83900226757362	45.14739229024951	1161.5192743764173	0.043769400464634955	0.0388692579505301	0.16288869514675944	0.14465271723336268	64.14965986394554	312.10884353741494	0.5296480037798244	WB	WB_0004	Tiger	schnell	g	i:	6	f	WB_0004_Tiger_schnell_05	1000.7369614512471	1045.8843537414966	stop	velar	i-like	tIGer	high	0	45.14739229024951	V:C	FALSE	O	307	2475
Tigger	44.308390022675894	43.287981859410365	1343.9455782312923	0.03296888708915447	0.03220962408044809	0.131140939597316	0.1281208053691274	33.287981859410365	337.8684807256234	0.5058244887393231	WB	WB_0004	Tigger	normal	g	I	_h	6	WB_0004_Tigger_normal_01	1412.5736961451248	1455.8616780045352	stop	velar	i-like	tIGer	high	33.287981859410365	76.57596371882073	VC	FALSE	O	319	2434
Tigger	44.285714285714334	61.81405895691614	1507.18820861678	0.029383002091263367	0.041012833436141274	0.11822749561111458	0.16502209576850907	27.052154195011326	374.58049886621325	0.4173968796751444	WB	WB_0004	Tigger	normal	g	I	_h	6	WB_0004_Tigger_normal_02	881.530612244898	943.3446712018141	stop	velar	i-like	tIGer	high	27.052154195011326	88.86621315192747	VC	FALSE	O	340	2420
Tigger	33.5374149659865	54.263038548752775	1181.5192743764171	0.02838499184339324	0.0459264945782554	0.09839010111761605	0.15919372006386356	32.879818594104336	340.8616780045352	0.3819731404958688	WB	WB_0004	Tigger	normal	g	I	_h	6	WB_0004_Tigger_normal_03	1190.9183673469388	1245.1814058956916	stop	velar	i-like	tIGer	high	32.879818594104336	87.14285714285711	VC	FALSE	O	343	2468
Tigger	38.412698412698546	55.75963718820867	1325.442176870748	0.02898104427564508	0.042068705946759787	0.11082035849797235	0.16086615203454152	32.108843537414714	346.62131519274385	0.4078979051288231	WB	WB_0004	Tigger	normal	g	I	_h	6	WB_0004_Tigger_normal_04	1163.684807256236	1219.4444444444446	stop	velar	i-like	tIGer	high	32.108843537414714	87.86848072562339	VC	FALSE	O	317	2552
Tigger	38.86621315192747	74.76190476190482	1189.5238095238096	0.03267375805406232	0.06285028022417938	0.11759862778730716	0.22620926243567777	65.78231292516989	330.4988662131518	0.3420474955098783	WB	WB_0004	Tigger	normal	g	I	6	g	WB_0004_Tigger_normal_05	1137.8344671201814	1212.5963718820863	stop	velar	i-like	tIGer	high	0	74.76190476190482	VC	FALSE	O	324	2515
Tigger	48.32199546485276	36.71201814058941	1249.8866213151928	0.03866110304789562	0.029372278664731365	0.1418680513947146	0.10778243792024456	31.746031746031804	340.61224489795904	0.5682666666666686	WB	WB_0004	Tigger	schnell	g	I	_h	6	WB_0004_Tigger_schnell_01	1279.8526077097506	1316.56462585034	stop	velar	i-like	tIGer	high	31.746031746031804	68.45804988662121	VC	FALSE	O	304	2440
Tigger	50.65759637188194	45.89569160997735	1049.2743764172337	0.048278693838739506	0.04374041017439977	0.16147452114203056	0.14629562703288765	31.337868480725547	313.71882086167807	0.5246594645373406	WB	WB_0004	Tigger	schnell	g	I	_h	6	WB_0004_Tigger_schnell_02	1254.1156462585034	1300.0113378684807	stop	velar	i-like	tIGer	high	31.337868480725547	77.2335600907029	VC	FALSE	O	338	2424
Tigger	40.79365079365061	50.81632653061229	1156.1224489795918	0.03528488771207202	0.043954104148278945	0.12224789344930635	0.15228322913835296	27.868480725623613	333.6961451247165	0.445297029702969	WB	WB_0004	Tigger	schnell	g	I	_h	6	WB_0004_Tigger_schnell_03	1081.3038548752834	1132.1201814058957	stop	velar	i-like	tIGer	high	27.868480725623613	78.6848072562359	VC	FALSE	O	337	2420
Tigger	31.156462585033864	49.54648526077119	1055.0566893424034	0.029530605226959977	0.046960969738652214	0.10276738967838396	0.1634255796559469	32.3356009070294	303.17460317460313	0.3860635009834201	WB	WB_0004	Tigger	schnell	g	I	_h	6	WB_0004_Tigger_schnell_05	989.7165532879818	1039.263038548753	stop	velar	i-like	tIGer	high	32.3356009070294	81.8820861678006	VC	FALSE	O	311	2446
Tuben	82.3356009070294	11.746031746032031	1024.3083900226757	0.08038165235101383	0.011467280616311267	0.2728844130467457	0.038929806102511115	94.42176870748267	301.72335600907013	0.8751506387081197	WB	WB_0004	Tube	normal	b	u:	m	n	WB_0004_Tube_normal_01	1341.4625850340135	1353.2086167800455	stop	labial	u-like	CUBe	high	0	11.746031746032031	V:C	FALSE	O	331	1003
Tuben	75.46485260770987	36.57596371882073	1131.6780045351475	0.06668403230007824	0.03232011541467117	0.2294697648762327	0.11121836861338985	90.4761904761906	328.8662131519277	0.6735478648046965	WB	WB_0004	Tube	normal	b	u:	m	n	WB_0004_Tube_normal_02	1260.419501133787	1296.9954648526077	stop	labial	u-like	CUBe	high	0	36.57596371882073	V:C	FALSE	O	334	987
Tuben	76.66666666666674	18.662131519274226	1089.9773242630386	0.07033785470583347	0.017121577764833015	0.24241772424177271	0.059009105900910123	100.1360544217689	316.2585034013605	0.8042340627973373	WB	WB_0004	Tube	normal	b	u:	m	n	WB_0004_Tube_normal_03	1214.0022675736961	1232.6643990929704	stop	labial	u-like	CUBe	high	0	18.662131519274226	V:C	FALSE	O	315	891
Tuben	65.01133786848072	28.231292517006978	1198.0045351473923	0.05426635372501514	0.023565263476680944	0.18284438775510203	0.07940051020408213	83.58276643990916	355.55555555555554	0.6972276264591426	WB	WB_0004	Tube	normal	b	u:	m	n	WB_0004_Tube_normal_04	1230.283446712018	1258.514739229025	stop	labial	u-like	CUBe	high	0	28.231292517006978	V:C	FALSE	O	306	835
Tuben	61.92743764172337	24.965986394557603	1021.6326530612246	0.060616149509477524	0.024437341856438723	0.2011490019886574	0.08109302496869637	67.02947845804988	307.8684807256235	0.7126826722338223	WB	WB_0004	Tube	normal	b	u:	m	n	WB_0004_Tube_normal_05	1239.3764172335602	1264.3424036281178	stop	labial	u-like	CUBe	high	0	24.965986394557603	V:C	FALSE	O	300	978
Tuben	73.85487528344663	31.72335600907047	1031.201814058957	0.07162019526783349	0.030763479637611214	0.24919663351185903	0.10703902065799603	68.86621315192724	296.3718820861677	0.6995274914089333	WB	WB_0004	Tube	schnell	b	u:	m	n	WB_0004_Tube_schnell_01	1023.8435374149659	1055.5668934240364	stop	labial	u-like	CUBe	high	0	31.72335600907047	V:C	FALSE	O	340	965
Tuben	52.74376417233566	22.721088435374213	878.3900226757371	0.06004595089965672	0.025866742390995758	0.19770505737356583	0.08516787080323014	55.03401360544217	266.780045351474	0.6989182692307688	WB	WB_0004	Tube	schnell	b	u:	m	n	WB_0004_Tube_schnell_02	1252.0294784580499	1274.750566893424	stop	labial	u-like	CUBe	high	0	22.721088435374213	V:C	FALSE	O	350	976
Tuben	38.20861678004508	29.09297052154193	919.4557823129252	0.04155568708690904	0.031641511295254984	0.12672984356197256	0.09649518652226223	18.57142857142867	301.4965986394559	0.5677223719676534	WB	WB_0004	Tube	schnell	b	u:	_h	m	WB_0004_Tube_schnell_03	1153.3673469387754	1182.4603174603174	stop	labial	u-like	CUBe	high	18.57142857142867	47.6643990929706	V:C	FALSE	O	298	962
Tuben	46.825396825396865	22.5170068027212	980.204081632653	0.047771069007796096	0.022971753765008093	0.15608465608465633	0.07505668934240405	70.36281179138314	299.9999999999998	0.6752779594506204	WB	WB_0004	Tube	schnell	b	u:	m	n	WB_0004_Tube_schnell_04	1276.360544217687	1298.8775510204082	stop	labial	u-like	CUBe	high	0	22.5170068027212	V:C	FALSE	O	305	810
Tuben	62.24489795918373	46.55328798185951	953.015873015873	0.06531360045683836	0.048848386789759314	0.22659732540861838	0.1694733366352984	45.351473922902414	274.69387755102036	0.5721133805752394	WB	WB_0004	Tube	schnell	b	u:	m	n	WB_0004_Tube_schnell_05	1050.1700680272108	1096.7233560090704	stop	labial	u-like	CUBe	high	0	46.55328798185951	V:C	FALSE	O	367	1030
Widder	60.38548752834481	60.702947845805056	1350.9523809523812	0.044698457458415254	0.044933447471339656	0.21597729115977352	0.21711273317112767	94.60317460317447	279.59183673469374	0.4986891385767793	WB	WB_0004	Widder	normal	d	I	6	S	WB_0004_Widder_normal_01	1385.8616780045352	1446.5646258503402	stop	alveolar	i-like	BIDer	high	0	60.702947845805056	VC	FALSE	O	411	1889
Widder	39.002267573696145	66.87074829931953	1386.3265306122453	0.028133536156500966	0.04823592914274483	0.13227716680765975	0.22679381681150435	30.476190476190595	294.8526077097506	0.36838723495395226	WB	WB_0004	Widder	normal	d	I	_h	6	WB_0004_Widder_normal_02	990.8956916099773	1057.7664399092969	stop	alveolar	i-like	BIDer	high	30.476190476190595	97.34693877551013	VC	FALSE	O	387	1970
Widder	52.63038548752843	105.48752834467109	1512.3809523809523	0.03479968813721968	0.0697493103034664	0.13196497612008207	0.2644985217193538	27.619047619047706	398.8208616780046	0.33285529901046956	WB	WB_0004	Widder	normal	d	I	_h	6	WB_0004_Widder_normal_03	1283.9115646258504	1389.3990929705215	stop	alveolar	i-like	BIDer	high	27.619047619047706	133.1065759637188	VC	FALSE	O	374	1868
Widder	52.607709750566755	63.446712018140715	1127.9591836734694	0.04663972820296311	0.056249120479263524	0.19866415482103045	0.23959582120226108	21.65532879818602	264.8072562358277	0.4533020711215307	WB	WB_0004	Widder	normal	d	I	_h	6	WB_0004_Widder_normal_04	1298.6507936507935	1362.0975056689342	stop	alveolar	i-like	BIDer	high	21.65532879818602	85.10204081632673	VC	FALSE	O	391	1960
Widder	56.46258503401373	62.380952380952294	1159.0249433106574	0.048715590945552126	0.05382192397237487	0.20772503545507692	0.22949862350880104	82.19954648526073	271.8140589569159	0.47510017172295455	WB	WB_0004	Widder	normal	d	I	6	S	WB_0004_Widder_normal_05	1129.8072562358277	1192.18820861678	stop	alveolar	i-like	BIDer	high	0	62.380952380952294	VC	FALSE	O	448	1867
Widder	45.64625850340144	51.3151927437641	1148.7528344671202	0.03973549151204113	0.04467035136202126	0.18701226309921998	0.21023782980304692	82.2222222222224	244.0816326530612	0.4707670720299353	WB	WB_0004	Widder	schnell	d	I	6	S	WB_0004_Widder_schnell_01	1203.299319727891	1254.6145124716552	stop	alveolar	i-like	BIDer	high	0	51.3151927437641	VC	FALSE	O	387	1861
Widder	48.095238095238074	86.78004535147397	1298.7301587301588	0.03703251038865801	0.06681915005063382	0.17778709136630336	0.32078792958927094	21.9047619047617	270.5215419501134	0.3565904505716205	WB	WB_0004	Widder	schnell	d	I	_h	6	WB_0004_Widder_schnell_02	969.0136054421769	1055.7936507936508	stop	alveolar	i-like	BIDer	high	21.9047619047617	108.68480725623567	VC	FALSE	O	418	2021
Widder	44.149659863945544	67.70975056689349	1099.8866213151928	0.04014019173281102	0.06156066384908778	0.1842877425461428	0.2826313298627547	64.53514739229013	239.5691609977324	0.394688830326373	WB	WB_0004	Widder	schnell	d	I	6	S	WB_0004_Widder_schnell_03	1123.7301587301588	1191.4399092970523	stop	alveolar	i-like	BIDer	high	0	67.70975056689349	VC	FALSE	O	469	1888
Widder	42.630385487528315	42.653061224489875	1001.2471655328799	0.042577284565734314	0.04259993205752471	0.18816935241717533	0.18826944249824878	77.05215419501133	226.5532879818594	0.4998670566338733	WB	WB_0004	Widder	schnell	d	I	6	S	WB_0004_Widder_schnell_04	1041.235827664399	1083.888888888889	stop	alveolar	i-like	BIDer	high	0	42.653061224489875	VC	FALSE	O	437	1904
Widder	36.25850340136071	30.34013605442169	1058.1179138321995	0.034266978119709565	0.028673681503546634	0.15047995482778154	0.12591756070016902	33.24263038548747	240.95238095238108	0.5444330949948946	WB	WB_0004	Widder	schnell	d	I	_h	6	WB_0004_Widder_schnell_05	1082.4376417233561	1112.7777777777778	stop	alveolar	i-like	BIDer	high	33.24263038548747	63.582766439909165	VC	FALSE	O	461	1947
wieder	91.3151927437641	26.077097505668917	1148.2539682539682	0.07952525771159992	0.022710217623128862	0.3260464739697191	0.09310986964618251	105.66893424036266	280.0680272108841	0.7778636275835425	WB	WB_0004	wieder	normal	d	i:	6	z	WB_0004_wieder_normal_01	1411.1904761904761	1437.267573696145	stop	alveolar	i-like	BIDer	high	0	26.077097505668917	V:C	FALSE	O	351	2258
wieder	69.68253968253964	46.98412698412699	1128.299319727891	0.06175891313959561	0.04164154507817839	0.253841070543532	0.17115479927308774	87.80045351473927	274.5124716553288	0.5972789115646256	WB	WB_0004	wieder	normal	d	i:	6	z	WB_0004_wieder_normal_02	1007.1315192743764	1054.1156462585034	stop	alveolar	i-like	BIDer	high	0	46.98412698412699	V:C	FALSE	O	313	2218
wieder	81.20181405895687	43.832199546485185	1153.0839002267576	0.07042142730723087	0.03801301842638289	0.24103116376118994	0.13010702025981	106.62131519274385	336.8934240362811	0.6494377947043891	WB	WB_0004	wieder	normal	d	i:	6	z	WB_0004_wieder_normal_03	1021.5759637188208	1065.408163265306	stop	alveolar	i-like	BIDer	high	0	43.832199546485185	V:C	FALSE	O	337	2291
wieder	80.4761904761906	48.027210884353735	1124.3990929705215	0.07157262130440055	0.04271366918081716	0.27488188366509214	0.1640461621872821	86.23582766439904	292.7664399092971	0.6262572789835896	WB	WB_0004	wieder	normal	d	i:	6	z	WB_0004_wieder_normal_04	1337.4943310657598	1385.5215419501135	stop	alveolar	i-like	BIDer	high	0	48.027210884353735	V:C	FALSE	O	312	2399
wieder	48.52607709750555	41.36054421768722	954.6485260770976	0.05083135391923978	0.04332541567695977	0.20348007987068514	0.17343348863744482	86.80272108843519	238.48072562358266	0.5398587285570117	WB	WB_0004	wieder	normal	d	i:	6	z	WB_0004_wieder_normal_05	1405.2721088435374	1446.6326530612246	stop	alveolar	i-like	BIDer	high	0	41.36054421768722	V:C	FALSE	O	380	2244
wieder	82.74376417233566	39.09297052154193	1128.5941043083901	0.07331578630125982	0.034638644994072834	0.2893735130848535	0.13671689135606654	107.68707482993182	285.94104308390024	0.6791364228550161	WB	WB_0004	wieder	schnell	d	i:	6	z	WB_0004_wieder_schnell_01	1321.2358276643993	1360.3287981859412	stop	alveolar	i-like	BIDer	high	0	39.09297052154193	V:C	FALSE	O	329	2319
wieder	76.93877551020432	40.907029478457844	1071.6326530612243	0.07179584840982693	0.0381726232040456	0.2788232393787498	0.1482455419508578	82.9478458049889	275.9410430839006	0.652876659611316	WB	WB_0004	wieder	schnell	d	i:	6	z	WB_0004_wieder_schnell_02	1160.2834467120183	1201.1904761904761	stop	alveolar	i-like	BIDer	high	0	40.907029478457844	V:C	FALSE	O	331	2359
wieder	53.2199546485258	45.85034013605468	1081.156462585034	0.0492250256926527	0.04240860756307833	0.21998312869059777	0.18952104227200406	94.24036281179133	241.92743764172337	0.5371938658731948	WB	WB_0004	wieder	schnell	d	i:	6	z	WB_0004_wieder_schnell_03	1138.8095238095236	1184.6598639455783	stop	alveolar	i-like	BIDer	high	0	45.85034013605468	V:C	FALSE	O	389	1995
wieder	45.98639455782313	36.485260770974946	889.1156462585031	0.05172149961744455	0.04103545014027023	0.2237175951461666	0.1774958632101484	78.45804988662144	205.55555555555554	0.5576024195765749	WB	WB_0004	wieder	schnell	d	i:	6	z	WB_0004_wieder_schnell_04	1046.0430839002267	1082.5283446712017	stop	alveolar	i-like	BIDer	high	0	36.485260770974946	V:C	FALSE	O	385	1883
wieder	55.48752834467109	44.62585034013614	1054.8299319727892	0.05260329334881111	0.042306204050045225	0.21427320490367752	0.17232924693520188	94.30839002267567	258.956916099773	0.554246885617213	WB	WB_0004	wieder	schnell	d	i:	6	z	WB_0004_wieder_schnell_05	1184.4104308390022	1229.0362811791383	stop	alveolar	i-like	BIDer	high	0	44.62585034013614	V:C	FALSE	O	309	2419
bieten	86.1224489795917	113.08390022675735	1289.251700680272	0.06680033769522994	0.08771281834810749	0.19860900486325342	0.26078544161480943	21.723356009070358	433.62811791383206	0.43232783153101845	WB	WB_0005	bieten	normal	t	i:	_h	n	WB_0005_bieten_normal_01	1002.596371882086	1115.6802721088434	stop	alveolar	i-like	bIDen	high	21.723356009070358	134.8072562358277	V:C:	FALSE	Y	293	2393
bieten	79.13832199546482	112.63038548752843	1230.2494331065761	0.06432705422641645	0.09155085339329824	0.1980254198819791	0.28183159328188867	19.523809523809405	399.63718820861664	0.41267588979543546	WB	WB_0005	bieten	normal	t	i:	_h	n	WB_0005_bieten_normal_02	1145.907029478458	1258.5374149659865	stop	alveolar	i-like	bIDen	high	19.523809523809405	132.15419501133783	V:C:	FALSE	Y	282	2379
bieten	84.64852607709747	126.12244897959181	1266.439909297052	0.06683974932855861	0.09958818263205012	0.21125007073736618	0.314752985116858	16.190476190476375	400.70294784580506	0.40161377084454003	WB	WB_0005	bieten	normal	t	i:	_h	n	WB_0005_bieten_normal_03	932.9591836734694	1059.0816326530612	stop	alveolar	i-like	bIDen	high	16.190476190476375	142.31292517006818	V:C:	FALSE	Y	290	2319
bieten	83.71882086167807	111.22448979591843	1288.4580498866212	0.06497597719153135	0.08632371834357021	0.21729150726855415	0.2886822435406982	27.93650793650795	385.2834467120181	0.4294521344655113	WB	WB_0005	bieten	normal	t	i:	_h	n	WB_0005_bieten_normal_04	983.6167800453514	1094.8412698412699	stop	alveolar	i-like	bIDen	high	27.93650793650795	139.16099773242638	V:C:	FALSE	Y	289	2389
bieten	87.23356009070278	119.72789115646287	1327.891156462585	0.06569330601092883	0.09016393442622972	0.2123068432671078	0.29139072847682196	26.19047619047592	410.8843537414965	0.4214966582666802	WB	WB_0005	bieten	normal	t	i:	_h	n	WB_0005_bieten_normal_05	1068.5147392290248	1188.2426303854877	stop	alveolar	i-like	bIDen	high	26.19047619047592	145.9183673469388	V:C:	FALSE	Y	289	2491
bieten	67.93650793650795	117.73242630385482	1116.9614512471658	0.0608226074952292	0.10540419830281368	0.17167086866834752	0.2975017190006875	19.433106575963848	395.7369614512471	0.36590131900341977	WB	WB_0005	bieten	schnell	t	i:	_h	n	WB_0005_bieten_schnell_01	840.6462585034013	958.3786848072561	stop	alveolar	i-like	bIDen	high	19.433106575963848	137.16553287981867	V:C:	FALSE	Y	311	2364
bieten	76.0090702947848	104.01360544217664	1103.424036281179	0.0688847331538606	0.09426440064939048	0.1986959098992299	0.2719027860106691	15.963718820861686	382.53968253968276	0.4222194231011475	WB	WB_0005	bieten	schnell	t	i:	_h	n	WB_0005_bieten_schnell_02	1045.2494331065761	1149.2630385487528	stop	alveolar	i-like	bIDen	high	15.963718820861686	119.97732426303833	V:C:	FALSE	Y	289	2356
bieten	69.56916099773241	105.94104308390024	1179.750566893424	0.058969381282795455	0.08979952716858555	0.1820555423688582	0.2772371231901258	24.036281179138314	382.1315192743765	0.3963824289405684	WB	WB_0005	bieten	schnell	t	i:	_h	n	WB_0005_bieten_schnell_03	877.9478458049887	983.8888888888889	stop	alveolar	i-like	bIDen	high	24.036281179138314	129.97732426303855	V:C:	FALSE	Y	295	2428
bieten	68.48072562358277	124.33106575963734	1196.3945578231294	0.05723924868747749	0.10392145713690047	0.184348675375412	0.3346966182395315	70.77097505668928	371.47392290249445	0.35516876396565894	WB	WB_0005	bieten	schnell	t	i:	n	m	WB_0005_bieten_schnell_04	757.7437641723355	882.0748299319729	stop	alveolar	i-like	bIDen	high	0	124.33106575963734	V:C:	FALSE	Y	288	2425
bieten	86.64399092970518	116.09977324263036	1224.0362811791383	0.07078547610226008	0.09484994442386067	0.2182306242503855	0.29242104060768753	27.959183673469397	397.02947845804977	0.4273571188905044	WB	WB_0005	bieten	schnell	t	i:	_h	n	WB_0005_bieten_schnell_05	842.3242630385488	958.4240362811792	stop	alveolar	i-like	bIDen	high	27.959183673469397	144.05895691609976	V:C:	FALSE	Y	303	2402
Bieter	66.9387755102041	81.2244897959182	1156.0544217687075	0.057902789219724624	0.07026009179710471	0.16889804325437696	0.2049433573635423	25.192743764172292	396.32653061224494	0.451790633608816	WB	WB_0005	Bieter	normal	t	i:	_h	6	WB_0005_Bieter_normal_01	959.3537414965987	1040.5782312925169	stop	alveolar	i-like	BIDer	high	25.192743764172292	106.4172335600905	V:C:	FALSE	Y	288	2429
Bieter	72.31292517006796	99.07029478458048	1214.4444444444446	0.059544037194017525	0.08157663797449444	0.17999661342213677	0.2465993113958345	23.628117913832284	401.7460317460317	0.4219370203757606	WB	WB_0005	Bieter	normal	t	i:	_h	6	WB_0005_Bieter_normal_02	1115.1133786848072	1214.1836734693877	stop	alveolar	i-like	BIDer	high	23.628117913832284	122.69841269841277	V:C:	FALSE	Y	272	2374
Bieter	84.76190476190482	98.04988662131518	1214.4897959183675	0.06979219178849497	0.08073339681472767	0.1953794689525403	0.2260087810997281	22.494331065759525	433.8321995464854	0.4636566608781942	WB	WB_0005	Bieter	normal	t	i:	_h	6	WB_0005_Bieter_normal_03	1164.047619047619	1262.0975056689342	stop	alveolar	i-like	BIDer	high	22.494331065759525	120.5442176870747	V:C:	FALSE	Y	287	2396
Bieter	66.53061224489795	101.67800453514735	1210.3854875283448	0.05496646558507249	0.08400464610888377	0.15751328716379445	0.24072582809899598	25.32879818594097	422.3809523809524	0.39552440010784584	WB	WB_0005	Bieter	normal	t	i:	_h	6	WB_0005_Bieter_normal_04	986.3151927437642	1087.9931972789116	stop	alveolar	i-like	BIDer	high	25.32879818594097	127.00680272108832	V:C:	FALSE	Y	265	2500
Bieter	77.70975056689338	105.41950113378687	1244.421768707483	0.06244647315002092	0.08471364274130362	0.18636141171352427	0.2528141823916472	20.86167800453518	416.984126984127	0.42434373452204044	WB	WB_0005	Bieter	normal	t	i:	_h	6	WB_0005_Bieter_normal_05	887.7210884353741	993.140589569161	stop	alveolar	i-like	BIDer	high	20.86167800453518	126.28117913832205	V:C:	FALSE	Y	297	2409
Bieter	50.11337868480723	86.37188208616794	1002.5396825396824	0.049986429023794424	0.08615308061159882	0.1446713799423932	0.24934537837130177	18.253968253968083	346.3945578231293	0.3671706263498915	WB	WB_0005	Bieter	schnell	t	i:	_h	6	WB_0005_Bieter_schnell_01	897.2902494331065	983.6621315192745	stop	alveolar	i-like	BIDer	high	18.253968253968083	104.62585034013603	V:C:	FALSE	Y	311	2281
Bieter	59.546485260770964	97.73242630385482	1051.5192743764173	0.05662900025877683	0.09294401794186141	0.1571796253067576	0.2579756988088823	13.42403628117927	378.843537414966	0.37860438292964255	WB	WB_0005	Bieter	schnell	t	i:	_h	6	WB_0005_Bieter_schnell_02	871.9387755102041	969.6712018140589	stop	alveolar	i-like	BIDer	high	13.42403628117927	111.15646258503409	V:C:	FALSE	Y	295	2279
Bieter	80.61224489795927	96.25850340136049	1136.9841269841268	0.07090006182565176	0.0846612552601663	0.1967022630443204	0.23488076135671973	21.76870748299325	409.81859410430854	0.4557692307692312	WB	WB_0005	Bieter	schnell	t	i:	_h	6	WB_0005_Bieter_schnell_03	930.7596371882087	1027.0181405895692	stop	alveolar	i-like	BIDer	high	21.76870748299325	118.02721088435374	V:C:	FALSE	Y	304	2418
Bieter	65.21541950113374	87.05215419501144	1008.7301587301588	0.06465100595706412	0.08629875238844564	0.17780525502318376	0.23734157650695542	20.54421768707482	366.780045351474	0.42829486224869645	WB	WB_0005	Bieter	schnell	t	i:	_h	6	WB_0005_Bieter_schnell_04	879.8979591836734	966.9501133786848	stop	alveolar	i-like	BIDer	high	20.54421768707482	107.59637188208626	V:C:	FALSE	Y	302	2376
Bieter	65.64625850340144	94.96598639455783	1124.5351473922901	0.05837635102435885	0.08444910469430555	0.16470387438129405	0.2382659156852707	16.96145124716554	398.5714285714283	0.40872511647606974	WB	WB_0005	Bieter	schnell	t	i:	_h	6	WB_0005_Bieter_schnell_05	926.7687074829932	1021.7346938775511	stop	alveolar	i-like	BIDer	high	16.96145124716554	111.92743764172337	V:C:	FALSE	Y	292	2524
bitten	37.00680272108832	123.44671201814072	1161.3151927437643	0.031866286562268024	0.1062990588510955	0.09800624549603622	0.32692769637280844	13.219954648526027	377.59637188208615	0.2306387789711694	WB	WB_0005	bitten	normal	t	I	_h	n	WB_0005_bitten_normal_01	925.2267573696145	1048.6734693877552	stop	alveolar	i-like	bIDen	high	13.219954648526027	136.66666666666674	VC:	FALSE	Y	349	1884
bitten	42.0408163265306	119.93197278911566	1281.043083900227	0.032817644351612545	0.09362056147555492	0.10838935983630517	0.3092078339666765	25.056689342403615	387.8684807256235	0.2595548089038219	WB	WB_0005	bitten	normal	t	I	_h	n	WB_0005_bitten_normal_02	1025.907029478458	1145.8390022675737	stop	alveolar	i-like	bIDen	high	25.056689342403615	144.98866213151928	VC:	FALSE	Y	401	1930
bitten	37.36961451247146	140.45351473922915	1193.514739229025	0.03131055971425298	0.11768058669301222	0.09691267274331022	0.36424581005586604	19.36507936507951	385.60090702947866	0.21015047181841265	WB	WB_0005	bitten	normal	t	I	_h	n	WB_0005_bitten_normal_03	943.4126984126983	1083.8662131519275	stop	alveolar	i-like	bIDen	high	19.36507936507951	159.81859410430866	VC:	FALSE	Y	374	1951
bitten	35.034013605442055	121.85941043083915	1294.6712018140588	0.027060162886417286	0.09412382870654185	0.0817936365080203	0.28450420879877225	34.195011337868436	428.3219954648524	0.22329816447463424	WB	WB_0005	bitten	normal	t	I	_h	n	WB_0005_bitten_normal_04	919.829931972789	1041.6893424036282	stop	alveolar	i-like	bIDen	high	34.195011337868436	156.05442176870758	VC:	FALSE	Y	375	1998
bitten	41.51927437641723	108.93424036281169	1185.6689342403627	0.03501759485924113	0.09187576499387998	0.11521520261766921	0.30229046060911113	28.276643990929756	360.36281179138336	0.275960813865863	WB	WB_0005	bitten	normal	t	I	_h	n	WB_0005_bitten_normal_05	831.8707482993198	940.80498866213145	stop	alveolar	i-like	bIDen	high	28.276643990929756	137.21088435374145	VC:	FALSE	Y	508	1802
bitten	26.96145124716554	104.10430839002265	1077.8004535147393	0.025015253203172674	0.09658959415960108	0.07450341500093995	0.28767466633247696	19.410430839002288	361.88208616780037	0.20570934256055373	WB	WB_0005	bitten	schnell	t	I	_h	n	WB_0005_bitten_schnell_01	797.6303854875283	901.734693877551	stop	alveolar	i-like	bIDen	high	19.410430839002288	123.51473922902494	VC:	FALSE	Y	421	2078
bitten	35.714285714285666	102.15419501133783	1096.5306122448978	0.032570258700911923	0.09316127964927516	0.10292099588316002	0.2943867215578644	26.394557823129276	347.00680272108843	0.25904605263157876	WB	WB_0005	bitten	schnell	t	I	_h	n	WB_0005_bitten_schnell_02	740.0340136054422	842.18820861678	stop	alveolar	i-like	bIDen	high	26.394557823129276	128.5487528344671	VC:	FALSE	Y	426	1931
bitten	35.8730158730159	118.11791383219952	1132.5623582766439	0.031674208144796406	0.10429263604693068	0.09442521188969806	0.31091082726513064	26.2585034013606	379.9092970521542	0.2329553821233988	WB	WB_0005	bitten	schnell	t	I	_h	n	WB_0005_bitten_schnell_03	829.7619047619048	947.8798185941043	stop	alveolar	i-like	bIDen	high	26.2585034013606	144.37641723356012	VC:	FALSE	Y	390	1934
bitten	33.15192743764169	136.19047619047626	1148.9795918367347	0.028853364910203246	0.1185316755476614	0.09733688415446062	0.3998668442077233	24.013605442176754	340.5895691609977	0.19576861274772336	WB	WB_0005	bitten	schnell	t	I	_h	n	WB_0005_bitten_schnell_04	822.9591836734694	959.1496598639457	stop	alveolar	i-like	bIDen	high	24.013605442176754	160.20408163265301	VC:	FALSE	Y	417	1884
bitten	41.08843537414964	136.91609977324265	1227.2562358276643	0.033479915745907377	0.11156276560363625	0.10142737195633916	0.33797928911279046	16.03174603174591	405.1020408163265	0.2308280254777069	WB	WB_0005	bitten	schnell	t	I	_h	n	WB_0005_bitten_schnell_05	850.0566893424036	986.9727891156463	stop	alveolar	i-like	bIDen	high	16.03174603174591	152.94784580498856	VC:	FALSE	Y	411	2003
bitter	39.07029478458048	99.68253968253964	1357.4603174603176	0.02878190565281303	0.07343311506080445	0.11718696864585453	0.2989866013738691	15.71428571428578	333.4013605442177	0.28158195783624773	WB	WB_0005	bitter	normal	t	I	_h	6	WB_0005_bitter_normal_01	940.4648526077098	1040.1473922902494	stop	alveolar	i-like	BIDer	high	15.71428571428578	115.39682539682542	VC:	FALSE	Y	409	1996
bitter	38.63945578231301	113.03854875283434	1362.063492063492	0.028368322040388295	0.08299066042918732	0.11300484116983915	0.33059221433782066	13.219954648526027	341.92743764172315	0.2547465988937067	WB	WB_0005	bitter	normal	t	I	_h	6	WB_0005_bitter_normal_02	914.3877551020408	1027.4263038548752	stop	alveolar	i-like	BIDer	high	13.219954648526027	126.25850340136037	VC:	FALSE	Y	405	1991
bitter	42.69841269841277	119.72789115646265	1276.9160997732426	0.03343869867878965	0.09376331865321784	0.11558529249278765	0.3241053342336262	12.81179138321977	369.4104308390022	0.2628786821164319	WB	WB_0005	bitter	normal	t	I	_h	6	WB_0005_bitter_normal_03	925.8163265306123	1045.544217687075	stop	alveolar	i-like	BIDer	high	12.81179138321977	132.53968253968242	VC:	FALSE	Y	442	1964
bitter	41.67800453514735	124.263038548753	1355.7142857142856	0.030742469098633457	0.09165872179570823	0.11306594488188963	0.3371062992125988	15.827664399092782	368.61678004535156	0.25116151954085775	WB	WB_0005	bitter	normal	t	I	_h	6	WB_0005_bitter_normal_04	925.0453514739229	1049.308390022676	stop	alveolar	i-like	BIDer	high	15.827664399092782	140.09070294784578	VC:	FALSE	Y	483	1991
bitter	44.512471655328795	124.03628117913831	1293.3333333333333	0.03441685952731608	0.09590434111789045	0.12200124300807957	0.3399627097576135	13.08390022675735	364.8526077097505	0.26409256020449345	WB	WB_0005	bitter	normal	t	I	_h	6	WB_0005_bitter_normal_05	937.9251700680272	1061.9614512471655	stop	alveolar	i-like	BIDer	high	13.08390022675735	137.12018140589566	VC:	FALSE	Y	521	2042
bitter	26.031746031746138	91.9954648526076	1160.408163265306	0.02243326689334437	0.07927853988353452	0.0920757138273985	0.3253930060956043	13.854875283446745	282.7210884353742	0.22055715658021224	WB	WB_0005	bitter	schnell	t	I	_h	6	WB_0005_bitter_schnell_01	887.7891156462586	979.7845804988661	stop	alveolar	i-like	BIDer	high	13.854875283446745	105.85034013605434	VC:	FALSE	Y	380	1899
bitter	31.0204081632653	108.88888888888891	1189.183673469388	0.02608546421829414	0.0915660812691875	0.09650793650793649	0.3387654320987655	13.7414965986394	321.42857142857144	0.2217179902755267	WB	WB_0005	bitter	schnell	t	I	_h	6	WB_0005_bitter_schnell_02	790.4875283446712	899.3764172335601	stop	alveolar	i-like	BIDer	high	13.7414965986394	122.63038548752832	VC:	FALSE	Y	426	1966
bitter	37.14285714285711	106.03174603174591	1256.3038548752834	0.029565186000758057	0.08439976174575375	0.1133956386292834	0.3237106265143645	14.399092970521565	327.55102040816325	0.2594235033259424	WB	WB_0005	bitter	schnell	t	I	_h	6	WB_0005_bitter_schnell_03	897.8344671201814	1003.8662131519274	stop	alveolar	i-like	BIDer	high	14.399092970521565	120.43083900226748	VC:	FALSE	Y	411	1833
bitter	31.972789115646265	114.42176870748301	1306.077097505669	0.024480016667245395	0.08760720858363139	0.09747666781887313	0.34884203249222256	14.126984126984212	328.0045351473924	0.2184014869888476	WB	WB_0005	bitter	schnell	t	I	_h	6	WB_0005_bitter_schnell_04	894.7278911564625	1009.1496598639455	stop	alveolar	i-like	BIDer	high	14.126984126984212	128.54875283446722	VC:	FALSE	Y	461	1990
bitter	34.44444444444446	108.82086167800458	1214.2403628117913	0.02836707253305447	0.08962052737730639	0.1043269230769231	0.3296016483516484	14.195011337868323	330.15873015873024	0.24042418486862932	WB	WB_0005	bitter	schnell	t	I	_h	6	WB_0005_bitter_schnell_05	843.3446712018141	952.1655328798187	stop	alveolar	i-like	BIDer	high	14.195011337868323	123.0158730158729	VC:	FALSE	Y	422	1956
Butter	40.226757369614575	94.37641723355978	1198.1632653061224	0.033573686103067865	0.07876757697912501	0.11887690142732713	0.2788983448368281	13.968253968254203	338.390022675737	0.29885444743935413	WB	WB_0005	Butter	normal	d	U	_h	6	WB_0005_Butter_normal_01	948.560090702948	1042.9365079365077	stop	alveolar	u-like	BUD-	high	13.968253968254203	108.34467120181398	VC:	FALSE	Y	468	1226
Butter	60.74829931972795	115.48752834467109	1268.6621315192742	0.04788374919568175	0.09103095731750904	0.17147794917749495	0.3259937271970811	11.859410430839034	354.26303854875266	0.3446989191971183	WB	WB_0005	Butter	normal	d	U	_h	6	WB_0005_Butter_normal_02	1065.5895691609978	1181.077097505669	stop	alveolar	u-like	BUD-	high	11.859410430839034	127.34693877551013	VC:	FALSE	Y	504	1125
Butter	64.05895691609976	102.4263038548753	1293.4693877551022	0.049524911468742314	0.07918726552364924	0.17324911075677668	0.27701459585428695	12.108843537415055	369.75056689342387	0.3847725415418141	WB	WB_0005	Butter	normal	d	U	_h	6	WB_0005_Butter_normal_03	900.7369614512471	1003.1632653061224	stop	alveolar	u-like	BUD-	high	12.108843537415055	114.53514739229036	VC:	FALSE	Y	442	1224
Butter	57.664399092970484	112.92517006802734	1334.0816326530612	0.04322404092941034	0.08464637193411871	0.15614638339678238	0.30578410905071873	13.129251700680243	369.29705215419506	0.3380300412069649	WB	WB_0005	Butter	normal	d	U	_h	6	WB_0005_Butter_normal_04	967.8117913832199	1080.7369614512472	stop	alveolar	u-like	BUD-	high	13.129251700680243	126.05442176870758	VC:	FALSE	Y	519	1204
Butter	59.36507936507951	118.82086167800435	1281.0657596371884	0.04634038410478814	0.09275157093548085	0.15800591465990746	0.31625324400989757	12.244897959183845	375.71428571428567	0.3331636548740146	WB	WB_0005	Butter	normal	d	U	_h	6	WB_0005_Butter_normal_05	1066.7687074829932	1185.5895691609976	stop	alveolar	u-like	BUD-	high	12.244897959183845	131.0657596371882	VC:	FALSE	Y	558	1235
Butter	38.888888888888914	104.71655328798181	1085.374149659864	0.0358299383683276	0.09647968244019632	0.11993845723477171	0.32295964752779893	16.14512471655337	324.24036281179144	0.2708037265119219	WB	WB_0005	Butter	schnell	d	U	_h	6	WB_0005_Butter_schnell_01	894.047619047619	998.7641723356008	stop	alveolar	u-like	BUD-	high	16.14512471655337	120.86167800453518	VC:	FALSE	Y	507	1356
Butter	48.27664399092964	101.29251700680277	1207.0294784580499	0.03999624272027047	0.08391884275784336	0.13992770292474513	0.29359185014788053	18.752834467120124	345.0113378684807	0.3227713765918735	WB	WB_0005	Butter	schnell	d	U	_h	6	WB_0005_Butter_schnell_02	907.1315192743764	1008.4240362811792	stop	alveolar	u-like	BUD-	high	18.752834467120124	120.04535147392289	VC:	FALSE	Y	545	1227
Butter	53.94557823129253	110.18140589569157	1193.8548752834467	0.04518604341962811	0.09229045186043416	0.14847406852649314	0.3032515758597014	12.834467120181444	363.3333333333335	0.32868195634153097	WB	WB_0005	Butter	schnell	d	U	_h	6	WB_0005_Butter_schnell_03	899.0589569160999	1009.2403628117914	stop	alveolar	u-like	BUD-	high	12.834467120181444	123.01587301587301	VC:	FALSE	Y	477	1227
Butter	52.335600907029516	110.0907029478459	1235.6462585034014	0.0423548410775894	0.08909564706745951	0.14765530036466	0.3106007293199413	13.151927437641689	354.44444444444457	0.3222113639536507	WB	WB_0005	Butter	schnell	d	U	_h	6	WB_0005_Butter_schnell_04	918.6961451247165	1028.7868480725624	stop	alveolar	u-like	BUD-	high	13.151927437641689	123.24263038548759	VC:	FALSE	Y	658	938
Butter	52.06349206349205	110.1814058956918	1149.4331065759638	0.045294929966462796	0.09585717103965294	0.15561881523654597	0.32933441778500805	15.056689342403388	334.5578231292517	0.320894479385045	WB	WB_0005	Butter	schnell	d	U	_h	6	WB_0005_Butter_schnell_05	918.2426303854875	1028.4240362811793	stop	alveolar	u-like	BUD-	high	15.056689342403388	125.23809523809518	VC:	FALSE	Y	539	1175
Cutter	50.70294784580494	85.39682539682542	1159.251700680272	0.04373765232869742	0.07366547346595469	0.15647305808257508	0.2635409377186845	15.374149659863974	324.0362811791383	0.3725424858380537	WB	WB_0005	Cutter	normal	d	U	_h	6	WB_0005_Cutter_normal_01	813.9795918367347	899.3764172335601	stop	alveolar	u-like	kADer	high	15.374149659863974	100.7709750566894	VC:	FALSE	Y	909	1553
Cutter	50.79365079365084	100.20408163265313	1227.7097505668935	0.04137268663883865	0.08161870636474461	0.13833137775582052	0.27289569567096905	13.854875283446518	367.1882086167801	0.3363868448716024	WB	WB_0005	Cutter	normal	d	U	_h	6	WB_0005_Cutter_normal_02	964.5238095238095	1064.7278911564626	stop	alveolar	u-like	kADer	high	13.854875283446518	114.05895691609965	VC:	FALSE	Y	871	1616
Cutter	69.25170068027205	99.2290249433106	1260.1587301587301	0.054954744210317916	0.07874327461177187	0.18899684386410034	0.27080883718051846	14.126984126984325	366.4172335600907	0.411036339165545	WB	WB_0005	Cutter	normal	d	U	_h	6	WB_0005_Cutter_normal_03	935.408163265306	1034.6371882086166	stop	alveolar	u-like	kADer	high	14.126984126984325	113.35600907029493	VC:	FALSE	Y	888	1607
Cutter	60.61224489795916	105.57823129251699	1278.1859410430839	0.04742052228214588	0.08260005676979845	0.1590030337279162	0.27696151329486646	13.242630385487473	381.20181405895687	0.3647155137126483	WB	WB_0005	Cutter	normal	d	U	_h	6	WB_0005_Cutter_normal_04	1018.3786848072563	1123.9569160997733	stop	alveolar	u-like	kADer	high	13.242630385487473	118.82086167800446	VC:	FALSE	Y	929	1530
Cutter	65.5328798185941	98.32199546485265	1228.9342403628118	0.053324968632371385	0.08000590449479669	0.18351536703073412	0.2753365506731016	16.666666666666515	357.0975056689341	0.39994464433988364	WB	WB_0005	Cutter	normal	d	U	_h	6	WB_0005_Cutter_normal_05	999.5351473922902	1097.857142857143	stop	alveolar	u-like	kADer	high	16.666666666666515	114.98866213151916	VC:	FALSE	Y	934	1545
Cutter	53.8321995464853	83.03854875283446	1054.3083900226757	0.05105925368319178	0.07876115711366813	0.18590446358653107	0.2867658574784651	11.700680272108798	289.5691609977324	0.3933068257123925	WB	WB_0005	Cutter	schnell	d	U	_h	6	WB_0005_Cutter_schnell_01	819.5351473922902	902.5736961451247	stop	alveolar	u-like	kADer	high	11.700680272108798	94.73922902494326	VC:	FALSE	Y	869	1668
Cutter	63.492063492063494	92.31292517006807	1247.3015873015872	0.050903537795876815	0.07401010798821951	0.1901140684410647	0.27641227593699097	10.52154195011326	333.96825396825386	0.40750982389754026	WB	WB_0005	Cutter	schnell	d	U	_h	6	WB_0005_Cutter_schnell_02	952.6643990929705	1044.9773242630386	stop	alveolar	u-like	kADer	high	10.52154195011326	102.83446712018133	VC:	FALSE	Y	917	1664
Cutter	62.947845804988674	100.02267573696145	1190.952380952381	0.05285504845680776	0.08398545343767254	0.18943633137709842	0.3010099631499931	12.086167800453495	332.2902494331066	0.38625295672742455	WB	WB_0005	Cutter	schnell	d	U	_h	6	WB_0005_Cutter_schnell_03	917.9931972789116	1018.015873015873	stop	alveolar	u-like	kADer	high	12.086167800453495	112.10884353741494	VC:	FALSE	Y	1007	1596
Cutter	45.55555555555566	95.55555555555554	1180.0907029478456	0.038603435686560945	0.08097306022059107	0.13870477768572256	0.2909417288041979	12.244897959183618	328.43537414965965	0.3228346456692919	WB	WB_0005	Cutter	schnell	d	U	_h	6	WB_0005_Cutter_schnell_04	928.1746031746032	1023.7301587301588	stop	alveolar	u-like	kADer	high	12.244897959183618	107.80045351473916	VC:	FALSE	Y	824	1553
Cutter	49.977324263038554	95.71428571428567	1241.995464852608	0.04023953845030307	0.07706492368363392	0.14263525757183537	0.2731685218741909	15.623582766439995	350.3854875283447	0.34303501945525305	WB	WB_0005	Cutter	schnell	d	U	_h	6	WB_0005_Cutter_schnell_05	943.5034013605442	1039.2176870748299	stop	alveolar	u-like	kADer	high	15.623582766439995	111.33786848072566	VC:	FALSE	Y	876	1600
hacken	81.11111111111097	98.82086167800469	1248.6621315192745	0.06495841354011538	0.07914139396360742	0.2378640776699025	0.2897991754222641	20.317460317460245	340.99773242630386	0.4507876496534333	WB	WB_0005	hacken	normal	k	a	_h	N	WB_0005_hacken_normal_01	1009.8752834467119	1108.6961451247166	stop	velar	a-like	hAGen	low	20.317460317460245	119.13832199546493	VC:	FALSE	Y	908	1257
hacken	65.05668934240373	116.12244897959181	1198.5714285714284	0.054278525077094894	0.09688404563255575	0.19592979580687042	0.3497234173325136	16.213151927437366	332.0408163265307	0.35907384230287903	WB	WB_0005	hacken	normal	k	a	_h	N	WB_0005_hacken_normal_02	1062.4376417233561	1178.560090702948	stop	velar	a-like	hAGen	low	16.213151927437366	132.33560090702917	VC:	FALSE	Y	984	1411
hacken	83.4920634920635	84.10430839002265	1150.702947845805	0.07255744295116856	0.07308950459149487	0.24540122633964273	0.24720074646760853	31.383219954648553	340.2267573696146	0.4981734542010554	WB	WB_0005	hacken	normal	k	a	_h	N	WB_0005_hacken_normal_03	831.8707482993198	915.9750566893424	stop	velar	a-like	hAGen	low	31.383219954648553	115.4875283446712	VC:	FALSE	Y	897	1296
hacken	68.32199546485265	102.58503401360542	1201.156462585034	0.05688017972097944	0.08540522172509485	0.19051533354410383	0.2860575403098324	25.600907029478435	358.61678004535145	0.399761178187608	WB	WB_0005	hacken	normal	k	a	_h	N	WB_0005_hacken_normal_04	856.0204081632653	958.6054421768707	stop	velar	a-like	hAGen	low	25.600907029478435	128.18594104308386	VC:	FALSE	Y	917	1415
[truncated: 3,807 more rows]
